# Supplementary material for: Crystal structures of two C,N-disubstituted acetamides: 2-(4-chloro­phen­yl)-N-(2-iodo­phen­yl)acetamide and 2-(4-chloro­phen­yl)-N-(pyrazin-2-yl)acetamide
Source: Acta Crystallogr E Crystallogr Commun. 2016 Aug 9;72(Pt 9):1270–5. doi: 10.1107/S2056989016012512 (PMC5120705; doi:10.1107/S2056989016012512)
Supplement: Supplementary file 1 [file e-72-01270-sup1.cif]

##############################################################################
#                                                                            #
# This CIF contains the data in a paper accepted for publication in          #
# Acta Crystallographica Section E. It conforms to the requirements of       #
# Notes for Authors for Acta Crystallographica Section E, and has been       #
# peer reviewed under the auspices of the IUCr Commission on Journals.       #
#                                                                            #
# Full details of the Crystallographic Information File format               #
# are given in the paper "The Crystallographic Information File (CIF):       #
# a New Standard Archive File for Crystallography" by S. R. Hall, F. H.      #
# Allen and I. D. Brown [Acta Cryst. (1991), A47, 655-685].                  #
#                                                                            #
# The current version of the core CIF dictionary is obtainable from          #
# ftp://ftp.iucr.org/pub/cif_core.dic.                                       #
#                                                                            #
# Software is freely available for graphical display of the structure(s)     #
# in this CIF. For information consult the CIF software page                 #
# http://www.iucr.org/resources/cif/software.                                #
#                                                                            #
# This file may be used for bona fide research purposes within the           #
# scientific community so long as proper attribution is given to the journal # 
# article from which it was obtained.                                        #
#                                                                            #
##############################################################################
data_global
_audit_creation_method     'from SHELXL-2014'
_journal_date_recd_electronic     2016-07-29
_journal_date_accepted     2016-08-03
_journal_name_full     'Acta Crystallographica, Section E'
_journal_year     2016
_journal_volume     72
_journal_issue      9
_journal_page_first     1270
_journal_page_last     1275
_journal_paper_category     GO
_journal_paper_doi     10.1107/S2056989016012512
_journal_coeditor_code     SU5316
_publ_contact_author_name
;
Professor H.S. Yathirajan
;
_publ_contact_author_address
;
Department of Studies in Chemistry, University of Mysore,
Manasagangotri, Mysuru 570 006, India
;
_publ_contact_author_email     'yathirajan@hotmail.com'
_publ_contact_author_fax     ?
_publ_contact_author_phone     ?
_publ_section_title
;
Crystal structures of two C,N-disubstituted acetamides:
2-(4-chlorophenyl)-<i>N</i>-(2-iodophenyl)acetamide and
2-(4-chlorophenyl)-<i>N</i>-(pyrazin-2-yl)acetamide
;
loop_
    _publ_author_name
    _publ_author_footnote
    _publ_author_address
    'Narayana, Badiadka' .
;  Department of Chemistry,
Mangalore University,
Mangalagangothri 574 199,
India
;
    'Yathirajan, Hemmige S.' .
;  Department of Studies in Chemistry,
University of Mysore,
Manasagangotri, Mysuru 570 006,
India
;
    'Rathore, Ravindranath' .
;
Centre for Biological Sciences (Bioinformatics),
Central University of South Bihar,
BIT Campus, PO, B.V. College,
Patna 800 014, Bihar State, India
;
    'Glidewell, Christopher' .
;
School of Chemistry, University of St Andrews,
Fife KY16 9ST, Scotland
;
_publ_section_synopsis
;
A combination of N---H...O and C---H...O hydrogen bonds together with
C---Cl...\p(arene) and C---I...\p(arene) interactions links the molecules of
2-(4-chlorophenyl)-<i>N</i>-(2-iodophenyl)acetamide into twofold
interwoven sheets, and the molecules of
2-(4-chlorophenyl)-<i>N</i>-(pyrazin-2-yl)acetamide are linked into
complex sheets built solely from hydrogen bonds.
;
data_I
_database_code_depnum_ccdc_archive 'CCDC 1497359'
_audit_creation_method     SHELXL-2014
_chemical_name_systematic
;
2-(4-Chlorophenyl)-<i>N</i>-(2-iodophenyl)acetamide
;
_chemical_name_common     ?
_chemical_formula_moiety     'C14 H11 Cl I N O'
_chemical_formula_sum     'C14 H11 Cl I N O'
_chemical_formula_iupac     'C14 H11 Cl I N O'
_chemical_formula_weight     371.59
_chemical_melting_point     ?
_shelx_space_group_comment
;
The symmetry employed for this shelxl refinement is uniquely defined
by the following loop, which should always be used as a source of
symmetry information in preference to the above space-group names.
They are only intended as comments.
;
_space_group_crystal_system     monoclinic
_space_group_name_H-M_alt     'P 21/c'
_space_group_name_Hall     '-P 2ybc'
loop_
    _space_group_symop_operation_xyz
    'x, y, z'
    '-x, y+1/2, -z+1/2'
    '-x, -y, -z'
    'x, -y-1/2, z-1/2'
_cell_length_a     24.0010(10)
_cell_length_b     6.2369(3)
_cell_length_c     9.3266(4)
_cell_angle_alpha     90
_cell_angle_beta     99.621(2)
_cell_angle_gamma     90
_cell_volume     1376.48(11)
_cell_formula_units_Z     4
_cell_measurement_reflns_used     5030
_cell_measurement_theta_min     0.860
_cell_measurement_theta_max     33.472
_cell_measurement_temperature     295(2)
_exptl_crystal_description     block
_exptl_crystal_colour     colourless
_exptl_crystal_size_max     0.300
_exptl_crystal_size_mid     0.180
_exptl_crystal_size_min     0.120
_exptl_crystal_density_diffrn     1.793
_exptl_crystal_density_meas     ?
_exptl_crystal_density_method     ?
_exptl_crystal_F_000     720
_exptl_absorpt_coefficient_mu     2.507
_exptl_absorpt_correction_type     multi-scan
_exptl_absorpt_process_details
;
(SADABS; Sheldrick, 2003)
;
_shelx_estimated_absorpt_T_min     0.520
_shelx_estimated_absorpt_T_max     0.753
_exptl_absorpt_correction_T_min     0.528
_exptl_absorpt_correction_T_max     0.740
_exptl_special_details     ?
_diffrn_ambient_temperature     295(2)
_diffrn_radiation_type     MoK\a
_diffrn_radiation_wavelength     0.71073
_diffrn_radiation_monochromator     graphite
_diffrn_measurement_device_type     'Bruker APEXII area detector'
_diffrn_measurement_method     '\f and \w scans'
_diffrn_detector_area_resol_mean     ?
_diffrn_reflns_number     15082
_diffrn_reflns_av_R_equivalents     0.0256
_diffrn_reflns_theta_min     2.582
_diffrn_reflns_theta_max     29.995
_diffrn_reflns_theta_full     25.242
_diffrn_measured_fraction_theta_max     0.988
_diffrn_measured_fraction_theta_full     0.997
_diffrn_reflns_limit_h_min     -33
_diffrn_reflns_limit_h_max     33
_diffrn_reflns_limit_k_min     -8
_diffrn_reflns_limit_k_max     8
_diffrn_reflns_limit_l_min     -13
_diffrn_reflns_limit_l_max     9
_diffrn_standards_number     0
_diffrn_standards_interval_count     0
_diffrn_standards_interval_time     0
_diffrn_standards_decay_%     0
_refine_special_details     ?
_reflns_number_total     3960
_reflns_number_gt     3183
_reflns_threshold_expression     'I > 2\s(I)'
_refine_ls_structure_factor_coef     Fsqd
_refine_ls_matrix_type     full
_refine_ls_R_factor_all     0.0491
_refine_ls_R_factor_gt     0.0365
_refine_ls_wR_factor_gt     0.0704
_refine_ls_wR_factor_ref     0.0743
_refine_ls_goodness_of_fit_ref     1.071
_refine_ls_restrained_S_all     1.071
_refine_ls_number_reflns     3960
_refine_ls_number_parameters     163
_refine_ls_number_restraints     0
_refine_ls_hydrogen_treatment     constr
_refine_ls_weighting_scheme     calc
_refine_ls_weighting_details
              'w=1/[\s^2^(Fo^2^)+(0.0189P)^2^+1.9949P] where P=(Fo^2^+2Fc^2^)/3'
_atom_sites_solution_hydrogens     geom
_atom_sites_solution_primary     ?
_atom_sites_solution_secondary     ?
_refine_ls_shift/su_max     0.001
_refine_ls_shift/su_mean     0.000
_refine_diff_density_max     1.488
_refine_diff_density_min     -0.595
_refine_ls_extinction_method     none
_refine_ls_extinction_coef     .
loop_
    _atom_type_symbol
    _atom_type_description
    _atom_type_scat_dispersion_real
    _atom_type_scat_dispersion_imag
    _atom_type_scat_source
    'C' 'C' 0.0033 0.0016
                         'International Tables Vol C Tables 4.2.6.8 and 6.1.1.4'
    'H' 'H' 0.0000 0.0000
                         'International Tables Vol C Tables 4.2.6.8 and 6.1.1.4'
    'Cl' 'Cl' 0.1484 0.1585
                         'International Tables Vol C Tables 4.2.6.8 and 6.1.1.4'
    'I' 'I' -0.4742 1.8119
                         'International Tables Vol C Tables 4.2.6.8 and 6.1.1.4'
    'N' 'N' 0.0061 0.0033
                         'International Tables Vol C Tables 4.2.6.8 and 6.1.1.4'
    'O' 'O' 0.0106 0.0060
                         'International Tables Vol C Tables 4.2.6.8 and 6.1.1.4'
_computing_data_collection
;
APEX2 (Bruker, 2012)
;
_computing_cell_refinement
;
APEX2 (Bruker, 2012)
;
_computing_data_reduction
;
SAINT-Plus (Bruker, 2012)
;
_computing_structure_solution
;
SHELXS97 (Sheldrick, 2008)
;
_computing_structure_refinement
;
SHELXL2014 (Sheldrick, 2015)
;
_computing_molecular_graphics
;
PLATON (Spek, 2009)
;
_computing_publication_material
;
SHELXL2014 (Sheldrick, 2015) and PLATON (Spek, 2009)
;
loop_
    _atom_site_type_symbol
    _atom_site_label
    _atom_site_fract_x
    _atom_site_fract_y
    _atom_site_fract_z
    _atom_site_U_iso_or_equiv
    _atom_site_adp_type
    _atom_site_calc_flag
    _atom_site_occupancy
    _atom_site_disorder_assembly
    _atom_site_disorder_group
    C C1 0.25595(11) 0.3149(5) 0.2858(3) 0.0344(6) Uani d 1 . .
    O O1 0.24811(9) 0.3574(4) 0.1558(2) 0.0496(6) Uani d 1 . .
    N N1 0.21438(10) 0.3174(4) 0.3652(2) 0.0340(5) Uani d 1 . .
    H H1 0.2223 0.2839 0.4557 0.041 Uiso calc 1 . .
    C C2 0.31392(12) 0.2634(6) 0.3678(3) 0.0445(7) Uani d 1 . .
    H H2A 0.3101 0.1900 0.4574 0.053 Uiso calc 1 . .
    H H2B 0.3342 0.3962 0.3935 0.053 Uiso calc 1 . .
    C C11 0.15786(11) 0.3726(4) 0.3066(3) 0.0325(6) Uani d 1 . .
    C C12 0.13408(11) 0.5596(4) 0.3479(3) 0.0350(6) Uani d 1 . .
    I I12 0.18141(2) 0.77640(3) 0.48960(2) 0.04554(8) Uani d 1 . .
    C C13 0.07856(13) 0.6103(6) 0.2902(4) 0.0506(8) Uani d 1 . .
    H H13 0.0623 0.7349 0.3192 0.061 Uiso calc 1 . .
    C C14 0.04773(14) 0.4773(7) 0.1907(4) 0.0610(10) Uani d 1 . .
    H H14 0.0107 0.5131 0.1511 0.073 Uiso calc 1 . .
    C C15 0.07091(15) 0.2923(6) 0.1492(5) 0.0626(10) Uani d 1 . .
    H H15 0.0497 0.2025 0.0815 0.075 Uiso calc 1 . .
    C C16 0.12596(14) 0.2378(5) 0.2076(4) 0.0456(7) Uani d 1 . .
    H H16 0.1415 0.1106 0.1802 0.055 Uiso calc 1 . .
    C C21 0.34782(11) 0.1252(5) 0.2816(3) 0.0363(6) Uani d 1 . .
    C C22 0.39910(13) 0.1937(5) 0.2504(4) 0.0441(7) Uani d 1 . .
    H H22 0.4129 0.3279 0.2821 0.053 Uiso calc 1 . .
    C C23 0.43017(13) 0.0644(6) 0.1724(4) 0.0472(8) Uani d 1 . .
    H H23 0.4646 0.1119 0.1512 0.057 Uiso calc 1 . .
    C C24 0.41012(12) -0.1323(6) 0.1268(3) 0.0440(7) Uani d 1 . .
    Cl Cl24 0.44931(4) -0.2968(2) 0.03026(13) 0.0754(3) Uani d 1 . .
    C C25 0.35920(13) -0.2053(5) 0.1558(4) 0.0460(7) Uani d 1 . .
    H H25 0.3457 -0.3397 0.1237 0.055 Uiso calc 1 . .
    C C26 0.32848(12) -0.0756(6) 0.2333(3) 0.0440(7) Uani d 1 . .
    H H26 0.2940 -0.1241 0.2536 0.053 Uiso calc 1 . .
loop_
    _atom_site_aniso_label
    _atom_site_aniso_U_11
    _atom_site_aniso_U_22
    _atom_site_aniso_U_33
    _atom_site_aniso_U_12
    _atom_site_aniso_U_13
    _atom_site_aniso_U_23
    C1 0.0379(14) 0.0370(15) 0.0273(14) 0.0082(11) 0.0026(11) -0.0040(11)
    O1 0.0484(12) 0.0757(16) 0.0244(11) 0.0167(11) 0.0056(9) 0.0077(11)
    N1 0.0421(12) 0.0387(13) 0.0214(11) 0.0094(10) 0.0057(9) 0.0008(9)
    C2 0.0408(15) 0.065(2) 0.0257(14) 0.0123(14) -0.0011(11) -0.0074(14)
    C11 0.0379(14) 0.0331(14) 0.0268(13) 0.0007(11) 0.0059(10) 0.0026(11)
    C12 0.0385(14) 0.0322(14) 0.0349(15) -0.0005(11) 0.0082(11) -0.0002(11)
    I12 0.05868(14) 0.03484(11) 0.04157(12) -0.00133(9) 0.00388(9) -0.00538(9)
    C13 0.0365(16) 0.0478(19) 0.067(2) 0.0083(13) 0.0081(15) -0.0018(17)
    C14 0.0366(17) 0.068(2) 0.075(3) -0.0006(16) -0.0011(16) 0.002(2)
    C15 0.0490(19) 0.064(2) 0.068(3) -0.0141(17) -0.0083(17) -0.011(2)
    C16 0.0515(18) 0.0405(17) 0.0431(18) 0.0003(13) 0.0031(14) -0.0052(14)
    C21 0.0332(13) 0.0469(17) 0.0271(14) 0.0082(12) 0.0003(10) 0.0029(12)
    C22 0.0397(15) 0.0464(18) 0.0441(18) -0.0023(13) 0.0013(13) -0.0022(14)
    C23 0.0350(15) 0.062(2) 0.0460(19) -0.0005(14) 0.0100(13) 0.0001(16)
    C24 0.0380(15) 0.060(2) 0.0328(16) 0.0157(14) 0.0030(12) -0.0055(14)
    Cl24 0.0581(5) 0.0985(8) 0.0703(7) 0.0263(5) 0.0122(5) -0.0270(6)
    C25 0.0452(17) 0.0417(17) 0.0487(19) 0.0025(13) 0.0008(14) -0.0069(14)
    C26 0.0304(14) 0.0551(19) 0.0466(18) -0.0005(13) 0.0063(12) 0.0012(15)
_geom_special_details
;
 All esds (except the esd in the dihedral angle between two l.s. planes)
 are estimated using the full covariance matrix.  The cell esds are taken
 into account individually in the estimation of esds in distances, angles
 and torsion angles; correlations between esds in cell parameters are only
 used when they are defined by crystal symmetry.  An approximate (isotropic)
 treatment of cell esds is used for estimating esds involving l.s. planes.
;
loop_
    _geom_bond_atom_site_label_1
    _geom_bond_atom_site_label_2
    _geom_bond_site_symmetry_2
    _geom_bond_distance
    _geom_bond_publ_flag
    C1 O1 . 1.225(3) ?
    C1 N1 . 1.338(4) ?
    C1 C2 . 1.506(4) ?
    N1 C11 . 1.418(3) ?
    N1 H1 . 0.8600 ?
    C2 C21 . 1.507(4) ?
    C2 H2A . 0.9700 ?
    C2 H2B . 0.9700 ?
    C11 C12 . 1.381(4) ?
    C11 C16 . 1.381(4) ?
    C12 C13 . 1.388(4) ?
    C12 I12 . 2.089(3) ?
    C13 C14 . 1.366(5) ?
    C13 H13 . 0.9300 ?
    C14 C15 . 1.365(5) ?
    C14 H14 . 0.9300 ?
    C15 C16 . 1.385(5) ?
    C15 H15 . 0.9300 ?
    C16 H16 . 0.9300 ?
    C21 C22 . 1.379(4) ?
    C21 C26 . 1.385(4) ?
    C22 C23 . 1.385(5) ?
    C22 H22 . 0.9300 ?
    C23 C24 . 1.360(5) ?
    C23 H23 . 0.9300 ?
    C24 C25 . 1.373(5) ?
    C24 Cl24 . 1.741(3) ?
    C25 C26 . 1.378(4) ?
    C25 H25 . 0.9300 ?
    C26 H26 . 0.9300 ?
loop_
    _geom_angle_atom_site_label_1
    _geom_angle_atom_site_label_2
    _geom_angle_atom_site_label_3
    _geom_angle_site_symmetry_1
    _geom_angle_site_symmetry_3
    _geom_angle
    _geom_angle_publ_flag
    O1 C1 N1 . . 122.7(3) ?
    O1 C1 C2 . . 121.7(3) ?
    N1 C1 C2 . . 115.6(2) ?
    C1 N1 C11 . . 122.9(2) ?
    C1 N1 H1 . . 118.5 ?
    C11 N1 H1 . . 118.5 ?
    C1 C2 C21 . . 112.7(2) ?
    C1 C2 H2A . . 109.0 ?
    C21 C2 H2A . . 109.0 ?
    C1 C2 H2B . . 109.0 ?
    C21 C2 H2B . . 109.0 ?
    H2A C2 H2B . . 107.8 ?
    C12 C11 C16 . . 119.4(3) ?
    C12 C11 N1 . . 120.7(2) ?
    C16 C11 N1 . . 119.8(3) ?
    C11 C12 C13 . . 119.9(3) ?
    C11 C12 I12 . . 121.1(2) ?
    C13 C12 I12 . . 118.9(2) ?
    C14 C13 C12 . . 120.1(3) ?
    C14 C13 H13 . . 120.0 ?
    C12 C13 H13 . . 120.0 ?
    C15 C14 C13 . . 120.4(3) ?
    C15 C14 H14 . . 119.8 ?
    C13 C14 H14 . . 119.8 ?
    C14 C15 C16 . . 120.2(3) ?
    C14 C15 H15 . . 119.9 ?
    C16 C15 H15 . . 119.9 ?
    C11 C16 C15 . . 120.0(3) ?
    C11 C16 H16 . . 120.0 ?
    C15 C16 H16 . . 120.0 ?
    C22 C21 C26 . . 118.3(3) ?
    C22 C21 C2 . . 121.0(3) ?
    C26 C21 C2 . . 120.6(3) ?
    C21 C22 C23 . . 120.6(3) ?
    C21 C22 H22 . . 119.7 ?
    C23 C22 H22 . . 119.7 ?
    C24 C23 C22 . . 119.8(3) ?
    C24 C23 H23 . . 120.1 ?
    C22 C23 H23 . . 120.1 ?
    C23 C24 C25 . . 121.2(3) ?
    C23 C24 Cl24 . . 120.0(3) ?
    C25 C24 Cl24 . . 118.8(3) ?
    C24 C25 C26 . . 118.7(3) ?
    C24 C25 H25 . . 120.6 ?
    C26 C25 H25 . . 120.6 ?
    C25 C26 C21 . . 121.5(3) ?
    C25 C26 H26 . . 119.3 ?
    C21 C26 H26 . . 119.3 ?
loop_
    _geom_torsion_atom_site_label_1
    _geom_torsion_atom_site_label_2
    _geom_torsion_atom_site_label_3
    _geom_torsion_atom_site_label_4
    _geom_torsion_site_symmetry_1
    _geom_torsion_site_symmetry_2
    _geom_torsion_site_symmetry_3
    _geom_torsion_site_symmetry_4
    _geom_torsion
    _geom_torsion_publ_flag
    O1 C1 N1 C11 . . . . -1.1(5) ?
    C2 C1 N1 C11 . . . . 177.0(3) ?
    O1 C1 C2 C21 . . . . -40.1(4) ?
    N1 C1 C2 C21 . . . . 141.8(3) ?
    C1 N1 C11 C12 . . . . -111.7(3) ?
    C1 N1 C11 C16 . . . . 68.6(4) ?
    C16 C11 C12 C13 . . . . 0.1(4) ?
    N1 C11 C12 C13 . . . . -179.6(3) ?
    C16 C11 C12 I12 . . . . -177.1(2) ?
    N1 C11 C12 I12 . . . . 3.2(4) ?
    C11 C12 C13 C14 . . . . -1.1(5) ?
    I12 C12 C13 C14 . . . . 176.2(3) ?
    C12 C13 C14 C15 . . . . 1.1(6) ?
    C13 C14 C15 C16 . . . . 0.0(6) ?
    C12 C11 C16 C15 . . . . 0.9(5) ?
    N1 C11 C16 C15 . . . . -179.4(3) ?
    C14 C15 C16 C11 . . . . -1.0(6) ?
    C1 C2 C21 C22 . . . . 121.2(3) ?
    C1 C2 C21 C26 . . . . -59.7(4) ?
    C26 C21 C22 C23 . . . . 0.2(5) ?
    C2 C21 C22 C23 . . . . 179.3(3) ?
    C21 C22 C23 C24 . . . . -0.4(5) ?
    C22 C23 C24 C25 . . . . 0.4(5) ?
    C22 C23 C24 Cl24 . . . . -179.3(3) ?
    C23 C24 C25 C26 . . . . -0.3(5) ?
    Cl24 C24 C25 C26 . . . . 179.4(3) ?
    C24 C25 C26 C21 . . . . 0.2(5) ?
    C22 C21 C26 C25 . . . . -0.1(5) ?
    C2 C21 C26 C25 . . . . -179.2(3) ?
loop_
    _geom_hbond_atom_site_label_D
    _geom_hbond_atom_site_label_H
    _geom_hbond_atom_site_label_A
    _geom_hbond_site_symmetry_A
    _geom_hbond_distance_DH
    _geom_hbond_distance_HA
    _geom_hbond_distance_DA
    _geom_hbond_angle_DHA
    _geom_hbond_publ_flag
    N1 H1 O1 4_566 0.86 2.06 2.908(3) 167 yes
    C2 H2A O1 4_566 0.97 2.58 3.420(4) 145 yes
    C2 H2B Cg2 4_566 0.97 2.99 3.589(3) 121 yes
_shelx_hkl_file
;
   0   0   1   -0.24    0.13
   0   0   1   -0.31    0.07
   0   0  -1    0.01    0.19
   0   0  -1   -0.48    0.10
   0   0  -1   -0.42    0.05
   0   0   1   -0.23    0.15
   0   0   2  312.40    7.58
   0   0  -2  288.37    8.34
   0   0  -2  300.83    9.38
   0   0  -2  291.59    7.72
   0   0  -3   -1.39    0.47
   0   0  -3   -2.01    0.53
   0   0   3   -1.54    0.27
   0   0  -3   -1.68    0.20
   0   0   4 1773.53   41.14
   0   0  -4 1652.53   45.19
   0   0  -4 1722.51   50.52
   0   0  -5    0.02    0.65
   0   0  -5   -0.51    0.77
   0   0  -6 1806.73   53.98
   0   0  -6 1807.70   48.27
   0   0  -7   -0.48    1.34
   0   0  -7   -0.39    1.02
   0   0  -8  459.95   16.62
   0   0  -9    2.70    2.08
   0   0 -10   58.55    5.50
   0   0 -11   -0.53    2.53
   0   0 -12   15.85    4.36
   0   0 -13    0.03    3.57
   0   0 -14   15.56    5.32
   0  -1   0   -5.36    0.55
   0  -1   1   23.86    1.09
   0   1  -1   23.70    1.38
   0  -1   1   23.48    1.27
   0   1  -1   22.51    1.25
   0  -1  -1   23.15    1.20
   0   1   1   22.06    1.20
   0   1  -1   24.55    1.06
   0   1   2   60.38    2.41
   0   1  -2   65.26    2.87
   0  -1  -2   75.05    2.42
   0   1   2   52.39    2.12
   0  -1   2   50.99    2.60
   0   1  -2   64.78    1.98
   0  -1  -2   67.22    2.75
   0  -1  -2   71.30    2.33
   0   1   3  562.47   13.01
   0   1  -3  512.47   12.88
   0  -1  -3  512.30   14.26
   0  -1  -3  529.36   16.08
   0  -1   3  525.20   12.76
   0   1   3  520.33   14.32
   0   1  -3  477.16   16.09
   0  -1   3  524.26   15.03
   0  -1   4   21.71    1.13
   0  -1  -4   19.86    1.76
   0   1  -4   20.02    2.23
   0  -1  -4   14.39    1.90
   0   1   4   18.88    1.39
   0   1  -5   20.60    2.24
   0   1   5   21.65    1.31
   0  -1  -5   23.60    1.83
   0  -1  -5   21.92    2.22
   0   1   6   77.27    2.92
   0  -1  -6   77.46    3.77
   0   1  -6   83.47    4.83
   0  -1  -6   74.38    4.58
   0  -1  -7    8.55    1.64
   0   1   7    8.86    1.07
   0   1  -7    5.56    1.96
   0  -1  -7    9.36    2.08
   0  -1  -8   97.57    4.94
   0   1   8   91.97    3.86
   0   1  -8   99.58    6.21
   0  -1  -8  110.91    6.18
   0  -1  -9   -0.40    2.02
   0   1  -9   -0.03    1.95
   0  -1  -9    1.08    1.50
   0   1 -10   13.50    3.51
   0  -1 -10   13.49    3.50
   0   1 -11    0.17    2.57
   0  -1 -11    2.30    2.82
   0   1 -12   42.84    5.88
   0  -1 -12   29.86    5.15
   0  -1 -13    1.47    3.44
   0   1 -13    4.25    3.85
   0   1 -14   23.65    5.78
   0  -2   0 7813.70  202.53
   0  -2   0 7240.88  197.07
   0   2   0 7492.31  198.54
   0   2   0 7116.28  202.84
   0   2  -1  115.08    4.12
   0   2   1  120.91    4.05
   0  -2  -1  105.74    3.91
   0   2  -1  118.75    3.87
   0  -2   1  117.11    4.12
   0   2   1  121.10    3.86
   0  -2   1  118.55    3.91
   0   2  -2 2974.24   78.74
   0  -2   2 2928.41   80.56
   0   2  -2 2884.51   80.68
   0   2   2 3020.49   78.31
   0   2  -2 2926.82   85.57
   0  -2   2 2959.60   78.17
   0   2  -2 2914.83   79.23
   0  -2  -2 3037.86   78.31
   0  -2   3   50.19    2.01
   0   2  -3   47.71    2.81
   0  -2  -3   47.21    2.21
   0  -2  -3   50.23    2.19
   0   2  -3   45.13    1.81
   0   2   3   46.41    2.29
   0   2  -4 1405.57   43.18
   0  -2   4 1411.87   38.66
   0   2  -4 1483.74   34.94
   0   2   4 1479.69   39.07
   0  -2  -4 1456.68   38.34
   0   2  -5   55.05    3.58
   0   2  -5   54.81    1.97
   0  -2   5   57.97    2.17
   0   2   5   60.64    2.78
   0  -2  -5   56.81    2.80
   0   2  -6  776.45   25.26
   0   2   6  810.44   22.07
   0  -2  -6  769.82   24.88
   0  -2  -6  786.76   21.95
   0  -2  -7    8.07    2.09
   0   2  -7    6.00    1.99
   0  -2  -7    5.22    1.44
   0   2   7    7.24    1.36
   0  -2  -8  390.94   12.42
   0   2  -8  385.68   14.87
   0  -2  -8  371.90   14.42
   0   2   8  393.60   12.01
   0  -2  -9   29.99    3.80
   0  -2  -9   19.50    2.60
   0   2   9   15.24    2.04
   0   2  -9   19.09    3.54
   0   2 -10   76.53    6.22
   0  -2 -10   72.93    4.74
   0   2 -11    8.34    3.54
   0   2 -12   14.84    4.25
   0   2 -13    0.20    3.54
   0   3   0    2.57    0.96
   0   3   0   -0.69    0.84
   0  -3   0   -1.15    0.86
   0  -3   0   -0.81    0.92
   0   3  -1  534.48   15.13
   0  -3   1  544.64   15.27
   0   3   1  524.63   15.33
   0   3  -1  522.77   15.65
   0   3   1  535.70   15.33
   0   3  -2   26.86    2.32
   0   3  -2   16.34    1.91
   0  -3  -2   17.71    1.80
   0   3   2   16.28    1.62
   0  -3   2   14.84    1.55
   0   3   2   14.48    1.75
   0   3  -2   20.55    1.55
   0   3   3  777.61   21.37
   0  -3   3  746.11   21.06
   0  -3  -3  742.97   20.79
   0   3  -3  745.94   23.48
   0  -3  -3  767.42   21.26
   0   3  -3  741.15   22.17
   0   3   3  789.46   21.47
   0   3   4   57.08    3.20
   0  -3  -4   64.22    3.02
   0  -3  -4   57.90    2.91
   0   3  -4   65.24    3.94
   0   3  -4   55.67    2.46
   0  -3   4   61.50    2.84
   0  -3  -5  153.75    5.60
   0  -3   5  155.36    5.33
   0   3  -5  160.43    4.77
   0   3  -5  154.03    7.01
   0   3   5  166.04    5.95
   0   3  -6   95.80    3.25
   0   3  -6  105.16    5.75
   0  -3   6   90.01    3.77
   0   3   6   90.10    4.37
   0  -3  -6   98.18    4.30
   0  -3  -7   92.50    4.35
   0   3  -7   91.90    5.76
   0   3   7   89.20    4.34
   0  -3  -8    2.25    1.44
   0   3  -8    5.96    2.53
   0   3   8   -0.84    1.36
   0  -3  -9    5.10    1.83
   0   3  -9    4.78    2.61
   0   3 -10   36.89    5.00
   0  -3 -10   38.22    3.69
   0   3 -11    6.19    3.43
   0   3 -12   24.44    5.00
   0   3 -13    4.25    3.67
   0   4   0  650.77   18.70
   0   4   0  635.10   18.94
   0  -4   0  652.19   18.74
   0   4   1   82.25    3.87
   0   4  -1   74.18    3.80
   0   4  -1   80.95    3.62
   0  -4   1   78.81    3.75
   0   4   1   81.61    3.59
   0  -4  -2 1037.63   28.65
   0   4   2 1019.53   28.79
   0  -4   2 1003.55   28.50
   0   4  -2 1002.08   31.11
   0   4  -2 1027.98   29.54
   0   4  -2 1027.58   28.20
   0   4   2 1046.29   28.80
   0   4  -3   49.40    3.47
   0   4   3   54.84    2.57
   0  -4  -3   48.43    3.01
   0   4   3   48.57    3.10
   0   4  -3   46.32    2.18
   0   4  -3   48.57    3.31
   0   4  -3   49.32    2.30
   0  -4   3   48.74    2.83
   0   4   4  518.47   15.54
   0   4  -4  497.10   16.98
   0  -4  -4  512.55   15.15
   0   4  -4  493.08   13.43
   0   4  -4  514.21   13.49
   0  -4   4  504.62   15.00
   0  -4  -4  509.70   14.82
   0   4   4  505.98   14.75
   0  -4  -5   36.47    2.62
   0   4   5   35.01    2.97
   0   4  -5   41.23    2.21
   0   4  -5   49.41    3.90
   0   4   5   39.76    2.25
   0  -4   5   31.72    2.43
   0  -4  -5   37.80    2.60
   0   4  -6  275.80   11.36
   0   4  -6  290.14    8.19
   0  -4  -6  294.21    9.41
   0   4   6  297.01   10.03
   0  -4   6  277.85    9.28
   0   4  -7   43.98    4.16
   0  -4  -7   44.03    3.15
   0   4  -7   39.75    2.12
   0  -4  -8  142.25    6.00
   0   4  -8  127.02    7.66
   0   4  -9   36.02    4.77
   0   4 -10   41.86    5.36
   0   4 -11    4.62    3.47
   0   4 -12   13.95    4.51
   0  -5   0    0.95    1.52
   0   5   0    2.61    1.45
   0   5   0   -0.02    1.30
   0   5   1  494.39   15.32
   0   5  -1  487.10   15.66
   0   5  -1  493.43   15.22
   0  -5   1  510.76   15.50
   0   5   1  532.47   15.69
   0   5  -2   42.53    2.71
   0   5  -2   42.89    3.36
   0  -5   2   43.50    3.12
   0   5   2   40.83    3.17
   0  -5  -2   40.33    3.14
   0   5  -2   39.69    3.30
   0   5   2   43.32    2.75
   0   5  -3  366.03   12.55
   0   5   3  372.44   12.27
   0  -5   3  370.21   11.97
   0   5  -3  367.95   10.89
   0   5  -3  370.84   13.08
   0  -5  -3  378.39   12.08
   0   5   3  373.64   11.41
   0   5  -3  350.61   11.08
   0   5  -4    4.25    1.90
   0   5   4    2.66    1.05
   0  -5  -4    2.62    1.37
   0  -5   4    0.91    1.44
   0  -5  -4    1.07    1.44
   0  -5   5  200.17    7.59
   0   5  -5  204.06    6.68
   0  -5  -5  201.61    7.39
   0  -5  -5  221.98    7.73
   0   5  -5  201.70    8.93
   0   5  -6   30.62    2.28
   0  -5  -6   32.27    2.90
   0   5  -6   33.90    3.86
   0  -5  -6   25.43    2.41
   0  -5  -7   68.70    4.03
   0   5  -7   71.48    3.29
   0   5  -7   77.16    5.61
   0   5  -8   10.73    3.17
   0   5  -9   21.85    4.08
   0   5 -10   11.74    3.73
   0   5 -11   22.30    4.88
   0   5 -12    3.31    3.93
   0   6   0  120.78    5.55
   0   6   0  120.05    5.62
   0   6   1    5.99    1.94
   0   6  -1    8.22    2.01
   0   6  -1    3.87    1.62
   0   6  -1    5.85    1.93
   0   6   1    5.31    1.72
   0   6  -2   90.40    4.49
   0   6  -2   91.83    5.06
   0   6  -2   92.98    4.23
   0   6   2   98.31    4.52
   0   6  -2   87.59    5.03
   0   6   3   10.36    1.77
   0   6  -3   12.31    2.47
   0   6  -3    6.65    1.50
   0  -6  -4   86.17    4.66
   0   6  -4   84.77    5.24
   0   6  -5   19.68    2.17
   0   6  -5   23.16    3.35
   0  -6  -5   23.58    2.61
   0   6  -6   57.81    3.29
   0   6  -6   66.63    5.15
   0   6  -7   19.18    3.58
   0   6  -7   15.19    1.93
   0   6  -8   24.78    4.18
   0   6  -9   25.96    4.57
   0   6 -10    9.75    3.99
   0   6 -11   10.24    4.18
   0   7   0    0.53    1.60
   0   7   1  162.05    6.86
   0   7  -1  156.92    7.22
   0   7  -2    0.36    1.72
   0   7  -3  186.75    8.43
   0   7  -4   -1.00    1.86
   0   7  -5   78.80    5.60
   0   7  -5   73.21    4.12
   0   7  -6    0.68    1.28
   0   7  -6    3.33    2.42
   0   7  -7   33.27    2.87
   0   7  -7   46.18    5.09
   0   7  -8    4.19    2.87
   0   7  -9   25.62    4.67
   0   8  -4    6.30    2.00
   0   8  -5    3.35    1.83
   0   8  -6    3.99    1.86
   1   0 -14    9.14    4.90
   1   0 -13   -1.15    3.58
   1   0 -12    6.88    3.59
   1   0 -11   -1.97    2.47
   1   0 -10   15.51    3.55
   1   0  -9   -2.66    1.66
   1   0  -7    0.53    1.39
   1   0  -7   -0.49    1.00
   1   0  -6   16.27    2.06
  -1   0   5    0.87    0.39
  -1   0   5   -0.73    0.53
   1   0  -5   -0.02    0.84
   1   0  -5    1.15    0.82
   1   0  -4    0.21    0.98
  -1   0   4    1.51    0.44
  -1   0   4   -0.60    0.70
   1   0  -4    0.89    0.85
   1   0  -3    0.01    0.48
  -1   0   3    0.44    0.23
   1   0  -3   -0.42    0.57
  -1   0   3   -0.47    0.38
  -1   0   2    2.67    0.54
  -1   0   1   -2.44    0.21
   1   0  -1   -1.70    0.26
   1   0  -1   -2.01    0.21
  -1   0   1   -2.50    0.17
   1   0   0   -0.02    0.01
  -1   0   0   -0.01    0.02
  -1   0   0   -0.01    0.02
   1   0   0    0.00    0.02
   1   0   0   -0.02    0.02
  -1   0   0    0.00    0.02
   1   0   1    0.15    0.12
   1   0   1    0.32    0.16
   1   0   1   -0.10    0.14
  -1   0  -1    0.16    0.10
  -1   0  -1    0.03    0.17
  -1   0  -2  207.87    5.28
   1   0   2  216.38    5.30
  -1   0  -2  203.35    5.90
  -1   0  -2  197.22    6.63
  -1   0  -3    0.11    0.23
   1   0   3   -0.27    0.23
  -1   0  -3   -0.12    0.48
  -1   0  -3    0.74    0.45
  -1   0  -4  338.56   11.19
  -1   0  -4  320.03    9.78
   1   0   4  347.06    8.58
  -1   0  -4  334.26    8.41
  -1   0  -5    0.00    0.69
  -1   0  -5    3.21    1.21
  -1   0  -6  715.21   22.93
  -1   0  -7   -0.57    1.28
  -1   0  -8   91.43    5.82
  -1   0  -9   -2.85    1.64
  -1   0 -10  252.38   11.69
  -1   0 -11    2.84    2.92
  -1   0 -12   52.51    6.33
  -1   0 -13    3.61    3.71
  -1   0 -14   15.50    5.37
   1   1 -14   11.75    5.11
   1   1 -13    7.99    4.33
   1   1 -12   76.69    7.06
   1  -1 -12   73.04    6.73
   1  -1 -11    1.45    2.67
   1   1 -11   -2.80    2.45
   1  -1 -10  265.49   11.94
   1   1 -10  258.13   12.00
   1  -1  -9    1.46    1.61
   1   1  -9   -0.36    1.96
   1  -1  -9    1.23    2.06
   1  -1  -8  532.15   16.31
   1  -1  -8  525.01   18.58
   1   1  -8  522.94   18.78
  -1   1   8  545.99   15.02
  -1   1   7   27.71    1.62
   1  -1  -7   27.90    3.10
   1  -1  -7   27.78    2.51
   1   1  -7   29.20    3.17
  -1   1   6 1213.00   31.59
   1  -1  -6 1130.04   35.95
   1  -1  -6 1187.54   32.11
   1   1  -6 1181.16   36.24
   1   1  -5   82.57    4.30
  -1  -1   5   86.13    2.53
   1  -1  -5   83.72    4.28
  -1   1   5   90.14    2.86
   1  -1  -5   87.30    3.66
  -1  -1   4 2442.11   66.77
  -1   1   4 2557.33   58.22
  -1  -1   4 2464.73   58.19
  -1   1   4 2446.66   64.92
   1   1  -4 2289.03   71.14
   1  -1  -4 2444.16   71.16
   1  -1  -4 2433.04   63.76
   1  -1  -3    1.24    0.60
   1  -1  -3   -0.33    0.69
   1   1  -3    0.30    0.70
   1   1  -3   -0.21    0.24
  -1   1   3   -0.16    0.44
   1   1  -3    0.63    0.27
  -1   1   3    1.12    0.56
  -1  -1   3   -0.82    0.57
  -1   1   2 9446.51  255.28
   1  -1  -2 9518.72  249.63
   1   1  -2 9585.92  277.38
  -1  -1   2 9486.00  260.94
   1   1  -2 9767.95  232.28
  -1   1   2 9289.68  248.58
   1  -1  -2 9998.75  262.59
   1   1  -1   93.63    2.69
   1  -1  -1   99.43    3.05
   1   1  -1   95.38    3.22
  -1  -1   1   95.99    3.35
   1   1  -1   97.41    2.91
  -1   1   1   98.09    3.01
  -1  -1   1   97.08    3.22
  -1   1   1  100.53    3.08
  -1  -1   1   99.58    2.95
   1   1  -1   95.77    3.34
   1   1  -1   99.20    2.94
   1  -1   0  843.40   22.72
   1   1   0  844.79   22.73
  -1  -1   0  816.42   22.68
  -1   1   0  834.56   23.44
  -1   1   0  848.91   22.73
   1  -1   0  861.18   23.37
   1   1   0  808.67   23.37
   1   1   0  868.39   20.42
  -1   1  -1    2.19    0.39
  -1  -1  -1    4.96    0.48
   1  -1   1    2.65    0.40
   1   1   1    1.95    0.48
   1  -1   1    2.66    0.48
   1   1   1    3.03    0.41
   1   1   1    3.84    0.47
  -1  -1  -1    2.23    0.50
  -1  -1  -2 2000.60   53.88
   1  -1   2 1940.65   54.78
  -1   1  -2 2038.59   48.43
   1  -1   2 1972.75   53.95
  -1  -1  -2 2014.26   58.24
   1   1   2 2039.49   53.42
   1  -1   2 2034.46   47.91
  -1   1  -2 1970.76   58.32
   1   1   2 2118.37   47.99
  -1  -1  -2 1945.26   52.29
   1   1   2 1942.94   52.13
   1   1   2 2035.61   58.02
  -1  -1  -2 2049.15   48.11
   1   1   3   66.32    2.49
   1  -1   3   67.19    2.84
  -1   1  -3   64.55    3.14
   1  -1   3   69.05    2.10
  -1  -1  -3   67.12    2.50
   1   1   3   66.23    2.26
  -1  -1  -3   65.66    2.97
  -1   1  -3   67.03    2.09
  -1  -1  -4 1505.15   39.73
   1  -1   4 1530.99   36.12
  -1   1  -4 1471.48   36.33
   1   1   4 1536.27   40.25
  -1   1  -4 1493.90   44.69
  -1  -1  -4 1503.94   44.51
   1   1   5  106.19    3.59
  -1   1  -5  105.63    2.92
  -1   1  -5  103.10    4.94
  -1  -1  -5  104.86    4.84
  -1  -1  -5  107.57    4.06
  -1   1  -6  176.70    7.78
  -1  -1  -6  187.81    7.67
  -1  -1  -6  183.96    6.43
   1   1   6  184.89    5.78
  -1  -1  -7    2.04    1.64
  -1  -1  -7    2.78    1.32
  -1   1  -7    2.47    1.73
   1   1   7    3.41    0.94
  -1   1  -8   75.45    5.45
  -1  -1  -8   72.03    4.22
  -1  -1  -8   77.32    5.37
   1   1   8   73.32    3.43
  -1  -1  -9    1.51    2.29
  -1   1  -9    5.37    2.52
  -1   1 -10    9.33    3.26
  -1  -1 -10   10.46    3.24
  -1  -1 -11    6.33    3.37
  -1   1 -11    7.28    3.39
  -1  -1 -12   31.20    5.22
  -1   1 -12   30.78    5.42
  -1   1 -13    9.99    4.31
  -1  -1 -13    3.70    3.89
  -1   1 -14    7.15    4.79
   1   2 -13    2.91    3.59
   1   2 -12    4.45    3.27
   1  -2 -11   13.97    2.86
   1   2 -11   15.67    3.82
   1  -2 -10   17.09    2.78
   1   2 -10   11.51    3.40
   1  -2  -9   28.75    3.03
   1   2  -9   33.86    4.23
  -1   2   9   31.80    2.61
  -1   2   8   -0.03    1.29
   1  -2  -8    6.81    1.77
  -1   2   7   91.62    3.86
   1  -2  -7   87.99    4.28
   1   2  -7   95.58    5.51
  -1   2   6    2.35    1.19
   1   2  -6    6.97    2.07
   1   2  -5  259.58    6.33
  -1   2   5  249.45    7.72
   1   2  -5  233.36    6.34
   1  -2  -5  243.48    7.88
   1   2  -5  246.28    9.29
  -1   2   4    3.75    1.16
   1   2  -4    7.13    1.67
   1   2  -4    6.85    0.80
   1  -2  -3  462.16   12.54
  -1   2   3  451.59   12.73
   1   2  -3  435.49   14.17
   1  -2  -3  436.32   12.57
  -1  -2   3  442.82   12.35
   1   2  -3  445.50   13.38
   1   2  -2   34.78    2.08
  -1  -2   2   33.24    1.70
  -1  -2   2   33.19    2.12
  -1   2   2   37.38    1.57
  -1   2   2   37.27    1.94
   1   2  -2   30.71    1.43
   1  -2  -2   35.77    1.88
   1   2  -2   41.67    2.23
   1   2  -1  347.32   10.73
  -1   2   1  346.76    9.90
   1   2  -1  345.86   10.28
  -1  -2   1  345.39   10.25
  -1  -2   1  337.69    9.82
   1  -2  -1  334.10    9.89
   1   2  -1  342.12    9.77
  -1   2   1  355.08    9.99
  -1  -2   0   54.05    2.48
   1   2   0   62.24    2.53
  -1   2   0   63.13    2.50
  -1  -2   0   48.51    2.63
   1   2   0   63.21    2.54
   1  -2   0   59.45    2.59
   1  -2   0   61.26    2.50
  -1   2  -1  144.82    4.72
  -1   2  -1  143.79    4.98
   1   2   1  151.07    4.92
   1  -2   1  158.24    5.05
   1   2   1  148.08    4.83
   1  -2   1  149.88    4.81
   1   2   1  159.50    4.51
   1  -2   2  339.05    9.73
  -1   2  -2  335.14    9.57
  -1  -2  -2  335.14    9.90
  -1   2  -2  341.55   11.07
   1  -2   2  346.99   10.34
   1   2   2  338.85    9.97
  -1  -2  -3  248.36    7.34
   1   2   3  255.05    7.75
  -1  -2  -3  259.60    7.57
  -1   2  -3  240.24    8.70
  -1   2  -3  250.80    6.69
   1  -2   3  250.41    7.43
  -1   2  -4  331.14    8.56
  -1  -2  -4  331.80    9.57
   1  -2   4  317.15    9.41
   1   2   4  333.23    9.94
  -1   2  -4  326.87   11.38
   1  -2   5    9.04    0.93
  -1   2  -5    8.16    0.81
   1   2   5   11.17    1.37
  -1   2  -5    9.48    1.88
  -1  -2  -5   11.54    1.78
  -1  -2  -5    8.78    1.25
   1   2   6  279.74    8.82
   1  -2   6  260.67    8.07
  -1  -2  -6  292.19   10.47
  -1   2  -6  265.05    7.12
  -1   2  -6  279.24   10.74
  -1  -2  -6  284.86    8.81
  -1  -2  -7    3.70    1.33
   1   2   7    3.03    1.22
   1  -2   7    4.33    0.88
  -1  -2  -7    5.93    2.00
  -1   2  -7    4.21    2.02
   1   2   8  109.12    4.84
  -1  -2  -8  115.46    6.53
  -1   2  -8  122.22    6.85
  -1  -2  -8  110.14    5.14
   1   2   9    4.00    1.61
  -1  -2  -9    5.50    1.86
  -1  -2  -9   11.25    2.93
  -1   2  -9    4.90    2.63
  -1  -2 -10  154.62    8.54
  -1   2 -10  153.39    8.87
  -1   2 -11    2.80    2.90
  -1   2 -12   28.34    5.21
  -1   2 -13   -1.43    3.16
   1   3 -13    5.80    3.88
   1   3 -12   57.94    6.70
   1   3 -11    5.02    3.13
   1  -3 -11    2.91    2.18
   1   3 -10   91.57    6.89
   1  -3 -10  102.94    5.56
   1  -3  -9   -0.24    1.38
   1   3  -9    0.12    2.12
   1  -3  -8  245.96    8.67
  -1   3   8  231.20    8.36
   1   3  -8  231.79   10.54
   1  -3  -7   22.12    2.37
  -1   3   7   21.61    2.27
   1   3  -7   32.39    3.67
  -1   3   6  720.47   20.49
   1  -3  -6  729.98   20.26
   1   3  -6  683.25   17.56
   1   3  -6  723.32   23.35
  -1  -3   6  692.34   19.73
   1   3  -5   72.00    2.70
   1  -3  -5   70.28    3.46
   1   3  -5   74.20    2.67
  -1   3   5   72.78    3.53
  -1  -3   5   72.06    2.99
   1   3  -5   69.51    4.32
   1  -3  -4  992.26   26.58
   1  -3  -4  937.24   26.36
   1   3  -4  956.43   23.85
   1   3  -4  936.26   29.73
  -1   3   4 1000.40   27.00
   1   3  -4 1004.09   23.90
   1   3  -4  972.87   28.14
  -1  -3   4  950.74   26.46
   1   3  -3   13.24    1.77
   1   3  -3   10.42    1.13
  -1   3   3    7.58    0.95
  -1   3   3    8.41    1.37
   1   3  -3    8.58    1.55
   1  -3  -3   12.64    1.44
   1  -3  -3    6.87    1.25
  -1  -3   3    9.79    1.22
  -1   3   2 1888.63   52.06
  -1  -3   2 1879.08   50.90
  -1   3   2 1957.99   51.19
   1   3  -2 1827.80   52.64
   1   3  -2 1921.36   50.60
   1   3  -2 1928.14   50.76
   1  -3  -2 1924.35   51.08
   1   3  -2 1887.45   55.71
  -1   3   1   61.23    2.60
   1   3  -1   62.69    2.70
  -1  -3   1   59.56    2.74
   1   3  -1   59.85    2.96
  -1   3   1   59.65    2.85
   1  -3   0  952.75   25.86
   1   3   0  896.13   25.85
   1  -3   0  904.71   25.29
  -1   3   0  892.49   25.76
  -1  -3   0  896.76   25.26
  -1   3   0  936.27   25.32
   1   3   0  936.93   25.32
   1   3   1    4.31    0.89
   1   3   1    3.02    1.02
   1  -3   1    3.48    0.92
  -1   3  -1    3.51    1.01
  -1   3  -1    8.08    1.05
  -1   3  -2 1051.40   30.20
  -1  -3  -2 1055.47   29.26
   1   3   2 1053.45   29.70
  -1   3  -2 1087.45   29.01
   1  -3   2 1061.68   29.15
   1   3   2 1099.98   29.41
  -1   3  -2 1048.51   32.06
  -1   3  -3   32.18    1.43
   1  -3   3   37.42    2.07
  -1  -3  -3   27.64    2.12
  -1  -3  -3   37.65    2.11
  -1   3  -3   31.33    1.40
  -1   3  -3   33.49    2.67
   1   3   3   28.31    2.20
  -1   3  -4  543.04   18.17
  -1  -3  -4  563.31   15.92
   1   3   4  568.00   16.34
   1  -3   4  558.70   15.83
  -1  -3  -4  541.18   15.53
  -1   3  -4  559.00   14.25
  -1   3  -5   58.65    4.04
  -1  -3  -5   59.28    2.93
   1  -3   5   57.03    2.75
  -1   3  -5   61.81    2.46
   1   3   5   59.94    3.28
  -1   3  -6  254.95   10.40
   1   3   6  263.59    8.81
   1  -3   6  249.10    8.16
  -1   3  -6  260.26    7.19
  -1  -3  -6  257.93    8.37
  -1   3  -7   92.55    5.86
  -1  -3  -7  100.85    4.47
   1   3   7   94.57    4.57
  -1  -3  -8   15.69    2.26
  -1   3  -8   15.92    3.22
  -1   3  -9   32.57    4.38
  -1  -3  -9   31.25    3.06
  -1  -3 -10   40.66    3.75
  -1   3 -10   46.12    5.46
  -1   3 -11   13.01    3.98
  -1   3 -12    4.50    3.57
  -1   3 -13   21.56    5.27
   1   4 -13    8.40    4.51
   1   4 -12    3.57    3.44
   1   4 -11    5.10    3.53
   1   4 -10    7.77    3.30
   1  -4  -9  140.71    6.31
   1   4  -9  127.17    7.97
   1   4  -8   15.38    3.30
   1  -4  -8   10.02    2.16
   1   4  -7   94.26    5.91
   1   4  -7   94.27    3.33
   1  -4  -7   96.46    4.67
   1   4  -6   36.26    3.65
  -1  -4   6   25.46    2.33
   1  -4  -6   29.09    2.65
   1   4  -6   27.73    1.94
  -1   4   6   27.59    1.81
  -1   4   6   24.89    2.61
  -1  -4   5  438.85   13.42
   1   4  -5  449.23   15.72
  -1   4   5  456.67   13.00
   1   4  -5  435.09   11.95
  -1   4   5  457.93   14.05
   1  -4  -5  449.47   13.30
   1  -4  -5  442.08   13.51
   1   4  -5  466.08   12.09
  -1   4   4    4.44    0.97
  -1  -4   4    2.73    1.27
   1   4  -4    7.57    2.03
   1  -4  -4    8.83    1.53
   1  -4  -4    1.83    1.46
  -1   4   4   -1.33    1.42
   1   4  -4    3.16    1.72
   1   4  -3  323.06    9.75
   1  -4  -3  340.84   10.67
  -1   4   3  344.63   10.13
   1   4  -3  332.24   11.27
   1   4  -3  341.12    9.66
  -1  -4   3  335.49   10.52
   1   4  -3  330.75   11.67
  -1   4   3  348.95   10.90
  -1   4   2   16.86    1.68
   1   4  -2   20.58    2.22
   1  -4  -2   21.85    2.14
  -1  -4   2   18.47    2.08
   1   4  -2   18.61    1.72
   1   4  -2   17.23    1.75
  -1   4   2   22.22    2.17
   1   4  -2   29.51    2.58
  -1  -4   1  713.17   20.38
  -1   4   1  701.79   20.43
   1   4  -1  726.08   20.24
   1   4  -1  687.01   20.86
  -1   4   1  724.12   20.50
  -1   4   0  178.08    6.24
   1   4   0  171.65    6.27
  -1   4   0  171.49    6.26
   1  -4   0  177.45    6.38
   1   4   0  165.03    6.23
  -1  -4   0  177.09    6.37
  -1   4  -1  360.82   11.01
   1   4   1  364.61   11.25
  -1   4  -1  354.70   11.34
   1   4   1  355.62   11.07
   1  -4   1  348.65   11.10
   1  -4   2  111.87    4.76
  -1   4  -2  121.52    5.44
  -1  -4  -2  118.08    4.89
   1   4   2  116.02    4.96
   1   4   2  109.35    4.50
  -1   4  -2  114.15    5.05
  -1   4  -2  117.85    4.53
   1   4   3  121.71    5.24
   1   4   3  132.54    4.74
  -1  -4  -3  127.81    5.18
  -1   4  -3  132.38    4.31
   1  -4   3  125.68    4.97
  -1   4  -3  121.10    5.76
  -1   4  -3  124.95    4.45
  -1   4  -4  187.93    6.01
  -1  -4  -4  185.23    6.49
   1   4   4  195.46    6.48
   1   4   4  194.26    7.24
   1  -4   4  195.42    6.81
  -1   4  -4  189.64    8.04
  -1  -4  -4  199.25    6.99
  -1   4  -5   55.98    2.67
  -1  -4  -5   57.20    3.05
   1  -4   5   54.94    3.09
  -1  -4  -5   55.12    3.14
  -1   4  -5   63.70    4.32
   1   4   5   54.86    3.53
  -1   4  -6   27.73    1.98
  -1  -4  -6   29.96    2.53
   1  -4   6   25.78    2.36
  -1   4  -6   36.95    3.65
  -1  -4  -7   21.50    2.28
  -1   4  -7   19.84    3.26
  -1   4  -7   20.66    1.70
  -1   4  -8  110.12    7.02
  -1  -4  -8  111.91    5.15
  -1   4  -9    6.31    2.89
  -1   4 -10   32.34    4.90
  -1   4 -11    0.60    2.83
  -1   4 -12   -1.31    3.01
   1   5 -12   11.36    4.48
   1   5 -11    6.73    3.65
   1   5 -10   24.47    4.60
   1   5  -9    5.12    3.01
   1   5  -8   75.70    5.91
   1  -5  -7   10.33    2.08
   1   5  -7   13.97    3.13
   1   5  -7   11.74    1.56
   1   5  -6  146.91    7.46
   1  -5  -6  148.04    5.43
   1   5  -6  140.20    5.09
   1  -5  -6  150.23    6.10
  -1  -5   5    6.20    1.70
   1   5  -5    3.35    1.20
   1   5  -5    5.80    2.24
   1  -5  -5    4.84    1.63
   1  -5  -5    1.32    1.58
   1   5  -4  158.68    7.17
   1  -5  -4  154.77    6.41
   1  -5  -4  176.19    6.61
  -1  -5   4  158.10    6.37
  -1   5   4  162.82    5.58
   1   5  -3    0.12    1.02
   1   5  -3    6.89    1.87
   1   5  -3    1.64    1.67
  -1  -5   3    4.47    1.63
   1   5  -3    1.52    1.06
  -1   5   3    1.74    1.58
   1  -5  -3    2.70    1.59
  -1   5   2  220.34    8.07
   1   5  -2  201.19    8.06
  -1  -5   2  226.14    7.93
   1  -5  -2  211.74    7.89
   1   5  -2  208.27    7.13
   1   5  -2  217.56    8.30
  -1   5   2  215.48    7.33
   1   5  -2  209.96    7.36
   1   5  -1   48.54    3.27
   1   5  -1   49.13    3.04
   1   5  -1   44.20    3.33
  -1  -5   1   45.96    3.25
  -1   5   1   46.49    3.37
  -1   5   1   40.89    2.88
   1   5   0  433.61   13.47
  -1   5   0  447.57   13.50
  -1   5   0  410.69   13.36
   1   5   0  417.23   13.49
   1  -5   0  428.16   13.51
  -1  -5   0  423.55   13.52
   1  -5   1   36.46    2.96
   1   5   1   37.56    3.05
  -1   5  -1   43.06    2.81
  -1   5  -1   36.42    3.08
   1   5   1   42.54    2.83
  -1  -5  -2  130.06    5.71
   1   5   2  140.15    5.92
   1  -5   2  134.26    5.67
  -1   5  -2  130.56    6.13
   1   5   2  132.45    5.26
  -1   5  -2  135.46    5.33
  -1   5  -2  130.37    5.85
  -1  -5  -3   30.77    2.87
  -1   5  -3   28.64    2.14
   1   5   3   33.22    2.46
   1   5   3   31.31    2.94
  -1   5  -3   28.06    2.19
   1  -5   3   32.33    2.82
  -1   5  -3   38.52    3.35
   1  -5   4  194.55    7.32
   1   5   4  195.72    6.70
  -1  -5  -4  195.38    7.39
  -1   5  -4  192.66    8.32
  -1   5  -4  189.19    6.45
  -1  -5  -4  186.47    6.86
  -1   5  -5  109.38    4.38
  -1  -5  -5  114.71    4.78
   1   5   5  112.54    4.41
   1  -5   5  103.97    5.00
  -1   5  -5  112.90    6.22
  -1  -5  -5  106.27    5.10
  -1   5  -6   83.66    3.81
  -1   5  -6   90.78    5.90
  -1  -5  -6   85.83    4.10
  -1  -5  -6   93.66    4.34
  -1   5  -7   79.31    3.54
  -1   5  -7   76.56    5.62
  -1   5  -8   36.56    4.67
  -1   5  -9   27.69    4.48
  -1   5 -10    8.12    3.44
  -1   5 -11    8.03    3.89
  -1   5 -12   -1.30    3.48
   1   6 -11    8.15    4.07
   1   6 -10   -1.53    2.81
   1   6  -9   72.56    6.28
   1   6  -8    4.50    2.82
   1   6  -7   78.11    5.78
   1   6  -7   64.31    3.44
   1   6  -6   10.16    2.69
   1   6  -6    5.16    1.38
   1   6  -5  185.43    6.58
   1  -6  -5  186.03    7.54
   1   6  -5  185.98    8.59
   1  -6  -5  180.06    7.34
   1   6  -4    2.75    1.97
   1  -6  -4    6.98    1.94
   1   6  -3  240.82    9.53
   1   6  -3  233.24    9.41
   1   6  -3  237.80    7.74
  -1   6   3  242.50    8.20
   1   6  -2   12.31    2.23
   1   6  -2   11.33    1.80
  -1   6   2   13.56    1.88
   1   6  -2   11.86    2.31
   1   6  -2   11.32    1.83
   1   6  -1  294.89   10.19
   1   6  -1  290.94   10.64
  -1   6   1  308.37   10.63
  -1   6   1  283.69    9.99
   1   6  -1  288.81   10.50
   1   6   0   28.11    2.94
   1   6   0   32.17    2.95
  -1   6   0   32.41    3.03
  -1   6   0   32.86    2.94
  -1   6  -1  206.03    7.92
   1   6   1  216.80    7.99
  -1   6  -1  208.32    8.20
   1   6   1  216.26    8.42
  -1   6  -2   17.82    2.26
  -1   6  -2   23.28    2.91
   1   6   2   25.29    2.44
   1   6   3  116.38    5.00
  -1   6  -3  111.24    6.02
  -1   6  -3  113.27    4.58
  -1  -6  -4   44.82    3.37
  -1   6  -4   41.20    2.95
  -1   6  -4   45.15    4.02
  -1   6  -5   53.44    3.23
  -1   6  -5   58.96    4.71
  -1   6  -6    3.49    1.28
  -1   6  -6    8.60    2.80
  -1   6  -7   21.68    3.70
  -1   6  -7   17.81    2.10
  -1   6  -8   18.00    3.75
  -1   6  -9   14.97    3.86
  -1   6 -10    5.72    3.61
  -1   6 -11    1.53    3.76
   1   7  -9    5.20    3.24
   1   7  -8   10.37    3.41
   1   7  -7    2.63    1.56
   1   7  -7    2.83    2.63
   1   7  -6    5.51    2.67
   1   7  -6    8.76    1.81
   1   7  -5    1.68    1.42
   1   7  -5    5.38    2.52
   1   7  -4   15.86    2.94
   1   7  -3   11.18    2.41
   1   7  -1   11.21    2.41
   1   7   0   31.91    3.18
   1   7   0   30.05    3.16
   1   7   1   43.34    3.69
  -1   7  -1   42.86    3.60
  -1   7  -1   54.29    4.13
   1   7   2   24.95    2.64
  -1   7  -2   21.03    3.14
  -1   7  -3   34.62    3.73
  -1   7  -4   26.90    3.59
  -1   7  -4   25.02    2.68
  -1   7  -5   58.00    3.69
  -1   7  -5   64.13    5.14
  -1   7  -6    6.17    2.84
  -1   7  -6    6.44    1.70
  -1   7  -7   32.08    2.85
  -1   7  -7   43.78    5.08
  -1   7  -8   12.97    3.76
  -1   7  -9   15.93    4.10
   1   8  -6    1.61    1.63
   1   8  -5   50.26    3.77
  -1   8  -4    2.64    1.79
  -1   8  -5   23.75    2.91
  -1   8  -6    0.21    1.59
   2   0 -14   48.75    7.12
   2   0 -13   -1.70    3.25
   2   0 -12   62.27    6.70
   2   0 -11   -1.90    2.48
   2   0 -10  144.17    8.26
   2   0  -9   -0.28    1.92
   2   0  -8  813.27   26.67
   2   0  -8  808.48   23.67
   2   0  -7   -0.50    1.05
   2   0  -7   -0.41    1.31
   2   0  -6  815.05   25.64
   2   0  -6  810.99   22.88
  -2   0   5   -0.15    0.52
   2   0  -5    0.52    0.68
  -2   0   5    0.07    0.28
   2   0  -5   -1.48    0.66
   2   0  -4  674.13   21.28
  -2   0   4  686.15   19.48
   2   0  -4  701.64   19.12
  -2   0   4  706.74   16.92
  -2   0   3   -0.20    0.29
   2   0  -3    0.65    0.55
   2   0  -3    0.15    0.40
   2   0  -2 2039.03   56.28
   2   0  -2 2028.41   59.41
   2   0  -2 2025.24   53.39
  -2   0   2 2106.66   56.10
  -2   0   1    0.05    0.19
  -2   0   1   -0.10    0.17
   2   0  -1    0.06    0.21
   2   0  -1   -0.01    0.13
   2   0  -1    0.16    0.24
  -2   0   1    0.89    0.28
  -2   0   0   -1.25    0.06
  -2   0   0   -1.10    0.10
  -2   0   0   -1.20    0.08
   2   0   0   -1.21    0.03
  -2   0  -1   -0.05    0.16
   2   0   1    0.74    0.22
  -2   0  -1    0.30    0.26
   2   0   1   -0.27    0.20
   2   0   1   -0.03    0.16
  -2   0  -1   -0.03    0.15
  -2   0  -2   15.64    1.24
  -2   0  -2   15.33    0.81
   2   0   2   15.44    0.83
   2   0   2   14.95    1.01
   2   0   3   -0.26    0.27
  -2   0  -3   -0.16    0.46
  -2   0  -3    0.47    0.29
   2   0   4   81.62    2.70
  -2   0  -4   79.19    2.50
  -2   0  -4   82.98    3.91
  -2   0  -5   -0.19    0.35
  -2   0  -5   -1.70    0.74
  -2   0  -6  100.64    5.46
  -2   0  -7   -0.47    1.25
  -2   0  -8    2.34    1.98
  -2   0  -9   -0.24    1.95
  -2   0 -10   13.51    3.47
  -2   0 -11   -3.86    2.32
  -2   0 -12   19.10    4.47
  -2   0 -13    0.73    3.62
  -2   0 -14    5.54    4.82
   2   1 -14    5.82    4.50
   2   1 -13    0.83    3.61
   2   1 -12   10.61    3.94
   2  -1 -12    6.47    3.41
   2  -1 -11    8.49    3.47
   2   1 -11    8.13    3.49
   2  -1 -10   27.08    4.23
   2  -1 -10   25.67    3.29
   2   1 -10   22.78    4.11
   2  -1  -9    1.88    2.27
   2   1  -9    3.56    2.29
   2  -1  -9    1.28    1.53
   2  -1  -8   17.15    2.99
   2   1  -8    8.05    2.64
  -2   1   8   11.25    1.27
   2  -1  -8   11.40    2.16
   2  -1  -7   36.85    2.82
   2   1  -7   31.67    3.30
   2  -1  -7   31.18    3.32
  -2   1   7   35.74    1.66
   2   1  -6   30.63    3.32
   2  -1  -6   30.09    3.26
  -2   1   6   25.69    2.03
   2  -1  -6   32.68    2.61
   2   1  -5   85.65    4.36
   2  -1  -5   86.27    3.72
  -2   1   5   92.44    3.25
   2   1  -5   88.76    3.92
   2  -1  -5   86.08    4.32
   2   1  -4  264.38    8.35
  -2   1   4  270.48    7.52
  -2  -1   4  261.96    8.43
   2  -1  -4  272.07    9.30
   2  -1  -4  263.51    8.17
  -2   1   4  279.01    7.05
   2   1  -4  255.85    9.23
   2   1  -3  201.47    6.34
   2   1  -3  198.04    6.20
  -2   1   3  202.76    5.68
   2   1  -3  187.53    6.77
   2  -1  -3  193.02    6.05
   2  -1  -2 1599.50   42.12
  -2   1   2 1636.11   42.94
   2   1  -2 1578.69   42.10
   2  -1  -2 1637.34   44.96
  -2  -1   2 1663.76   44.09
   2   1  -2 1532.79   46.74
  -2  -1   1 1016.09   27.78
  -2  -1   1  981.36   27.12
   2   1  -1  953.74   29.41
   2   1  -1 1020.84   24.29
  -2  -1   1  980.97   26.36
   2   1  -1 1005.23   27.83
   2  -1  -1 1015.71   27.04
   2   1  -1 1000.78   27.94
  -2  -1   1 1005.74   24.35
   2   1  -1 1028.21   27.95
  -2   1   1 1047.80   27.04
   2  -1  -1 1057.07   30.16
  -2  -1   1  971.05   27.13
   2   1   0  795.01   21.53
  -2  -1   0  801.04   21.52
  -2  -1   0  811.66   19.42
  -2   1   0  829.53   21.57
   2  -1   0  816.25   22.11
   2  -1   0  733.92   21.46
   2   1   1 1466.12   33.36
  -2  -1  -1 1392.93   33.41
  -2   1  -1 1374.54   33.36
  -2  -1  -1 1332.43   37.48
   2   1   1 1401.11   37.10
  -2  -1  -1 1387.42   37.10
  -2  -1  -1 1350.25   40.84
   2  -1   1 1381.82   37.11
  -2   1  -1 1402.04   37.20
   2   1   2  909.30   21.04
  -2   1  -2  891.49   21.01
  -2  -1  -2  867.10   23.33
  -2  -1  -2  846.13   22.76
  -2  -1  -2  863.09   21.05
  -2  -1  -2  854.82   25.43
   2   1   2  829.72   22.68
   2  -1   2  882.95   20.91
   2  -1   2  854.39   23.30
  -2   1  -2  824.56   25.72
   2   1   2  867.13   23.38
  -2  -1  -3   67.63    3.00
   2  -1   3   66.11    2.24
  -2   1  -3   64.94    3.17
  -2  -1  -3   67.06    2.29
   2  -1   3   67.23    2.19
  -2  -1  -3   68.28    2.46
   2   1   3   68.96    2.62
  -2   1  -3   68.67    2.22
   2   1   3   74.18    2.40
   2  -1   4 2815.76   76.01
   2   1   4 2903.92   75.80
  -2  -1  -4 2844.86   74.41
  -2   1  -4 2835.68   68.42
  -2  -1  -4 2881.49   83.15
  -2   1  -4 2770.50   83.37
  -2  -1  -4 2989.18   68.43
  -2  -1  -5   22.00    1.73
   2   1   5   23.46    1.56
  -2  -1  -5   21.33    2.26
  -2   1  -5   20.21    1.05
  -2   1  -5   21.76    2.33
   2  -1   5   20.38    1.04
  -2   1  -6  663.93   21.25
   2   1   6  658.70   17.97
  -2  -1  -6  638.17   18.25
  -2  -1  -6  651.41   20.84
   2  -1   6  615.27   17.46
  -2  -1  -7    4.32    1.40
  -2  -1  -7    2.80    1.69
  -2   1  -7    6.08    1.99
   2   1   7    4.29    1.07
   2  -1   7    5.74    0.81
   2   1   8  650.27   18.25
  -2  -1  -8  632.57   21.73
  -2   1  -8  633.79   22.01
   2   1   9   -0.99    1.14
  -2  -1  -9    1.21    2.11
  -2   1  -9    0.52    2.01
  -2   1 -10  121.11    7.71
  -2  -1 -10  120.06    7.52
  -2   1 -11   -1.95    2.50
  -2  -1 -11   -1.26    2.62
  -2  -1 -12   81.52    7.26
  -2   1 -12   77.58    7.17
  -2  -1 -13    2.31    3.56
  -2   1 -13    4.32    3.86
  -2   1 -14   26.54    6.34
   2   2 -14   23.75    5.94
   2   2 -13    1.82    3.19
   2   2 -12   48.04    6.03
   2   2 -11    4.07    2.85
   2  -2 -11   -0.62    1.95
   2  -2 -10  129.34    6.46
   2   2 -10  133.81    8.16
   2  -2  -9    1.46    1.72
  -2   2   9    5.07    1.39
   2   2  -9    3.26    2.33
   2   2  -8  340.33   13.61
   2  -2  -8  355.58   11.65
  -2   2   8  350.51   10.80
  -2   2   7   10.82    1.44
   2   2  -7   15.12    2.57
  -2   2   7   10.75    1.20
   2  -2  -7    9.62    1.76
   2   2  -6  709.71   23.40
  -2   2   6  729.34   20.27
   2  -2  -6  733.20   20.60
  -2   2   5   27.99    1.89
   2  -2  -5   35.41    2.30
   2   2  -5   29.07    2.72
   2   2  -4  837.61   23.86
  -2   2   4  840.78   22.65
  -2  -2   4  802.24   22.24
   2   2  -4  823.21   20.05
   2   2  -4  818.09   25.33
   2  -2  -4  820.93   22.55
   2  -2  -3   13.47    1.34
   2   2  -3    9.09    1.26
   2  -2  -3   11.45    1.09
   2   2  -3   11.84    1.41
   2   2  -3   10.39    0.83
  -2   2   3   10.42    1.11
  -2  -2   3    9.75    0.84
  -2   2   2  353.64   10.09
  -2   2   2  358.22    9.91
   2   2  -2  336.78   10.53
   2  -2  -2  349.87   10.01
   2   2  -2  358.34    8.98
  -2  -2   2  332.27    9.80
  -2  -2   2  351.28   10.56
   2   2  -2  351.00    9.72
   2   2  -2  339.22   10.98
   2   2  -1   97.85    3.07
   2   2  -1   94.35    3.61
  -2  -2   1  101.20    3.68
   2  -2  -1   99.41    3.23
   2  -2  -1   97.94    3.44
   2   2  -1   93.22    3.25
  -2   2   1  101.78    3.50
   2   2  -1  100.32    3.24
   2   2  -1  102.74    3.59
  -2  -2   1   93.59    3.34
  -2   2   1   98.26    3.19
   2   2   0 1508.58   41.29
   2   2   0 1597.75   37.26
   2  -2   0 1602.12   42.38
   2   2   0 1503.18   42.50
  -2   2   0 1544.50   41.32
  -2   2   0 1559.69   42.41
   2  -2   0 1525.44   41.30
  -2  -2   0 1516.13   41.28
  -2   2  -1  999.66   27.45
   2   2   1 1065.01   24.92
   2  -2   1 1006.10   28.26
   2   2   1 1016.80   27.59
   2  -2   1  994.93   27.49
   2  -2   2  347.35    9.77
  -2  -2  -2  331.71    9.85
  -2   2  -2  327.13    8.75
   2  -2   2  362.98   10.30
  -2   2  -2  324.38    9.56
   2   2   2  334.08    9.92
  -2   2  -2  332.75   11.03
  -2  -2  -2  326.69    9.31
  -2  -2  -3   61.18    2.41
   2  -2   3   66.53    2.61
  -2   2  -3   66.56    3.46
   2   2   3   63.58    2.83
  -2   2  -3   62.56    2.28
  -2  -2  -3   65.68    2.75
   2   2   4    5.72    1.19
  -2   2  -4    2.20    0.72
  -2  -2  -4    4.75    1.26
  -2  -2  -4    4.56    0.93
  -2  -2  -5  105.70    4.89
   2  -2   5  101.30    3.68
  -2   2  -5  101.83    5.24
   2   2   5  105.81    4.15
  -2   2  -5   98.02    3.29
  -2  -2  -5  108.93    3.95
  -2   2  -6   76.97    4.69
   2  -2   6   69.64    2.99
  -2   2  -6   71.64    2.56
  -2  -2  -6   73.25    3.50
   2   2   6   73.87    3.53
  -2  -2  -6   77.68    4.52
  -2   2  -7   84.95    5.25
   2   2   7   84.48    3.91
  -2  -2  -7   88.95    4.02
   2  -2   7   81.24    3.33
  -2  -2  -7   80.90    4.96
  -2   2  -8    7.11    2.46
   2   2   8    4.13    1.54
  -2  -2  -8    4.12    2.30
  -2  -2  -8    4.63    1.63
  -2  -2  -9   98.88    4.97
  -2  -2  -9   90.50    6.20
  -2   2  -9   98.60    6.59
   2   2   9   92.40    4.64
  -2   2 -10   14.14    3.55
  -2   2 -11    3.05    2.87
  -2  -2 -11    7.21    3.24
  -2   2 -12    2.47    3.51
  -2   2 -13    1.06    3.30
   2   3 -13   19.17    5.08
   2   3 -12    8.22    3.74
   2  -3 -11   35.09    3.93
   2   3 -11   37.51    5.43
   2   3 -10   12.66    3.67
   2  -3 -10   11.78    2.55
   2  -3  -9   37.24    3.47
   2   3  -9   39.52    4.65
   2   3  -8   63.07    5.10
  -2   3   8   60.64    3.64
   2  -3  -8   62.83    4.00
   2   3  -7  177.42    8.28
   2  -3  -7  176.17    6.80
  -2   3   7  177.11    6.57
   2   3  -6    3.30    0.77
  -2   3   6   -2.56    1.25
  -2  -3   6    1.51    0.94
   2   3  -6   -1.00    0.71
   2  -3  -6    4.99    1.42
   2   3  -6    2.33    1.96
   2  -3  -5  221.58    7.42
   2   3  -5  225.43    6.05
  -2  -3   5  212.56    6.70
   2   3  -5  198.21    8.42
   2   3  -5  214.94    5.96
  -2   3   5  220.68    7.36
   2   3  -4  276.82    7.52
  -2  -3   4  258.78    8.21
   2   3  -4  274.85    9.43
  -2   3   4  274.06    7.95
  -2   3   4  276.22    8.74
   2   3  -4  264.63    9.81
   2  -3  -4  274.72    8.73
   2  -3  -4  278.01    8.33
   2   3  -3  248.68    6.82
  -2   3   3  252.27    7.86
   2  -3  -3  244.24    7.64
   2   3  -3  244.59    8.58
  -2   3   3  247.81    7.14
  -2  -3   3  226.00    7.40
   2   3  -3  224.55    8.16
   2   3  -2  771.08   23.77
   2   3  -2  775.30   22.76
  -2   3   2  787.87   21.95
   2  -3  -2  799.98   21.95
  -2  -3   2  762.47   21.74
  -2   3   2  812.52   22.07
   2   3  -2  796.54   19.70
   2   3  -2  779.83   21.51
   2   3  -2  789.19   21.42
  -2   3   1    2.27    0.73
   2   3  -1    2.78    1.07
  -2  -3   1    1.44    0.92
   2   3  -1    1.92    0.89
  -2   3   1    0.90    0.82
   2   3  -1    1.80    0.81
   2  -3  -1    0.62    0.74
   2   3  -1   -1.57    0.80
   2  -3  -1    1.46    0.90
  -2  -3   0  391.86   11.68
   2   3   0  383.31   11.88
   2  -3   0  387.53   11.68
   2  -3   0  404.61   11.80
   2   3   0  408.65   11.69
  -2   3   0  382.64   11.69
  -2   3   0  405.15   11.70
   2   3   1  215.92    6.96
  -2   3  -1  208.47    6.71
   2  -3   1  206.05    6.81
   2   3   1  213.24    6.85
  -2   3  -1  208.61    6.94
   2  -3   2  769.46   22.03
  -2  -3  -2  794.47   22.21
  -2   3  -2  807.67   21.96
   2   3   2  798.99   22.29
  -2   3  -3    1.87    0.60
  -2   3  -3    1.25    0.66
  -2   3  -3    2.78    1.25
  -2  -3  -3    0.54    0.95
   2  -3   3    2.05    0.84
   2   3   3    0.27    0.95
  -2  -3  -3    0.96    0.68
   2  -3   4  717.64   20.09
  -2   3  -4  697.45   18.00
  -2  -3  -4  709.87   19.49
   2   3   4  731.78   20.55
  -2  -3  -4  719.41   20.14
  -2   3  -4  709.83   22.80
  -2   3  -5    1.10    1.41
  -2   3  -5    1.17    0.75
  -2  -3  -5    1.85    0.93
   2  -3   5    2.30    0.91
   2   3   5   -1.32    0.91
   2   3   6  448.57   13.39
  -2  -3  -6  435.84   12.60
   2  -3   6  397.83   12.65
  -2   3  -6  435.82   15.46
  -2   3  -6  413.14   11.22
  -2   3  -7    7.08    2.45
  -2   3  -7    3.16    0.84
   2   3   7    2.64    1.45
  -2  -3  -7    3.62    1.33
  -2   3  -8  222.37   10.56
  -2  -3  -8  241.34    8.27
  -2   3  -9    3.79    2.53
  -2  -3  -9    0.18    1.50
  -2   3 -10   88.28    6.89
  -2   3 -11   -1.06    2.73
  -2   3 -12   46.79    6.37
  -2   3 -13    3.21    3.69
   2   4 -13    0.12    3.34
   2   4 -12   15.37    4.53
   2   4 -11   -1.18    2.56
   2   4 -10   50.88    5.66
   2  -4  -9   10.94    2.33
   2   4  -9    8.40    3.18
   2  -4  -8  133.98    5.99
   2   4  -8  127.48    7.48
   2   4  -7   18.34    3.11
   2   4  -7   11.20    1.14
   2  -4  -7   14.01    2.18
  -2  -4   6  116.29    4.88
   2  -4  -6  133.07    5.54
  -2   4   6  137.75    5.71
   2   4  -6  123.67    6.54
   2   4  -6  133.75    4.32
  -2   4   5   32.83    1.64
   2   4  -5   36.12    3.32
  -2   4   5   28.26    2.62
  -2  -4   5   27.35    2.25
   2  -4  -5   30.17    2.26
   2   4  -5   25.79    2.06
   2  -4  -5   34.78    2.77
   2   4  -5   27.56    1.91
   2   4  -4  365.95   10.13
   2  -4  -4  366.31   11.28
  -2   4   4  372.93   10.58
  -2   4   4  369.96   11.68
  -2  -4   4  342.27   11.06
   2   4  -4  345.85   12.13
   2  -4  -4  366.27   11.45
   2   4  -4  364.39   12.76
  -2   4   3    0.52    1.11
   2   4  -3    4.48    1.50
  -2   4   3    2.11    0.81
  -2  -4   3    3.27    1.18
   2   4  -3    0.17    1.30
   2   4  -3    0.30    0.66
   2  -4  -3    0.01    1.17
   2   4  -3    0.59    0.67
  -2  -4   2  197.22    7.12
   2   4  -2  207.25    6.70
   2  -4  -2  208.66    7.25
  -2   4   2  212.58    6.72
   2   4  -2  204.08    6.78
   2   4  -2  209.59    7.62
   2   4  -2  207.62    7.60
  -2   4   2  211.07    7.35
   2   4  -1  109.19    4.78
  -2   4   1  116.24    4.74
   2   4  -1  112.53    4.66
  -2  -4   1  112.45    4.67
   2   4  -1  113.87    4.49
  -2   4   1  109.39    4.32
   2   4   0  153.82    5.75
   2  -4   0  144.53    5.65
  -2  -4   0  153.88    5.75
  -2   4   0  145.90    5.58
   2   4   0  151.13    5.66
  -2   4   0  142.04    5.50
  -2   4  -1  478.21   14.38
   2   4   1  493.15   14.70
  -2   4  -1  479.29   14.80
   2   4   1  480.45   14.64
   2  -4   1  505.09   14.65
   2  -4   2  440.32   13.53
   2   4   2  446.01   13.50
  -2   4  -2  449.13   13.26
  -2  -4  -2  448.34   13.61
   2   4   2  447.70   13.75
  -2  -4  -3  149.05    5.81
   2  -4   3  150.97    5.66
  -2   4  -3  143.17    5.12
  -2   4  -3  147.25    6.58
   2   4   3  157.61    5.48
   2   4   3  150.77    5.96
  -2   4  -4   29.09    3.03
  -2  -4  -4   28.23    2.05
   2   4   4   24.41    2.50
   2  -4   4   24.50    2.22
  -2  -4  -4   22.07    2.30
  -2   4  -4   19.51    1.79
   2  -4   5  219.18    7.58
  -2   4  -5  209.36    6.58
  -2  -4  -5  216.16    7.12
  -2  -4  -5  218.60    7.45
   2   4   5  228.13    8.13
  -2   4  -5  213.01    9.11
  -2  -4  -6   15.64    1.86
  -2   4  -6   18.25    3.01
  -2   4  -6   13.90    1.59
   2  -4   6   13.21    1.84
  -2   4  -7  170.79    5.54
  -2   4  -7  160.49    8.39
  -2  -4  -7  184.97    6.52
  -2   4  -8   13.06    3.27
  -2   4  -9   60.47    5.56
  -2   4 -10    6.74    3.24
  -2   4 -11   22.42    4.82
  -2   4 -12   -0.70    3.06
   2   5 -12    4.42    3.82
   2   5 -11   58.70    6.65
   2   5 -10    1.81    3.05
   2   5  -9   43.61    5.14
   2   5  -8   29.56    4.16
   2  -5  -8   35.67    3.38
   2   5  -7  108.33    4.10
   2   5  -7  114.84    6.81
   2  -5  -7  110.35    5.32
   2   5  -6   54.03    4.51
   2  -5  -6   49.50    2.84
   2   5  -6   48.90    2.69
   2  -5  -6   49.96    3.50
   2  -5  -5  161.99    6.53
   2   5  -5  162.14    7.46
  -2  -5   5  162.97    6.41
   2   5  -5  149.80    5.46
   2  -5  -5  163.10    6.33
  -2   5   4   16.03    1.44
   2  -5  -4   17.34    2.19
   2   5  -4   13.74    2.34
  -2  -5   4   13.56    2.08
   2  -5  -4   14.88    2.27
   2   5  -4   13.45    2.35
   2   5  -3  241.77    7.49
  -2   5   3  248.28    8.88
   2   5  -3  239.41    9.17
  -2   5   3  249.60    7.83
   2   5  -3  239.77    9.16
   2   5  -3  223.33    7.58
  -2  -5   3  241.14    8.55
   2  -5  -3  253.99    8.71
   2   5  -2  240.10    8.13
   2   5  -2  245.03    8.97
   2   5  -2  240.98    7.97
  -2  -5   2  248.52    8.65
   2  -5  -2  250.17    8.76
  -2   5   2  245.78    8.84
  -2   5   2  247.58    8.06
   2   5  -2  229.71    8.88
  -2   5   1  102.89    4.59
   2   5  -1  111.45    4.77
  -2   5   1  106.52    4.97
   2  -5  -1   91.74    4.71
   2   5  -1  110.41    4.94
   2   5  -1  105.71    5.02
  -2  -5   1  104.98    4.95
   2   5   0  228.65    8.15
   2   5   0  218.74    8.11
  -2   5   0  233.07    8.17
   2  -5   0  234.98    8.31
  -2  -5   0  220.07    8.19
  -2   5   0  218.04    7.94
   2   5   1   14.61    2.25
  -2   5  -1   21.75    2.09
   2   5   1   19.02    2.06
   2  -5   1   17.92    2.21
  -2   5  -1   13.19    2.07
   2   5   2  198.72    7.01
  -2  -5  -2  195.53    7.38
  -2   5  -2  191.96    6.93
   2   5   2  184.55    7.39
  -2   5  -2  184.54    7.90
   2  -5   2  196.79    7.34
   2   5   3  117.62    4.86
  -2   5  -3  111.25    4.60
   2   5   3  118.48    5.57
  -2   5  -3  124.67    6.03
   2  -5   3  115.43    5.26
  -2  -5  -3  111.02    5.31
  -2  -5  -4   66.55    3.86
  -2   5  -4   60.77    3.19
  -2   5  -4   62.15    4.37
  -2  -5  -4   63.05    3.37
   2  -5   4   59.96    3.64
   2   5   4   59.36    3.34
  -2  -5  -5   -0.46    1.53
  -2   5  -5    7.09    2.32
   2   5   5    1.88    1.18
  -2  -5  -5    2.15    1.20
  -2   5  -5    2.60    1.20
   2  -5   5    0.35    1.43
  -2  -5  -6  156.15    5.94
  -2   5  -6  148.65    7.85
  -2   5  -6  154.00    5.51
  -2   5  -7    2.89    1.20
  -2   5  -7    7.85    2.71
  -2   5  -8   45.86    5.18
  -2   5  -9    4.30    2.88
  -2   5 -10   20.36    4.43
  -2   5 -11    4.41    3.45
  -2   5 -12    8.18    4.35
   2   6 -11    5.94    3.53
   2   6 -10    5.93    3.62
   2   6  -9    3.88    3.04
   2   6  -8   13.98    3.49
   2   6  -7    7.28    1.56
   2   6  -7    6.63    2.82
   2  -6  -6   24.92    2.92
   2   6  -6   21.48    2.14
   2   6  -6   24.73    3.51
   2   6  -5   12.01    2.68
   2   6  -5   11.83    1.84
   2  -6  -5    8.26    2.23
   2  -6  -5   10.35    2.34
   2  -6  -4   37.24    3.57
   2   6  -4   40.68    3.65
  -2   6   3   85.79    4.05
   2   6  -3   87.90    4.98
   2   6  -3   87.55    3.72
   2   6  -3   90.42    5.21
   2   6  -2   62.46    4.19
   2   6  -2   56.42    3.28
  -2   6   2   55.76    3.35
   2   6  -2   54.78    3.36
   2   6  -2   51.16    3.69
  -2   6   1   76.17    4.07
  -2   6   1   72.31    4.44
   2   6  -1   76.58    3.97
   2   6  -1   72.35    4.40
   2   6  -1   75.54    4.28
   2   6  -1   76.90    4.25
   2   6   0   34.71    3.17
   2   6   0   34.19    3.01
  -2   6   0   35.10    3.02
  -2   6  -1  137.72    5.98
   2   6   1  139.61    6.39
   2   6   1  136.54    6.00
  -2   6  -2   57.97    4.28
   2   6   2   58.58    3.58
  -2   6  -2   52.46    3.43
   2   6   3  220.21    7.99
  -2   6  -3  216.77    9.31
  -2   6  -3  222.02    7.45
  -2   6  -4   39.98    3.91
  -2   6  -4   37.82    2.85
  -2   6  -5  123.32    6.89
  -2   6  -5  127.26    5.19
  -2   6  -6    6.40    2.67
  -2   6  -6    3.19    1.35
  -2   6  -7   55.32    3.31
  -2   6  -7   62.65    5.34
  -2   6  -8    5.07    2.88
  -2   6  -9   52.34    5.91
  -2   6 -10    1.80    3.32
  -2   6 -11   17.90    5.00
   2   7  -9   17.39    4.19
   2   7  -8    6.23    3.09
   2   7  -7   44.87    4.73
   2   7  -7   36.33    2.98
   2   7  -6    9.16    2.92
   2   7  -6   12.33    1.98
   2   7  -5   88.63    4.58
   2   7  -5   91.53    5.80
   2   7  -4   17.31    2.96
   2  -7  -4   12.50    2.67
   2   7  -2   21.61    3.02
   2   7  -1   53.59    4.24
   2   7   0   13.67    2.44
   2   7   0   18.20    2.67
  -2   7  -1   51.14    4.10
   2   7   1   44.32    3.70
  -2   7  -1   44.11    3.65
   2   7   2   31.76    3.11
  -2   7  -2   32.71    3.76
  -2   7  -3   35.89    3.93
  -2   7  -4    6.44    1.77
  -2   7  -4    3.21    2.34
  -2   7  -5    7.09    1.79
  -2   7  -5   10.62    2.95
  -2   7  -6   11.69    3.16
  -2   7  -6    5.46    1.65
  -2   7  -7    2.95    2.66
  -2   7  -7    2.04    1.50
  -2   7  -8    6.67    3.34
  -2   7  -9    7.93    3.39
   2   8  -6    1.83    1.64
   2   8  -5   10.31    2.22
   2   8   0    2.08    2.02
  -2   8  -4    4.05    1.85
  -2   8  -5   41.58    3.54
  -2   8  -6    2.82    1.78
   3   0 -14   11.38    4.60
   3   0 -13   -0.74    3.23
   3   0 -12   13.25    4.22
   3   0 -11    0.46    2.66
   3   0 -10   19.65    3.86
   3   0  -9   -1.64    1.88
   3   0  -9    0.26    1.53
   3   0  -8   85.19    4.92
   3   0  -8   89.77    5.81
   3   0  -7   -0.17    1.08
   3   0  -7   -0.98    1.21
   3   0  -6  794.11   23.13
  -3   0   6  858.27   19.97
   3   0  -6  811.50   25.89
   3   0  -5   -0.57    0.78
  -3   0   5   -0.27    0.23
   3   0  -5   -0.35    0.69
  -3   0   5   -0.14    0.56
  -3   0   4 1373.65   36.73
   3   0  -4 1310.23   39.57
   3   0  -4 1314.37   35.55
  -3   0   3   -0.41    0.29
   3   0  -3    0.33    0.45
   3   0  -3   -0.26    0.34
   3   0  -3   -0.58    0.46
  -3   0   2 2169.01   58.28
   3   0  -2 2100.35   55.51
   3   0  -2 2122.20   61.77
  -3   0   1   -1.96    0.29
  -3   0   1   -1.53    0.20
   3   0  -1   -1.50    0.33
  -3   0   0 3393.41   85.61
   3   0   0 3616.16   84.84
  -3   0   0 3300.46   94.46
  -3   0   0 3643.67   95.18
   3   0   0 3545.06   94.82
  -3   0  -1   -2.18    0.26
   3   0   1   -1.91    0.29
  -3   0  -1   -2.09    0.26
   3   0   1   -1.85    0.28
  -3   0  -1   -2.45    0.33
  -3   0  -2 9772.25  282.98
   3   0   2 9763.46  259.69
  -3   0  -2 9648.14  234.29
   3   0   2 9887.80  233.89
  -3   0  -3   -1.03    0.33
  -3   0  -3   -1.09    0.55
   3   0   3   -0.69    0.40
  -3   0  -4 2116.75   51.23
  -3   0  -4 2160.96   62.64
  -3   0  -5   -0.55    0.89
  -3   0  -5   -0.52    0.41
  -3   0  -6 1498.37   46.75
  -3   0  -6 1605.02   37.48
  -3   0  -7   -0.72    1.26
  -3   0  -8  348.49   13.47
  -3   0  -9   -2.65    1.71
  -3   0 -10  258.41   11.95
  -3   0 -11   -3.08    2.49
  -3   0 -12   61.06    6.78
  -3   0 -13   -0.18    3.78
  -3   0 -14    4.74    4.57
   3   1 -14   12.61    4.90
   3   1 -13    3.82    3.65
   3   1 -12   37.62    5.63
   3   1 -11    0.44    2.78
   3  -1 -11    0.03    1.97
   3  -1 -11    1.31    2.73
   3  -1 -10  155.96    8.56
   3   1 -10  147.43    8.56
   3  -1 -10  158.85    7.40
   3  -1  -9    6.01    2.02
   3  -1  -9    7.67    2.59
   3   1  -9    5.18    2.45
   3  -1  -8   92.85    5.86
   3  -1  -8  106.51    5.26
  -3   1   8  101.11    3.51
   3   1  -8  102.13    6.09
   3   1  -7    0.84    1.47
   3   1  -7    1.06    1.26
   3  -1  -7    2.78    1.70
   3  -1  -7    0.25    1.07
   3   1  -6   91.21    4.36
   3  -1  -6   91.50    5.00
  -3   1   6   72.20    3.36
   3   1  -6   88.06    4.86
   3  -1  -6   84.41    4.09
   3   1  -5   27.69    2.50
   3  -1  -5   33.77    2.70
   3   1  -5   32.97    2.33
  -3   1   5   32.18    1.65
   3  -1  -5   32.27    2.23
   3  -1  -4  342.71   10.03
  -3   1   4  333.02    9.58
   3   1  -4  319.46   11.11
  -3  -1   4  352.15   10.32
   3   1  -4  332.88   10.28
   3  -1  -4  350.17   11.27
   3   1  -4  312.39   10.03
   3  -1  -3  440.91   12.45
   3   1  -3  445.05   12.91
   3   1  -3  425.14   12.47
   3   1  -3  417.93   13.74
  -3  -1   3  452.94   12.88
  -3   1   3  449.98   12.47
  -3   1   3  453.19   12.14
   3  -1  -2  226.34    6.67
  -3   1   2  221.93    6.32
   3   1  -2  223.73    6.62
   3   1  -2  217.81    7.20
   3  -1  -2  226.56    6.44
   3   1  -2  221.33    6.85
  -3  -1   2  221.21    5.67
  -3  -1   2  211.19    6.78
   3   1  -1   89.28    3.05
  -3  -1   1   85.91    2.76
  -3   1   1   90.39    2.89
   3  -1  -1   87.87    2.86
  -3  -1   1   87.84    2.58
  -3  -1   1   87.43    2.84
  -3  -1   1   89.32    2.79
   3   1  -1   91.90    2.58
   3   1  -1   92.96    2.77
  -3  -1   1   88.26    3.04
   3   1  -1   88.28    2.88
   3   1  -1   86.99    3.10
   3   1  -1   85.03    2.70
  -3  -1   0  112.50    3.52
  -3  -1   0  107.44    3.54
  -3   1   0  111.90    3.56
  -3  -1   0  114.77    3.24
   3   1   0  119.69    3.25
  -3  -1   0  116.55    3.27
   3   1   0  110.54    3.55
  -3  -1  -1   -1.85    0.33
   3   1   1   -0.46    0.36
   3  -1   1   -0.37    0.39
  -3   1  -1   -1.04    0.35
  -3  -1  -1   -1.27    0.47
   3   1   1   -1.02    0.55
   3  -1   1   -0.87    0.44
  -3   1  -1    0.02    0.46
   3   1   1   -0.76    0.43
  -3  -1  -2  160.39    5.02
   3   1   2  157.23    5.09
   3   1   2  167.01    4.61
   3  -1   2  160.98    4.47
  -3  -1  -2  166.38    4.59
  -3  -1  -2  167.12    5.40
  -3  -1  -2  168.26    4.64
  -3   1  -2  155.20    4.48
   3  -1   2  156.74    4.96
   3   1   2  159.43    4.63
  -3   1  -2  160.41    4.76
  -3   1  -3  338.72   11.00
  -3  -1  -3  321.80   10.54
   3  -1   3  327.56    9.39
   3  -1   3  339.29    8.56
  -3  -1  -3  335.12    8.67
   3   1   3  323.68    9.59
  -3  -1  -3  328.72    9.20
  -3   1  -3  330.28    8.59
  -3   1  -4  222.91    8.13
  -3  -1  -4  228.71    7.78
  -3  -1  -4  212.06    6.03
  -3   1  -4  204.08    5.88
   3  -1   4  197.10    6.27
  -3  -1  -4  225.08    6.58
   3   1   4  217.53    6.66
   3   1   5   61.38    2.66
  -3   1  -5   58.71    2.17
  -3  -1  -5   61.20    2.36
  -3  -1  -5   55.87    3.41
  -3  -1  -5   62.33    2.78
  -3   1  -5   57.24    3.59
   3  -1   5   59.37    2.27
  -3   1  -6   56.82    2.11
  -3  -1  -6   64.94    4.07
   3  -1   6   57.05    2.36
  -3  -1  -6   55.60    3.04
   3   1   6   60.56    2.85
  -3   1  -6   56.82    4.12
   3   1   7   28.91    2.16
  -3  -1  -7   34.14    3.35
  -3   1  -7   30.67    3.34
   3  -1   7   28.29    1.70
   3   1   8   30.41    2.61
  -3   1  -9    3.11    2.39
   3   1   9    1.44    1.30
  -3  -1  -9    0.61    2.17
  -3   1 -10   23.38    4.08
  -3  -1 -10   22.64    3.82
  -3   1 -11    1.05    2.90
  -3  -1 -11    0.09    2.89
  -3  -1 -12    8.70    3.82
  -3   1 -12    7.67    3.90
  -3  -1 -13    6.18    4.12
  -3   1 -13    6.22    4.30
   3   2 -14    7.91    4.53
   3   2 -13    3.64    3.53
   3  -2 -12   16.02    3.34
   3   2 -12    8.75    3.79
   3  -2 -11   12.59    2.81
   3   2 -11    8.62    3.45
   3  -2 -10   37.20    3.77
   3   2 -10   33.93    4.73
   3   2  -9   38.69    4.42
   3  -2  -9   40.59    3.47
   3  -2  -8  115.79    5.44
  -3   2   8  102.79    4.34
   3   2  -8  107.01    6.49
   3   2  -7   20.45    2.89
  -3   2   7   20.39    1.59
  -3   2   7   18.77    1.70
   3  -2  -7   24.09    2.44
  -3   2   6  339.41    9.95
   3   2  -6  322.63   12.08
  -3   2   6  331.70    9.65
   3  -2  -6  330.73   10.56
   3  -2  -5   31.33    2.32
  -3   2   5   25.96    1.84
  -3   2   5   31.01    1.39
   3   2  -5   33.96    2.90
  -3   2   4 1700.28   44.80
   3  -2  -4 1665.01   44.43
   3   2  -4 1664.75   46.65
   3   2  -4 1674.64   40.22
   3   2  -4 1660.15   49.51
   3  -2  -3   21.50    1.31
   3   2  -3   22.90    1.17
   3   2  -3   21.63    1.81
  -3   2   3   22.95    1.49
  -3  -2   3   20.37    1.10
   3   2  -3   20.08    1.72
  -3  -2   3   21.95    1.12
   3  -2  -3   23.25    1.78
   3   2  -2 1180.35   34.05
  -3   2   2 1264.29   32.94
  -3  -2   2 1243.71   34.05
   3   2  -2 1192.11   35.83
   3  -2  -2 1231.34   32.84
  -3  -2   2 1154.74   32.63
  -3   2   2 1250.76   34.13
   3   2  -2 1249.31   29.51
   3   2  -1    9.85    1.09
   3   2  -1    9.97    0.95
   3   2  -1   10.36    0.92
  -3  -2   1   12.15    1.20
  -3   2   1   13.44    1.11
   3  -2  -1   10.96    0.90
   3   2  -1   10.48    0.92
   3  -2  -1   10.09    1.03
   3   2  -1   10.27    0.94
  -3  -2   1   10.06    0.99
   3   2   0 2909.05   79.28
   3  -2   0 3078.26   81.47
  -3  -2   0 3069.10   71.59
   3   2   0 2856.78   81.65
   3  -2   0 3017.11   79.35
  -3  -2   0 3009.00   79.32
  -3   2   0 3041.11   79.36
   3   2   1    7.16    0.83
   3   2   1    6.44    1.02
  -3  -2  -1    7.35    0.87
   3   2   1    9.79    1.02
  -3  -2  -2 3669.49   86.42
   3   2   2 3666.73   95.84
  -3   2  -2 3650.75   96.33
  -3   2  -2 3515.57   86.80
   3  -2   2 3734.47   98.55
  -3  -2  -2 3492.21   94.41
  -3  -2  -2 3629.47   95.80
   3   2   2 3686.30  104.11
   3  -2   2 3554.47   95.68
  -3   2  -3   19.37    1.22
  -3  -2  -3   18.49    1.55
   3   2   3   21.57    1.65
  -3  -2  -3   17.56    1.33
   3  -2   3   17.08    1.32
  -3   2  -3   18.40    1.98
  -3  -2  -3   19.92    1.19
  -3  -2  -4 2129.06   54.56
   3  -2   4 2028.68   55.72
  -3  -2  -4 2133.32   61.19
  -3   2  -4 2113.29   50.28
   3   2   4 2139.09   56.11
  -3   2  -4 1996.81   61.67
   3   2   5   10.00    1.41
  -3  -2  -5   11.55    1.28
  -3  -2  -5   15.90    1.96
  -3   2  -5   10.84    1.08
  -3   2  -5   13.68    2.17
   3  -2   5   13.12    1.27
  -3   2  -6  680.79   17.61
  -3  -2  -6  713.80   22.63
  -3  -2  -6  727.91   19.68
  -3   2  -6  674.52   23.04
   3   2   6  738.71   20.33
   3  -2   6  698.08   19.71
  -3  -2  -7    6.75    1.98
   3  -2   7    5.62    1.17
   3   2   7    4.14    1.37
  -3   2  -7    4.57    1.98
  -3  -2  -7    4.52    1.38
  -3   2  -7    5.34    0.75
  -3   2  -8  301.06   12.75
  -3  -2  -8  306.60   12.29
   3   2   8  319.74   10.39
  -3  -2  -8  317.67   10.28
  -3   2  -9   21.55    3.76
  -3  -2  -9   24.01    3.66
  -3   2 -10  207.60   10.78
  -3  -2 -10  213.06   10.38
  -3   2 -11   20.51    4.37
  -3  -2 -11   20.05    4.23
  -3   2 -12   31.66    5.52
  -3   2 -13    0.55    3.59
   3   3 -13    0.51    3.32
   3   3 -12   33.60    5.38
   3  -3 -11    0.18    2.04
   3   3 -11    2.28    2.87
   3   3 -10   33.15    4.70
   3  -3 -10   33.07    3.60
   3  -3  -9   10.13    2.20
   3   3  -9    8.65    2.92
  -3   3   8   95.46    4.57
   3   3  -8  104.90    6.43
   3  -3  -8  102.72    5.19
   3   3  -7   28.05    3.45
   3  -3  -7   27.77    2.72
  -3   3   7   23.45    2.29
  -3  -3   6   94.28    3.59
   3  -3  -6   99.58    4.65
   3   3  -6  104.33    2.99
  -3   3   6   90.74    4.33
   3   3  -6  100.63    5.62
   3  -3  -5   13.01    1.76
  -3  -3   5   12.34    1.22
  -3   3   5   14.11    1.67
   3   3  -5   13.82    2.05
   3   3  -5   13.39    1.10
   3   3  -5   16.07    2.27
   3   3  -5   15.56    1.28
   3   3  -4   90.50    4.40
   3  -3  -4   95.03    4.15
  -3   3   4   86.68    3.82
   3   3  -4   81.11    3.14
  -3  -3   4   83.76    3.38
   3  -3  -4   90.05    3.46
   3   3  -4   83.75    4.38
  -3   3   3  210.90    6.01
   3  -3  -3  206.55    6.61
  -3   3   3  212.38    6.83
   3   3  -3  201.89    7.26
   3   3  -3  198.17    5.84
  -3  -3   3  188.70    6.35
   3   3  -3  197.76    7.37
   3   3  -2   47.37    2.30
   3  -3  -2   56.58    2.73
   3   3  -2   44.28    2.47
   3   3  -2   55.30    2.95
   3   3  -2   54.44    3.10
  -3   3   2   47.73    2.18
  -3   3   2   58.98    2.83
   3   3  -2   48.02    2.28
  -3  -3   2   46.00    2.59
   3  -3  -1 1253.70   33.49
   3   3  -1 1210.78   32.65
   3   3  -1 1173.17   33.96
  -3   3   1 1231.67   33.02
  -3   3   1 1186.34   33.40
   3   3  -1 1171.13   32.73
  -3  -3   1 1191.21   32.84
   3   3  -1 1251.57   29.71
   3   3  -1 1199.75   35.49
   3  -3  -1 1215.06   32.98
   3   3   0  101.71    4.16
  -3  -3   0  101.62    4.03
  -3   3   0   99.90    3.99
   3  -3   0  104.70    4.07
   3   3   0  102.15    3.99
   3  -3   0  103.87    4.04
   3   3   1  122.65    4.59
   3   3   1  115.08    4.46
  -3   3  -1  128.06    4.46
   3  -3   1  122.20    4.51
   3  -3   2    1.78    0.90
  -3   3  -2    1.42    0.79
  -3  -3  -2    0.79    1.02
   3   3   2    0.48    0.96
  -3  -3  -3  550.46   15.55
  -3   3  -3  517.83   14.83
  -3   3  -3  529.77   13.78
  -3  -3  -3  519.08   14.55
   3  -3   3  534.20   15.37
  -3   3  -3  518.72   17.32
   3   3   3  554.61   15.73
  -3   3  -4    1.29    0.84
  -3   3  -4    4.73    1.66
  -3  -3  -4    2.97    0.88
   3   3   4    0.14    1.19
  -3  -3  -4   -0.60    1.07
  -3  -3  -5  341.48    9.92
   3  -3   5  319.61   10.30
   3   3   5  349.09   10.88
  -3   3  -5  328.54   12.33
  -3   3  -5  343.26    9.28
   3  -3   6    9.55    1.52
   3   3   6    6.44    1.66
  -3  -3  -6   11.18    1.52
  -3   3  -7  177.39    8.67
  -3   3  -7  178.67    5.52
   3   3   7  190.84    7.21
  -3  -3  -7  190.43    6.60
  -3  -3  -8    5.18    1.60
  -3  -3  -9    6.48    1.93
  -3   3  -9    7.74    2.93
  -3   3 -10   15.06    3.72
  -3   3 -11    8.16    3.79
  -3   3 -12   13.81    4.27
  -3   3 -13   10.97    4.55
   3   4 -13    9.48    4.41
   3   4 -12   14.86    4.35
   3   4 -11   10.84    3.78
   3  -4 -10   37.24    3.81
   3   4 -10   30.61    4.79
   3  -4  -9   61.34    4.31
   3   4  -9   49.74    5.15
   3   4  -8   84.43    6.04
   3  -4  -8   87.34    4.87
   3  -4  -7   46.11    3.39
   3   4  -7   43.50    4.22
  -3   4   6   77.72    4.06
   3   4  -6   72.55    2.89
   3   4  -6   75.74    4.89
   3  -4  -6   78.48    4.14
  -3  -4   6   69.76    3.41
  -3  -4   5   45.85    2.72
   3   4  -5   45.64    2.37
   3  -4  -5   53.08    2.70
  -3   4   5   47.14    3.15
   3   4  -5   41.23    3.55
   3   4  -5   53.48    3.76
   3  -4  -5   52.90    3.33
   3   4  -5   50.44    2.57
   3  -4  -4  818.30   23.12
   3   4  -4  833.21   20.77
   3   4  -4  796.02   25.59
   3  -4  -4  817.95   23.26
  -3   4   4  830.15   23.55
   3   4  -4  817.29   24.56
  -3   4   4  843.82   22.75
  -3  -4   4  782.33   22.96
  -3   4   3    0.95    1.11
   3   4  -3    4.00    1.61
  -3   4   3    1.28    0.69
   3   4  -3    0.84    0.63
  -3  -4   3    0.88    1.16
   3  -4  -3   -0.18    1.19
   3   4  -3    3.41    1.46
   3   4  -2  423.41   13.56
  -3   4   2  438.71   13.16
  -3   4   2  429.38   12.53
   3   4  -2  409.66   12.45
  -3  -4   2  419.03   12.88
   3   4  -2  436.08   12.39
   3   4  -2  417.88   13.69
   3  -4  -2  434.54   13.03
   3   4  -1   81.26    3.52
   3   4  -1   83.64    4.06
  -3  -4   1   78.18    3.84
   3  -4  -1   83.56    3.71
   3  -4  -1   79.85    3.78
  -3   4   1   78.38    3.49
  -3   4   1   90.37    3.97
   3   4  -1   78.66    3.63
   3   4  -1   86.49    3.74
   3   4   0  697.94   20.78
   3   4   0  695.29   20.30
  -3   4   0  705.60   20.50
   3  -4   0  702.21   20.38
  -3   4   0  742.43   20.44
  -3  -4   0  702.66   20.35
  -3   4  -1    2.02    1.04
   3   4   1    3.46    1.27
   3  -4   1    0.61    1.11
   3   4   1    1.57    1.22
  -3  -4  -1    0.12    0.96
  -3   4  -2  891.36   24.78
  -3  -4  -2  885.86   25.09
   3   4   2  883.46   25.35
   3   4   2  904.06   25.25
   3  -4   2  852.59   24.96
  -3   4  -3   12.23    1.37
   3   4   3   15.73    1.94
   3  -4   3    8.58    1.50
  -3   4  -3   14.30    2.30
   3   4   3   15.74    1.67
  -3  -4  -3   10.82    1.78
  -3   4  -3   12.03    1.44
  -3  -4  -3   14.65    1.47
  -3   4  -4  400.89   14.86
  -3  -4  -4  424.36   12.20
  -3  -4  -4  441.05   13.20
   3  -4   4  426.53   13.12
   3   4   4  433.07   13.51
  -3   4  -4  424.42   11.67
  -3  -4  -5    3.56    1.42
   3   4   5    2.33    1.51
  -3  -4  -5    6.40    1.22
  -3   4  -5    5.32    1.16
   3  -4   5    2.25    1.29
  -3   4  -5    8.51    2.23
  -3  -4  -6  295.49    9.02
  -3   4  -6  288.05    8.42
   3  -4   6  283.28    9.58
  -3   4  -6  273.35   11.57
  -3   4  -7    2.12    1.05
  -3  -4  -7    0.96    1.25
  -3   4  -7    9.74    2.80
  -3   4  -8  136.30    7.96
  -3   4  -8  136.93    4.55
  -3   4  -9    4.75    2.97
  -3   4 -10   51.03    5.88
  -3   4 -11    8.41    3.81
  -3   4 -12   11.15    4.54
   3   5 -12    3.08    3.68
   3   5 -11    3.78    3.51
   3   5 -10   15.42    4.00
   3   5  -9    8.83    3.27
   3   5  -8   34.63    4.33
   3  -5  -8   30.59    3.32
   3  -5  -7   25.83    2.94
   3   5  -7   22.37    1.89
   3   5  -7   31.55    3.91
   3   5  -6   46.71    4.14
   3   5  -6   34.15    2.30
   3  -5  -6   32.57    2.34
   3  -5  -6   40.18    3.31
   3   5  -5  162.14    7.28
   3  -5  -5  163.78    6.68
   3  -5  -5  155.72    6.14
  -3  -5   5  145.72    6.13
   3   5  -5  153.81    7.14
  -3  -5   4    6.14    1.71
   3   5  -4    9.15    2.07
   3  -5  -4    7.04    1.75
  -3   5   4    6.86    1.01
   3   5  -4    7.77    2.06
   3  -5  -4    4.95    1.73
   3   5  -3  113.63    4.24
  -3   5   3  121.57    5.43
   3   5  -3  105.04    5.26
   3   5  -3  108.31    4.04
  -3  -5   3  118.97    5.18
   3   5  -3  104.17    5.48
  -3   5   3  116.12    4.31
   3  -5  -3  117.94    5.19
  -3   5   2   55.14    2.99
   3  -5  -2   59.33    3.63
   3   5  -2   52.35    3.00
  -3  -5   2   53.46    3.55
   3   5  -2   58.07    3.85
   3   5  -2   46.07    2.97
   3   5  -2   58.75    3.54
  -3   5   2   56.30    3.67
   3   5  -1  530.17   16.88
   3   5  -1  564.77   16.34
  -3   5   1  523.42   16.14
  -3  -5   1  531.09   16.46
   3   5  -1  531.55   17.06
  -3   5   1  560.68   16.63
   3   5  -1  540.55   15.92
   3  -5  -1  543.56   16.53
   3  -5   0   95.74    4.71
   3   5   0   93.12    4.59
   3   5   0   94.03    4.56
  -3  -5   0   89.13    4.68
  -3   5   0   98.33    4.60
  -3   5  -1  327.07   10.76
   3   5   1  337.06   11.15
   3  -5   1  333.77   11.06
   3   5   1  331.73   10.96
  -3   5  -2    7.04    1.51
   3  -5   2    8.83    1.81
  -3  -5  -2    4.14    1.66
   3   5   2    8.02    1.60
   3   5   2    7.01    1.79
   3   5   3  414.19   12.91
  -3  -5  -3  410.15   13.26
  -3   5  -3  409.62   12.50
   3  -5   3  408.71   13.19
  -3   5  -3  398.61   14.59
   3   5   3  423.07   13.54
   3   5   4    4.00    1.43
  -3  -5  -4    3.55    1.68
  -3   5  -4    3.62    1.30
  -3   5  -4    5.18    2.10
  -3  -5  -4    6.41    1.37
   3  -5   4    1.49    1.43
  -3  -5  -5  223.07    7.99
  -3  -5  -5  210.55    7.02
   3   5   5  210.41    7.47
  -3   5  -5  199.94    6.84
  -3   5  -5  201.10    9.29
   3  -5   5  212.02    7.97
  -3   5  -6   11.06    2.75
  -3   5  -6    4.39    1.34
  -3  -5  -6    0.28    1.41
  -3   5  -7  127.82    4.86
  -3   5  -7  121.22    7.37
  -3   5  -8    5.40    2.74
  -3   5  -8    5.31    1.35
  -3   5  -9   32.76    4.81
  -3   5 -10    6.66    3.25
  -3   5 -11   17.13    4.63
   3   6 -11   11.60    4.05
   3   6 -10   13.66    4.06
   3   6  -9   20.89    4.18
   3   6  -8   15.03    3.57
   3   6  -7   50.63    4.64
   3   6  -7   37.30    2.66
   3  -6  -6   48.90    3.93
   3   6  -6   51.16    4.47
   3   6  -6   52.87    3.04
   3   6  -5   56.98    4.36
   3  -6  -5   53.73    3.82
   3  -6  -5   54.56    4.12
   3   6  -4   75.23    4.99
   3   6  -4   79.47    4.79
   3   6  -3   26.14    2.11
   3   6  -3   32.99    3.28
   3   6  -3   34.05    3.41
   3   6  -2  115.58    5.35
   3   6  -2  106.78    5.60
   3   6  -2  106.38    4.86
   3   6  -2  113.69    4.75
   3   6  -1   -0.39    1.41
   3   6  -1    4.65    1.61
   3   6  -1    1.45    1.47
   3   6  -1    3.42    1.75
  -3   6   1    0.99    1.53
   3   6   0  105.41    5.19
  -3   6   0  109.09    5.24
   3   6   0   97.76    4.74
   3   6   0  104.05    5.23
   3   6   0  106.94    4.87
   3   6   1   51.36    3.92
  -3   6  -1   45.11    3.37
   3   6   1   55.99    3.72
  -3   6  -2   76.45    4.88
   3   6   2   69.14    4.00
  -3   6  -2   67.22    3.95
  -3   6  -3   22.52    3.15
  -3   6  -3   12.64    1.76
   3   6   3   16.18    2.17
  -3   6  -4   67.21    4.87
  -3   6  -4   64.44    3.65
   3   6   4   72.66    3.92
  -3   6  -5   15.26    3.08
  -3   6  -5    6.90    1.58
  -3   6  -6   56.55    4.95
  -3   6  -6   49.45    3.17
  -3   6  -7    7.18    2.91
  -3   6  -7    0.91    1.26
  -3   6  -8   15.56    3.85
  -3   6  -9   18.37    4.15
  -3   6 -10   11.97    4.00
   3   7  -9    6.60    3.40
   3   7  -8    4.17    2.78
   3   7  -7   24.65    4.00
   3   7  -6    2.22    1.43
   3   7  -6    0.49    2.29
   3  -7  -4    1.72    2.14
   3   7  -3   81.56    5.36
   3   7  -2    4.02    2.10
   3   7  -1  165.76    7.50
   3   7   0    7.02    2.10
   3   7   0    6.59    2.07
   3   7   1  173.02    7.26
  -3   7  -1  164.00    7.19
  -3   7  -1  154.34    7.76
   3   7   2    1.20    1.57
  -3   7  -2    2.52    2.03
  -3   7  -3  151.95    7.77
  -3   7  -4    1.85    2.15
  -3   7  -4    1.33    1.28
  -3   7  -5   87.88    6.03
  -3   7  -5   85.98    4.52
  -3   7  -6   -0.15    2.30
  -3   7  -6    0.25    1.39
  -3   7  -7   38.25    3.11
  -3   7  -7   38.95    4.97
  -3   7  -8    1.16    2.91
  -3   7  -9   34.68    5.35
   3   8  -6    5.42    1.78
   3   8  -5   15.73    2.60
   3   8  -2    3.79    2.24
   3   8  -1    4.25    2.35
   3   8   0    5.60    2.24
  -3   8  -3   -0.29    1.49
  -3   8  -4    5.71    2.05
  -3   8  -5    2.84    1.81
  -3   8  -6    1.06    1.69
   4   0 -13   -1.94    3.27
   4   0 -12   16.18    4.46
   4   0 -11   -0.62    2.61
   4   0 -10   11.35    2.61
   4   0 -10    9.47    3.20
   4   0  -9   -1.09    1.95
   4   0  -9   -1.30    1.48
   4   0  -8   40.17    4.16
   4   0  -7   -2.65    1.14
   4   0  -7    0.15    1.08
   4   0  -6   31.47    3.32
   4   0  -6   34.27    2.83
  -4   0   5    0.21    0.57
   4   0  -5    0.59    0.78
   4   0  -5   -0.48    0.84
  -4   0   4   56.30    2.58
   4   0  -4   65.85    3.02
   4   0  -4   61.12    3.39
   4   0  -3   -0.81    0.66
  -4   0   3   -1.25    0.38
   4   0  -3   -1.21    0.51
   4   0  -3   -1.36    0.41
   4   0  -2  225.46    6.85
  -4   0   2  237.16    5.91
   4   0  -2  228.45    6.86
  -4   0   1   -3.45    0.34
   4   0  -1   -2.93    0.41
  -4   0   1   -3.19    0.40
  -4   0   0  818.31   22.16
  -4   0   0  793.79   22.10
   4   0   0  796.27   22.10
   4   0   0  843.51   19.91
  -4   0  -1   -3.53    0.32
   4   0   1   -3.12    0.33
   4   0   1   -2.25    0.42
  -4   0  -1   -3.20    0.35
  -4   0  -2   86.10    2.76
   4   0   2   86.79    2.80
   4   0   2   84.08    2.90
  -4   0  -2   88.07    3.49
   4   0   3   -0.31    0.38
   4   0   3    0.29    0.40
  -4   0  -3   -0.17    0.58
  -4   0  -3   -0.44    0.32
   4   0   4  140.61    4.66
  -4   0  -4  161.17    6.06
  -4   0  -4  155.13    4.46
  -4   0  -5   -0.23    0.97
   4   0   5    0.02    0.52
  -4   0  -5    0.88    0.54
  -4   0  -7    1.12    0.64
  -4   0  -7    0.21    1.44
   4   0   7   -0.07    0.69
  -4   0  -8  116.57    6.53
  -4   0  -9   -0.10    2.07
  -4   0 -10   67.38    5.89
  -4   0 -11   -0.05    2.51
  -4   0 -12   32.30    5.38
  -4   0 -13   -4.28    3.25
   4   1 -14   11.55    4.74
   4   1 -13   -0.30    3.39
   4   1 -12   32.10    5.34
   4   1 -11   -0.31    2.38
   4  -1 -11    0.29    2.19
   4   1 -10  169.55    9.11
   4  -1 -10  166.14    8.93
   4  -1 -10  163.94    7.61
   4  -1  -9    5.65    1.99
   4   1  -9    4.12    2.30
   4  -1  -9    9.09    2.69
   4  -1  -8  351.56   11.90
   4   1  -8  360.20   13.66
   4  -1  -8  352.82   13.53
   4   1  -7   27.45    2.69
   4   1  -7   24.94    2.93
   4  -1  -7   30.80    3.20
  -4   1   7   27.87    2.00
   4  -1  -7   28.67    2.62
   4  -1  -6 1438.82   38.43
   4   1  -6 1402.97   38.57
   4   1  -6 1363.86   42.74
   4  -1  -6 1407.04   42.83
  -4   1   6 1452.76   38.97
   4   1  -5    7.63    1.38
   4  -1  -5    6.56    1.53
   4  -1  -5    9.25    1.38
   4   1  -5    7.67    1.52
  -4   1   5    6.75    0.84
   4   1  -4 2078.17   61.78
   4  -1  -4 2131.86   55.60
   4   1  -4 1997.54   55.56
  -4  -1   4 2210.12   57.99
   4   1  -4 2088.94   58.04
  -4   1   4 2158.57   57.67
   4  -1  -3  134.11    4.75
  -4   1   3  142.73    4.13
   4   1  -3  138.78    4.78
  -4  -1   3  141.15    3.70
   4   1  -3  130.78    5.10
  -4  -1   3  141.24    4.78
  -4  -1   2 5722.16  138.32
   4   1  -2 5514.45  166.75
  -4   1   2 5827.25  153.16
   4  -1  -2 5667.68  150.26
   4   1  -2 5767.79  150.25
  -4  -1   2 5998.42  156.48
   4  -1  -2 5953.94  158.60
   4  -1  -2 5806.89  159.01
   4   1  -2 5668.42  157.78
   4   1  -2 5658.33  138.49
   4   1  -1  214.96    5.55
   4   1  -1  199.32    6.49
  -4  -1   1  211.96    6.12
  -4  -1   1  206.22    5.55
   4   1  -1  213.45    6.09
  -4  -1   1  204.26    6.01
   4   1  -1  208.27    6.61
  -4  -1   1  201.24    6.04
   4   1  -1  198.38    6.00
  -4   1   1  215.05    6.18
  -4  -1   1  204.61    6.56
   4  -1  -1  208.93    6.14
   4   1  -1  208.55    6.07
  -4  -1   0 5034.52  120.43
  -4   1   0 5109.76  121.35
   4   1   0 5052.82  133.42
   4   1   0 4807.15  133.26
  -4   1   0 5174.15  134.41
   4   1   0 4754.93  133.68
  -4  -1   0 4906.85  132.30
   4   1   0 5255.19  118.93
  -4  -1   0 4911.29  133.55
  -4  -1   0 5111.69  134.45
  -4   1  -1   12.48    0.88
   4   1   1   11.98    0.95
   4  -1   1   11.62    0.86
  -4  -1  -1   11.20    0.89
   4   1   1   11.51    0.81
  -4   1  -1   11.79    0.98
   4   1   1   11.54    1.09
   4  -1   1   10.88    0.99
  -4  -1  -1   10.34    0.77
   4   1   1   10.78    0.94
   4   1   2 5661.05  148.47
  -4  -1  -2 5464.64  162.04
   4   1   2 5624.70  160.94
   4  -1   2 5853.68  132.97
  -4   1  -2 5489.60  149.30
   4   1   2 5914.38  133.10
   4  -1   2 5504.54  149.32
   4   1   2 5595.02  149.14
  -4   1  -2 5505.81  161.08
  -4  -1  -2 5584.84  134.18
  -4  -1  -2 5707.53  149.89
  -4   1  -2 5511.31  135.66
   4   1   2 5413.46  146.16
  -4   1  -3  212.41    7.79
  -4  -1  -3  216.51    7.36
   4   1   3  217.25    6.75
  -4  -1  -3  226.68    6.12
  -4   1  -3  219.42    6.03
   4  -1   3  217.94    6.57
  -4  -1  -4 1198.53   35.40
   4  -1   4 1176.36   31.91
  -4   1  -4 1155.78   35.73
  -4   1  -4 1170.52   28.94
   4   1   4 1226.47   32.15
  -4  -1  -4 1189.31   28.99
  -4   1  -5   21.66    1.32
  -4   1  -5   19.30    2.32
   4   1   5   21.64    1.70
  -4  -1  -5   23.69    2.29
   4  -1   5   21.43    1.37
  -4  -1  -5   20.63    1.41
  -4  -1  -6  526.27   13.15
  -4   1  -6  469.93   17.05
   4   1   6  505.94   14.57
   4  -1   6  504.93   14.23
  -4  -1  -6  514.71   16.90
  -4   1  -6  503.91   12.85
  -4   1  -7   -1.16    1.43
   4  -1   7   -0.89    0.68
  -4   1  -7   -0.30    0.53
  -4  -1  -7   -0.46    1.33
   4   1   7   -0.76    0.88
   4   1   8  332.14   10.61
  -4  -1  -8  339.02   13.10
  -4   1  -8  336.66   13.41
  -4   1  -9   10.74    2.94
   4   1   9    8.69    1.82
  -4  -1  -9   13.16    3.04
  -4   1 -10   48.52    5.35
  -4  -1 -10   36.91    4.70
  -4   1 -11   -1.84    2.69
  -4  -1 -11   -0.96    2.59
  -4  -1 -12    8.11    3.78
  -4   1 -12    7.63    3.96
  -4  -1 -13    2.05    3.64
  -4   1 -13   -1.58    3.47
   4   2 -14    9.15    4.78
   4   2 -13   -0.70    3.23
   4   2 -12   11.42    4.01
   4  -2 -12    7.38    2.89
   4  -2 -11    4.55    2.46
   4   2 -11    4.95    3.05
   4  -2 -10    4.68    2.15
   4   2 -10    8.90    3.12
   4  -2  -9    7.79    2.16
   4   2  -9    5.51    2.53
  -4   2   8   29.33    2.36
   4  -2  -8   43.28    3.44
   4   2  -8   43.05    4.27
  -4   2   7   13.95    1.51
  -4   2   7   16.35    1.37
   4  -2  -7   19.47    2.27
   4   2  -7   17.17    2.69
  -4   2   6    8.23    0.88
   4   2  -6   11.57    2.27
   4  -2  -6   13.99    1.97
  -4   2   6    6.58    1.27
   4  -2  -5  464.05   13.91
   4   2  -5  464.15   14.49
  -4   2   5  471.68   13.33
   4   2  -5  473.28   15.59
   4  -2  -4   11.61    1.63
   4   2  -4   11.53    1.70
   4   2  -4    9.98    1.91
  -4   2   4    6.96    1.24
  -4  -2   3  176.35    5.25
   4   2  -3  174.31    6.40
  -4   2   3  184.72    5.68
   4   2  -3  188.46    4.92
   4  -2  -3  168.65    6.02
   4  -2  -3  180.03    5.40
  -4  -2   3  173.29    5.22
  -4  -2   2   18.37    1.21
   4   2  -2   17.37    1.24
   4  -2  -2   20.48    1.39
   4   2  -2   20.40    1.54
   4   2  -2   18.91    1.69
  -4   2   2   20.99    1.41
  -4  -2   2   19.41    1.76
  -4  -2   2   18.05    1.24
  -4  -2   1  231.39    6.37
   4  -2  -1  230.06    7.05
   4   2  -1  240.48    6.36
  -4  -2   1  223.38    6.93
   4   2  -1  227.32    7.23
   4   2  -1  226.02    7.37
  -4   2   1  237.24    7.11
   4  -2  -1  244.91    6.86
   4   2  -1  230.43    6.84
   4   2  -1  226.64    6.85
  -4  -2   0   38.43    1.82
   4  -2   0   36.93    1.93
   4   2   0   36.79    1.97
  -4  -2   0   36.04    1.97
   4   2   0   37.63    1.82
   4   2   0   37.15    1.88
  -4   2   0   41.84    2.00
   4  -2   0   37.41    1.94
   4   2   1 1732.14   46.38
  -4   2  -1 1751.55   46.32
  -4  -2  -1 1719.43   41.83
  -4   2  -1 1699.27   41.69
   4  -2   1 1739.95   47.52
   4  -2   1 1738.75   46.32
  -4  -2  -2   19.68    1.77
   4   2   2   23.76    1.83
  -4  -2  -2   26.48    1.13
  -4  -2  -2   19.91    1.58
   4  -2   2   27.23    1.71
   4   2   2   17.74    1.52
  -4  -2  -3    0.42    0.74
   4  -2   3    3.52    0.79
  -4   2  -3    1.56    0.56
   4   2   3    0.79    0.79
  -4   2  -3    1.19    0.43
  -4  -2  -3    2.23    0.49
  -4   2  -3    0.32    0.95
  -4  -2  -3    1.47    0.66
  -4   2  -4  136.55    5.92
   4  -2   4  120.20    4.51
  -4  -2  -4  132.59    5.31
  -4   2  -4  119.62    4.04
   4   2   4  129.07    4.88
  -4  -2  -4  125.60    4.27
  -4  -2  -4  127.40    4.16
  -4   2  -5  223.95    6.47
  -4   2  -5  224.30    8.97
  -4  -2  -5  230.85    8.39
  -4  -2  -5  225.71    6.90
   4  -2   5  220.41    7.19
   4   2   5  224.49    7.57
  -4  -2  -6   60.07    4.04
   4   2   6   48.05    3.06
  -4  -2  -6   50.42    2.81
  -4   2  -6   57.59    2.46
   4  -2   6   53.09    2.75
  -4   2  -6   69.45    4.48
   4   2   7    6.67    1.51
  -4  -2  -7    5.32    2.00
  -4   2  -7    7.68    0.97
  -4  -2  -7    6.92    1.53
  -4   2  -7    6.51    2.29
   4  -2   7    5.14    1.24
   4   2   8   74.17    4.19
  -4  -2  -8   84.24    5.57
  -4   2  -8   97.94    6.19
  -4  -2  -9   10.98    2.93
  -4   2  -9   12.35    3.22
  -4   2 -10   51.39    5.58
  -4  -2 -10   42.56    5.03
  -4   2 -11    0.16    2.86
  -4  -2 -11    2.51    2.88
  -4  -2 -12   32.08    5.14
  -4   2 -12   29.89    5.49
  -4   2 -13   -4.76    3.06
   4   3 -13    1.83    3.50
   4  -3 -12   28.06    3.97
   4   3 -12   34.16    5.44
   4  -3 -11    4.76    2.42
   4   3 -11    9.65    3.54
   4   3 -10  110.67    7.46
   4  -3 -10  116.65    6.19
   4   3  -9    3.94    2.52
   4  -3  -9    1.22    1.66
   4  -3  -8  152.03    6.57
  -4   3   8  152.59    5.92
   4   3  -8  146.28    7.79
   4  -3  -7    1.51    1.46
   4   3  -7    4.41    2.16
  -4   3   7    0.40    1.19
   4  -3  -6  810.91   23.04
   4   3  -6  796.86   25.86
  -4   3   6  832.06   22.85
  -4  -3   6  781.73   21.95
  -4   3   5    0.38    1.01
   4   3  -5    1.02    1.46
   4  -3  -5   -0.19    1.12
   4   3  -5    1.89    0.63
   4   3  -5    0.92    1.33
  -4  -3   5   -0.34    0.70
   4   3  -5    0.19    0.60
   4  -3  -4  979.77   26.11
   4   3  -4  917.10   29.16
  -4  -3   4  930.11   26.01
   4   3  -4  999.79   23.58
   4  -3  -4  941.70   26.52
  -4   3   4  980.04   26.60
   4   3  -4  942.00   27.80
   4   3  -3    5.36    1.45
   4   3  -3    6.02    1.36
  -4  -3   3    3.24    0.97
   4  -3  -3    5.95    1.16
  -4   3   3    4.57    1.16
   4   3  -3    2.83    0.95
  -4  -3   2 1513.78   41.79
   4  -3  -2 1559.61   41.93
   4   3  -2 1527.20   43.45
   4   3  -2 1531.88   45.46
   4   3  -2 1507.29   41.50
   4   3  -2 1583.49   41.52
   4   3  -2 1607.40   37.77
  -4   3   2 1593.42   42.09
   4  -3  -1    8.27    1.24
   4   3  -1   13.10    1.57
   4   3  -1   12.11    1.32
   4   3  -1    6.81    1.23
   4   3  -1   13.76    1.40
  -4  -3   1    9.88    1.39
   4  -3  -1   11.85    1.40
  -4   3   1   10.33    1.36
   4   3   0 2511.43   68.52
  -4  -3   0 2554.91   68.58
   4  -3   0 2567.08   68.62
   4   3   0 2513.24   70.59
   4  -3   0 2687.51   70.30
   4   3   0 2579.62   68.38
  -4   3   0 2592.87   68.60
   4  -3   1    1.09    0.77
   4   3   1    0.40    0.83
  -4   3  -1    1.41    0.70
   4   3   1    1.07    0.83
  -4  -3  -1    1.06    0.74
   4  -3   2  907.66   25.45
  -4   3  -2  909.99   25.23
  -4  -3  -2  909.76   25.51
   4   3   2  937.89   25.63
  -4   3  -2  911.01   22.88
   4  -3   3   21.98    1.87
   4   3   3   22.13    2.03
  -4   3  -3   23.73    1.53
  -4   3  -3   24.91    2.54
  -4  -3  -3   20.83    1.94
  -4   3  -3   21.24    1.56
  -4  -3  -3   23.31    1.40
   4   3   4  996.04   27.58
  -4  -3  -4  985.50   27.17
  -4   3  -4  947.25   30.49
  -4   3  -4  983.94   24.42
  -4  -3  -4 1005.47   26.03
   4  -3   4  944.24   27.11
  -4   3  -5   43.59    3.61
  -4  -3  -5   34.89    2.04
   4   3   5   37.68    2.81
   4  -3   5   32.51    2.31
  -4   3  -5   35.25    2.08
  -4  -3  -6  288.72    8.56
   4   3   6  284.81    9.59
   4  -3   6  263.16    9.00
  -4   3  -6  272.63   11.12
  -4   3  -6  266.56    7.90
  -4  -3  -7    0.07    1.01
  -4   3  -7    1.88    0.90
  -4   3  -7    4.23    2.19
   4   3   7    0.29    1.38
  -4   3  -8  174.66    5.18
  -4   3  -8  174.62    9.04
  -4  -3  -8  180.05    6.61
  -4   3  -9   46.28    5.20
  -4   3 -10   29.85    4.72
  -4   3 -11    3.14    3.17
  -4   3 -12   19.05    4.80
  -4   3 -13    4.54    4.24
   4   4 -13    4.32    4.18
   4   4 -12    8.69    3.65
   4   4 -11    3.86    3.19
   4   4 -10   21.93    4.24
   4  -4 -10   17.45    3.00
   4  -4  -9   29.52    3.42
   4   4  -9   35.70    4.55
   4  -4  -8    7.94    2.12
   4   4  -8    7.46    2.79
   4  -4  -7  214.66    8.19
   4   4  -7  214.80    9.53
   4  -4  -6    7.82    1.78
   4   4  -6    4.46    2.14
  -4   4   6    3.17    1.52
  -4  -4   6    2.16    1.22
   4   4  -6    4.21    0.98
   4  -4  -5  103.04    4.92
   4   4  -5  101.78    5.30
   4   4  -5   98.94    5.29
   4   4  -5  107.20    3.87
  -4  -4   5  100.46    4.19
  -4   4   5  101.38    4.70
   4  -4  -5  105.85    4.04
   4  -4  -4    8.79    1.63
  -4  -4   4    4.95    1.58
   4   4  -4   13.46    2.20
   4  -4  -4   13.47    2.14
   4   4  -4   12.44    2.17
   4   4  -4    0.14    1.48
  -4   4   4    6.66    1.65
  -4   4   3  687.16   19.68
   4  -4  -3  671.30   19.39
   4   4  -3  675.25   21.03
   4   4  -3  664.02   20.41
   4   4  -3  689.91   18.36
  -4  -4   3  644.80   19.21
  -4   4   2    1.50    1.15
   4   4  -2   -1.78    0.91
   4   4  -2    2.50    1.40
  -4  -4   2   -2.13    1.13
   4   4  -2    1.75    1.14
   4   4  -2    0.06    0.90
   4  -4  -2    2.65    1.24
   4   4  -1  569.22   17.44
   4  -4  -1  590.07   16.71
   4   4  -1  587.01   16.42
   4  -4  -1  565.63   16.78
  -4   4   1  577.11   16.86
   4   4  -1  557.63   16.51
  -4  -4   1  557.73   16.71
   4   4  -1  553.81   17.25
  -4   4   0    8.06    1.43
  -4  -4   0    6.80    1.61
   4  -4   0    6.08    1.48
   4   4   0    9.37    1.54
   4   4   0    8.41    1.57
  -4  -4  -1  626.41   20.54
   4   4   1  737.20   21.16
   4   4   1  750.81   20.92
  -4   4  -1  743.71   20.66
   4  -4   1  744.32   20.83
   4   4   2   59.54    3.54
   4  -4   2   61.17    3.37
  -4  -4  -2   57.36    3.41
   4   4   2   64.48    3.47
  -4   4  -2   60.87    3.13
  -4  -4  -3  221.97    7.00
   4  -4   3  228.42    7.93
  -4  -4  -3  232.33    8.04
  -4   4  -3  224.26    7.03
  -4   4  -3  236.90    7.51
   4   4   3  241.63    8.29
  -4   4  -3  223.29    9.10
   4  -4   4   14.21    1.89
   4   4   4   12.23    1.96
  -4  -4  -4   14.87    2.01
  -4  -4  -4   16.47    1.58
  -4   4  -4   16.13    1.62
   4  -4   5  166.86    6.48
  -4  -4  -5  175.82    5.69
  -4   4  -5  172.46    5.70
   4   4   5  180.89    7.06
  -4  -4  -5  175.43    6.41
  -4   4  -5  151.26    7.68
   4  -4   6   72.50    4.08
  -4   4  -6   89.04    5.63
  -4   4  -6   78.44    3.49
  -4  -4  -6   80.04    3.54
  -4   4  -7   49.78    4.72
  -4   4  -7   43.80    2.58
  -4   4  -8   25.45    2.05
  -4   4  -8   37.49    4.55
  -4   4  -9   11.25    3.41
  -4   4 -10   11.50    3.71
  -4   4 -11    0.70    3.05
  -4   4 -12   10.93    4.48
   4   5 -12    9.74    4.17
   4   5 -11    9.71    3.89
   4   5 -10   28.91    4.69
   4  -5  -9    4.27    2.11
   4   5  -9    7.93    3.15
   4   5  -8   88.93    6.22
   4  -5  -8   89.40    5.18
   4   5  -7    7.46    1.32
   4  -5  -7    6.61    2.17
   4   5  -7   11.30    2.86
   4  -5  -6  173.22    7.16
   4   5  -6  159.90    5.48
   4   5  -6  168.14    7.99
   4   5  -5   11.80    2.41
   4  -5  -5    9.99    1.94
  -4  -5   5    3.52    1.69
   4   5  -5   16.81    2.64
   4  -5  -5   13.74    2.35
   4   5  -4  106.69    5.66
  -4  -5   4  112.09    5.04
   4   5  -4  114.36    5.58
   4  -5  -4  119.84    5.20
   4  -5  -4  117.71    5.56
   4   5  -3    1.24    1.56
   4   5  -3    2.23    1.52
   4   5  -3    1.22    0.96
  -4   5   3    0.55    1.30
   4  -5  -3    1.45    1.53
   4   5  -3   -0.71    0.88
  -4  -5   3   -0.82    1.47
   4   5  -2  422.91   13.13
   4   5  -2  424.93   14.14
   4  -5  -2  454.32   13.89
   4   5  -2  430.68   12.97
  -4  -5   2  438.12   13.73
  -4   5   2  453.68   13.99
   4   5  -2  432.18   14.32
  -4   5   1    1.42    1.43
   4   5  -1    3.39    1.36
   4  -5  -1    2.79    1.59
   4   5  -1   -0.14    1.39
   4   5  -1    1.70    1.38
  -4  -5   1    1.10    1.59
  -4  -5   0  341.71   11.50
   4   5   0  349.29   11.62
   4  -5   0  356.34   11.56
   4   5   0  339.89   11.00
  -4   5   0  343.56   11.40
   4   5   0  364.59   11.49
   4   5   0  345.02   11.26
  -4   5  -1   30.52    2.51
   4  -5   1   37.74    2.88
   4   5   1   38.38    2.93
   4   5   1   32.76    2.89
  -4   5  -2  157.80    6.05
   4   5   2  152.40    6.42
  -4  -5  -2  157.04    6.42
   4   5   2  154.06    6.11
   4  -5   2  148.80    6.26
  -4   5  -3    0.81    1.09
  -4  -5  -3    1.16    1.54
   4  -5   3    2.66    1.50
   4   5   3    1.00    1.36
   4   5   3    1.63    1.51
  -4   5  -3    3.07    1.19
  -4   5  -4  216.69    6.49
  -4   5  -4  208.63    7.06
  -4  -5  -4  217.29    8.12
  -4   5  -4  207.86    9.24
   4   5   4  219.96    7.79
  -4  -5  -4  215.13    6.94
   4  -5   4  209.48    8.00
  -4  -5  -5   54.05    3.74
   4  -5   5   54.44    3.74
  -4   5  -5   61.92    4.72
   4   5   5   53.77    3.46
  -4   5  -5   53.19    3.02
  -4   5  -6  114.18    4.67
  -4  -5  -6  125.16    5.17
  -4   5  -6  110.27    6.83
  -4   5  -7   27.30    2.30
  -4   5  -7   32.45    4.29
  -4   5  -8   36.39    2.53
  -4   5  -8   35.27    4.54
  -4   5  -9   25.39    4.42
  -4   5 -10   20.20    4.54
  -4   5 -11    7.10    3.91
   4   6 -11   10.27    3.88
   4   6 -10    0.58    2.95
   4   6  -9   31.67    4.77
   4   6  -8    1.29    2.65
   4  -6  -7  123.63    6.19
   4   6  -7  113.15    6.93
   4   6  -7  117.14    4.58
   4   6  -6    2.81    2.15
   4   6  -6    0.19    1.15
   4  -6  -6    0.12    1.86
   4  -6  -5  115.16    6.06
   4   6  -5  113.94    6.25
   4  -6  -5  123.26    5.68
   4   6  -5  129.15    6.71
   4   6  -4    2.64    2.04
   4   6  -4    4.24    1.84
   4   6  -3  256.08    9.97
   4   6  -3  253.06    9.65
   4   6  -3  253.99    8.07
   4   6  -2   -0.63    1.54
   4   6  -2    0.79    1.26
   4   6  -2    1.35    1.44
   4   6  -2   -2.30    1.02
  -4   6   1  300.14   10.46
   4   6  -1  274.52   10.41
   4   6  -1  280.28    9.96
   4   6  -1  301.06    9.77
   4   6  -1  277.57    9.87
   4   6   0   22.60    2.67
  -4   6   0   23.13    2.61
   4   6   0   26.36    2.72
   4   6   1  377.67   12.62
   4   6   1  353.53   12.25
  -4   6  -1  358.56   12.11
  -4   6  -2    1.69    1.32
  -4   6  -2    1.02    1.87
   4   6   2    3.70    1.65
   4   6   3  165.69    6.62
  -4   6  -3  150.45    6.05
  -4   6  -3  154.51    7.72
  -4   6  -4   12.04    1.87
  -4   6  -4   10.69    2.66
   4   6   4   10.86    2.00
  -4   6  -5   74.47    5.51
  -4   6  -5   78.32    3.96
  -4   6  -6   16.28    2.10
  -4   6  -6   24.06    3.80
  -4   6  -7   52.40    3.33
  -4   6  -7   54.18    5.22
  -4   6  -8    5.64    3.10
  -4   6  -9   11.86    3.96
  -4   6 -10    5.87    3.33
   4   7  -6   12.78    1.99
   4  -7  -5    5.76    2.53
   4   7  -4   20.67    3.27
   4   7  -3    0.31    1.84
   4   7  -2   19.97    3.02
   4   7  -1    2.42    1.87
   4   7   0   29.72    3.22
   4   7   0   30.75    3.22
   4   7   1   14.93    2.49
  -4   7  -1   10.23    2.29
   4   7   2   40.18    3.51
  -4   7  -2   41.30    4.23
  -4   7  -3   18.69    2.49
  -4   7  -3   26.05    3.65
  -4   7  -4    8.41    1.85
  -4   7  -4    9.88    2.70
  -4   7  -5   17.86    2.35
  -4   7  -5   24.17    3.77
  -4   7  -6   10.00    1.99
  -4   7  -6   12.96    3.43
  -4   7  -7   31.04    4.66
  -4   7  -7   17.31    2.39
  -4   7  -8   15.33    4.05
  -4   7  -9   14.16    4.08
   4   8  -6    0.09    1.47
   4   8  -5   46.83    3.69
   4   8  -2   -1.00    1.83
   4   8  -1  102.80    6.16
   4   8   0    0.92    1.89
  -4   8  -3   54.91    4.05
  -4   8  -4    2.28    1.72
  -4   8  -4    1.53    2.54
  -4   8  -5   47.88    5.23
  -4   8  -5   49.01    3.86
  -4   8  -6    2.22    2.87
  -4   8  -6   -0.19    1.68
  -4   8  -7   20.26    4.20
   5   0 -12   80.10    6.99
   5   0 -11    0.93    2.57
   5   0 -10  135.39    8.10
   5   0 -10  148.01    7.20
   5   0  -9   -0.01    1.51
   5   0  -9    2.43    2.25
   5   0  -8 1022.80   29.21
   5   0  -8 1016.47   32.64
   5   0  -7    0.03    1.15
   5   0  -7   -0.53    1.34
   5   0  -6 1174.80   32.39
   5   0  -6 1175.62   36.04
  -5   0   5   -0.18    0.54
   5   0  -5   -0.06    0.92
   5   0  -5   -0.56    0.67
  -5   0   4 1339.58   35.70
   5   0  -4 1221.12   34.63
   5   0  -4 1361.69   35.82
   5   0  -4 1252.27   38.53
   5   0  -3   -0.30    0.45
   5   0  -3    0.26    0.64
  -5   0   3   -0.39    0.19
  -5   0   3   -0.19    0.39
   5   0  -3   -0.08    0.57
  -5   0   2 6590.24  154.50
   5   0  -2 6357.51  175.31
   5   0  -2 6274.08  166.70
  -5   0   1   -0.30    0.24
   5   0  -1   -0.42    0.23
   5   0  -1    0.17    0.38
  -5   0   1    0.68    0.28
  -5   0   1   -0.06    0.36
   5   0  -1   -0.23    0.23
   5   0  -1   -0.92    0.27
  -5   0   1   -0.50    0.36
   5   0   0 2581.48   59.34
   5   0   0 2444.37   65.93
  -5   0   0 2404.78   66.25
  -5   0   0 2513.73   66.46
   5   0   1   -0.44    0.42
   5   0   1    0.00    0.30
  -5   0  -1   -0.51    0.29
  -5   0  -1    0.18    0.29
   5   0   1    0.06    0.36
  -5   0  -2  397.93   10.23
  -5   0  -2  397.58   11.07
   5   0   2  404.56   10.24
   5   0   2  392.98   11.18
  -5   0  -2  389.20   12.39
  -5   0  -3   -1.15    0.52
   5   0   3   -0.28    0.42
  -5   0  -3   -0.47    0.37
  -5   0  -4  533.90   13.71
  -5   0  -4  552.37   17.17
   5   0   4  527.95   14.95
  -5   0  -5   -0.93    0.93
  -5   0  -5   -0.70    0.46
   5   0   5    0.14    0.57
   5   0   6  180.53    5.99
  -5   0  -6  192.02    5.54
  -5   0  -6  189.85    7.93
  -5   0  -7    0.06    1.43
   5   0   7   -0.48    0.74
  -5   0  -7   -0.19    0.63
  -5   0  -8    8.92    1.09
  -5   0  -8   10.12    2.63
  -5   0  -9   -1.16    1.91
  -5   0 -10   17.04    3.88
  -5   0 -11   -1.49    2.59
  -5   0 -12    4.87    3.79
  -5   0 -13   -3.37    3.18
   5   1 -14    6.21    4.23
   5   1 -13   -0.44    3.31
   5   1 -12    5.68    3.33
   5  -1 -12    6.63    2.78
   5   1 -11    0.61    2.71
   5  -1 -11    4.90    2.39
   5   1 -10   16.09    3.53
   5  -1  -9   22.87    2.94
   5   1  -9   22.13    3.55
   5  -1  -9   22.53    3.40
   5  -1  -8   10.12    2.28
   5  -1  -8   12.32    2.86
   5   1  -8   12.56    2.44
   5   1  -8   13.88    2.83
  -5   1   7    4.05    0.94
   5  -1  -7    6.26    1.96
   5   1  -7    8.60    1.82
   5  -1  -7    5.23    1.57
   5   1  -7    4.88    1.83
  -5   1   6   52.08    2.70
   5   1  -6   65.41    3.82
   5  -1  -6   69.75    3.77
   5   1  -6   61.29    4.23
   5   1  -5  205.26    7.11
   5   1  -5  209.52    7.99
   5  -1  -5  218.54    7.30
  -5   1   5  214.00    6.36
   5   1  -5  205.61    7.25
   5   1  -4   85.40    3.74
  -5  -1   4   90.52    3.85
   5  -1  -4   99.28    3.96
  -5   1   4   84.14    2.95
   5   1  -4   96.48    3.97
  -5  -1   4   88.26    2.53
   5   1  -4   94.68    4.31
  -5  -1   3    7.48    0.59
   5   1  -3    6.78    0.97
   5   1  -3    7.73    1.07
   5   1  -3    8.80    1.17
  -5   1   3    8.45    0.71
   5  -1  -3    9.04    1.14
  -5  -1   3    9.00    1.03
   5   1  -2  360.11   11.27
  -5  -1   2  364.35   10.67
  -5  -1   2  402.33   10.78
   5   1  -2  375.99   11.89
  -5  -1   2  393.88    9.69
  -5   1   2  397.17   10.73
   5   1  -2  392.57    9.65
   5  -1  -2  396.57   10.72
   5   1  -2  374.58   10.85
   5  -1  -2  395.22   10.70
   5  -1  -2  387.29   11.09
   5   1  -1  393.23   10.87
   5   1  -1  371.60   10.76
  -5   1   1  405.63   10.95
   5   1  -1  383.71   10.70
   5  -1  -1  390.88   10.90
  -5  -1   1  397.93   10.92
  -5  -1   1  401.70    9.91
  -5  -1   1  388.56   10.64
  -5  -1   1  388.46   11.73
  -5  -1   1  384.04   10.82
   5   1  -1  397.45    9.86
   5   1   0  819.60   22.19
  -5   1   0  855.16   22.68
   5   1   0  866.43   20.45
  -5  -1   0  791.57   22.01
   5   1   0  821.47   22.64
  -5  -1   0  807.93   22.62
  -5   1   0  844.07   20.40
   5  -1   0  882.50   20.41
   5   1   0  833.02   22.63
  -5  -1   0  831.56   22.61
  -5  -1  -1   83.31    2.91
   5  -1   1   80.44    3.01
   5   1   1   84.11    2.74
  -5  -1  -1   81.24    2.72
  -5   1  -1   86.42    2.69
   5   1   1   81.93    2.94
   5   1   1   80.74    3.06
  -5  -1  -1   82.20    2.82
   5  -1   1   86.73    2.71
  -5   1  -1   83.89    3.00
   5   1   2   93.07    3.26
   5   1   2   90.32    2.70
  -5  -1  -2   81.93    3.33
   5  -1   2   86.77    3.28
   5   1   2   88.56    3.40
  -5   1  -2   83.16    3.09
  -5  -1  -2   99.76    3.40
  -5   1  -2   89.69    2.95
   5  -1   2   92.33    2.97
  -5  -1  -2   92.29    3.05
   5   1   2   94.94    3.08
  -5   1  -3  137.00    4.12
   5   1   3  135.54    4.73
  -5   1  -3  142.12    4.24
   5  -1   3  136.31    4.60
  -5  -1  -3  136.34    4.23
  -5  -1  -3  138.70    5.12
   5   1   3  140.88    4.55
  -5   1  -3  138.10    5.59
  -5  -1  -4  369.40   12.02
  -5   1  -4  356.27    9.67
  -5   1  -4  368.92   12.49
  -5  -1  -4  365.47    9.74
   5  -1   4  357.99   10.60
   5   1   4  369.60   10.79
   5   1   5    0.72    0.84
   5  -1   5    0.68    0.67
  -5   1  -5    1.34    1.35
  -5   1  -5   -0.11    0.54
  -5  -1  -5    0.50    1.01
  -5  -1  -5    0.24    0.61
  -5   1  -6  661.51   21.94
   5  -1   6  649.97   18.71
   5   1   6  681.91   19.05
  -5  -1  -6  694.77   17.17
  -5  -1  -6  678.47   21.63
  -5   1  -6  653.58   16.88
   5   1   7    0.49    1.04
   5  -1   7    0.24    0.81
  -5  -1  -7    0.10    0.77
   5   1   7    1.82    0.96
  -5   1  -7    1.57    1.73
  -5   1  -7    1.40    0.72
  -5  -1  -7    1.87    1.53
  -5  -1  -8  287.50   11.86
  -5   1  -8  311.10    7.85
   5   1   8  282.67    9.62
  -5   1  -8  293.64   12.25
  -5   1  -9   -1.28    2.04
   5   1   9   -0.52    1.38
  -5  -1  -9    0.56    1.99
  -5  -1 -10   55.21    5.42
  -5   1 -10   50.99    5.61
  -5   1 -11    0.67    2.75
  -5  -1 -11    2.38    2.74
  -5  -1 -12   65.23    6.81
  -5   1 -12   61.84    6.63
  -5  -1 -13    5.89    4.28
  -5   1 -13   -0.51    3.45
   5   2 -14   13.02    5.32
   5   2 -13    0.07    3.30
   5  -2 -12   75.38    5.74
   5   2 -12   72.71    6.72
   5  -2 -11   -1.20    1.93
   5   2 -11   -0.96    2.52
   5  -2 -10  132.41    6.75
   5   2 -10  129.27    7.92
   5  -2  -9    7.17    2.18
   5   2  -9    5.27    2.52
   5   2  -8  502.85   18.11
   5  -2  -8  514.68   15.95
  -5   2   8  495.79   14.57
   5  -2  -7    8.38    1.81
  -5   2   7    2.16    1.08
   5   2  -7    4.80    1.96
   5   2  -6  618.57   18.52
   5  -2  -6  618.88   17.89
   5   2  -6  575.53   19.76
  -5   2   6  608.87   16.96
  -5   2   5   25.54    1.75
   5   2  -5   30.33    2.50
   5   2  -5   31.52    2.82
   5  -2  -5   31.61    2.49
  -5   2   4 2432.81   62.84
   5   2  -4 2336.84   69.09
   5  -2  -4 2385.19   62.38
   5   2  -4 2303.95   65.23
  -5  -2   3   49.92    1.94
  -5  -2   3   48.81    1.88
   5   2  -3   49.22    2.65
  -5   2   3   49.22    2.25
   5   2  -3   51.56    1.91
  -5  -2   3   50.09    1.93
   5  -2  -3   51.07    2.04
   5  -2  -3   51.32    2.79
   5   2  -3   45.27    2.68
  -5  -2   2 1130.89   29.14
   5   2  -2 1030.90   31.76
   5  -2  -2 1090.36   29.22
  -5  -2   2 1067.37   26.37
  -5   2   2 1110.33   29.34
  -5  -2   2 1054.65   29.07
   5   2  -2 1144.51   26.35
   5   2  -2 1022.71   30.35
  -5   2   1    4.89    0.78
  -5  -2   1    3.30    0.62
   5  -2  -1    2.64    0.55
   5   2  -1    2.52    0.59
   5   2  -1    3.57    0.64
   5   2  -1    4.34    0.60
  -5  -2   1    3.47    0.64
  -5  -2   1    4.24    0.63
   5   2  -1    4.24    0.86
  -5  -2   1    3.52    0.73
   5   2  -1    4.08    0.66
   5  -2  -1    3.39    0.74
   5  -2   0 1547.15   43.28
   5   2   0 1609.86   43.26
   5   2   0 1667.42   43.22
  -5  -2   0 1642.02   42.04
  -5  -2   0 1562.43   43.22
  -5  -2   0 1599.09   39.07
  -5   2   0 1599.36   43.27
   5   2   0 1693.22   39.05
  -5   2  -1   88.65    3.02
  -5   2  -1   94.28    3.44
  -5  -2  -1   88.79    3.13
   5   2   1   86.38    3.47
   5   2   1   85.53    3.32
   5  -2   1   88.91    3.43
   5  -2   2 1260.56   34.49
  -5  -2  -2 1281.21   31.21
  -5   2  -2 1247.39   30.98
   5   2   2 1262.27   36.94
  -5  -2  -2 1279.96   34.56
  -5   2  -2 1297.25   34.43
   5   2   2 1276.86   34.63
   5  -2   3   82.84    3.47
  -5  -2  -3   90.74    3.60
  -5  -2  -3   91.06    2.78
  -5  -2  -3   85.98    3.59
  -5   2  -3   87.18    3.06
  -5   2  -3   86.14    4.37
  -5   2  -3   90.87    3.13
  -5  -2  -3   91.17    3.32
   5   2   3   88.52    3.73
   5   2   4  183.61    6.25
  -5  -2  -4  178.66    6.56
  -5  -2  -4  179.91    5.31
  -5  -2  -4  178.82    5.54
  -5   2  -4  163.34    7.15
  -5   2  -4  172.11    5.28
   5  -2   4  166.81    5.89
   5   2   5    4.19    1.23
  -5   2  -5    3.29    1.52
  -5  -2  -5    3.73    0.92
  -5  -2  -5    3.76    0.96
  -5   2  -5    2.72    0.78
  -5  -2  -5    3.97    1.36
   5  -2   5    2.49    0.92
  -5   2  -6  132.01    4.42
  -5   2  -6  140.61    6.87
   5  -2   6  125.53    4.97
   5   2   6  128.89    5.35
  -5  -2  -6  132.64    6.20
  -5   2  -7   74.73    5.11
   5   2   7   77.86    4.01
  -5  -2  -7   81.13    4.93
  -5   2  -7   74.69    2.95
   5  -2   7   75.26    3.60
  -5   2  -8   53.69    4.86
  -5  -2  -8   47.54    4.46
  -5   2  -8   47.90    2.10
   5   2   8   49.09    3.42
  -5  -2  -9   10.19    2.98
  -5   2  -9   15.46    3.49
  -5   2 -10    5.07    3.12
  -5  -2 -10    3.61    2.85
  -5  -2 -11   32.82    4.95
  -5   2 -11   33.22    5.21
  -5  -2 -12    7.75    3.76
  -5   2 -12    5.41    3.80
  -5   2 -13   -4.61    3.14
   5   3 -13    0.41    3.46
   5  -3 -12    3.20    2.62
   5   3 -12    3.96    3.50
   5   3 -11   26.93    4.61
   5  -3 -11   22.02    3.48
   5   3 -10   10.48    3.41
   5  -3 -10    5.34    2.28
   5  -3  -9  101.39    5.51
   5   3  -9   87.91    6.31
  -5   3   8   -1.81    1.19
   5   3  -8    1.69    2.03
   5  -3  -8    3.36    1.68
   5  -3  -7   97.71    4.96
  -5   3   7   97.22    4.35
   5   3  -7  110.30    5.99
  -5   3   6   12.36    1.86
  -5  -3   6    9.15    1.28
   5   3  -6   17.72    2.91
   5   3  -5  262.22    6.98
  -5  -3   5  248.85    7.78
  -5   3   5  279.31    8.55
   5   3  -5  262.89    9.80
   5  -3  -5  262.05    8.94
   5   3  -4   31.35    2.77
  -5  -3   4   27.87    1.87
   5   3  -4   26.33    1.82
  -5   3   4   35.04    2.32
   5   3  -4   30.43    2.76
   5  -3  -4   42.77    2.91
   5  -3  -4   33.66    1.92
   5   3  -3  560.08   17.59
   5  -3  -3  562.42   16.04
   5   3  -3  590.99   14.47
  -5  -3   3  542.57   15.89
  -5   3   3  579.24   16.35
   5   3  -3  551.22   17.10
   5   3  -2   86.59    3.61
  -5  -3   2   79.75    3.51
   5  -3  -2   90.81    3.65
   5   3  -2   87.91    3.19
   5  -3  -2   92.02    3.17
   5   3  -2   87.31    3.32
  -5   3   2   95.24    3.78
   5   3  -2   83.94    3.17
   5   3  -2   84.05    3.95
   5   3  -1  583.58   16.14
   5   3  -1  565.72   16.19
   5  -3  -1  567.61   16.42
  -5   3   1  588.91   16.52
  -5  -3   1  556.30   16.30
   5   3  -1  558.05   16.98
   5  -3  -1  592.37   16.36
   5   3  -1  567.73   17.12
   5   3   0  168.81    6.25
  -5  -3   0  171.63    6.04
   5  -3   0  180.34    6.01
   5   3   0  172.72    5.99
  -5   3   0  174.03    6.02
   5  -3   0  183.07    6.14
   5   3   0  182.64    5.95
   5   3   1    1.51    0.87
  -5   3  -1    1.45    0.74
   5  -3   1    0.98    0.75
  -5  -3  -1    0.76    0.80
  -5  -3  -2  363.91   11.14
  -5   3  -2  356.07    9.89
   5   3   2  366.71   11.26
   5  -3   2  364.15   11.09
  -5   3  -2  365.23   10.88
   5   3   2  360.40   11.00
  -5   3  -3  150.86    4.82
  -5  -3  -3  150.26    5.55
  -5   3  -3  141.68    5.00
  -5  -3  -3  150.27    4.45
   5  -3   3  153.50    5.50
   5   3   3  151.34    5.71
  -5   3  -3  142.53    6.48
  -5   3  -4  357.53   13.42
  -5  -3  -4  386.95   10.53
  -5   3  -4  381.20   10.39
   5  -3   4  379.68   11.63
   5   3   4  385.06   11.99
  -5  -3  -4  377.40   11.60
  -5   3  -5   84.68    4.99
  -5   3  -5   81.65    3.29
   5  -3   5   76.23    3.71
  -5  -3  -5   78.50    3.12
   5   3   5   80.19    4.10
  -5  -3  -6  142.09    4.86
   5   3   6  138.71    5.88
   5  -3   6  135.02    5.47
  -5   3  -6  129.82    6.93
  -5   3  -6  137.14    4.74
  -5   3  -7    3.54    2.23
  -5   3  -7    3.85    1.07
  -5  -3  -7    2.39    1.29
  -5   3  -8  127.13    7.42
  -5   3  -8  116.74    4.08
  -5   3  -9    9.79    3.24
  -5   3 -10   86.74    6.98
  -5   3 -11    2.44    3.11
  -5   3 -12   17.98    4.77
  -5   3 -13   -1.22    3.48
   5   4 -13   -0.05    3.78
   5   4 -12   36.28    5.72
   5   4 -11    2.50    3.01
   5  -4 -11    2.19    2.17
   5  -4 -10   68.98    4.94
   5   4 -10   66.48    6.09
   5   4  -9    9.30    3.15
   5  -4  -9    4.35    2.09
   5   4  -8  115.49    6.98
   5  -4  -8  129.33    6.20
   5  -4  -7    7.29    2.01
   5   4  -7    7.07    2.45
  -5   4   6  167.37    6.53
   5   4  -6  163.60    4.95
   5  -4  -6  165.01    6.83
   5   4  -6  170.42    7.38
   5   4  -6  157.46    7.47
   5   4  -5    5.18    1.98
  -5   4   5    5.84    1.50
  -5  -4   5    3.23    1.26
   5  -4  -5    6.52    1.25
   5   4  -5    6.97    1.94
   5  -4  -5    8.85    1.94
  -5   4   4  712.31   20.60
   5  -4  -4  725.87   20.19
   5   4  -4  738.27   18.19
   5  -4  -4  708.91   20.70
  -5  -4   4  682.67   20.07
   5   4  -4  682.53   21.49
   5   4  -4  683.31   22.20
  -5  -4   3   -1.82    1.10
   5   4  -3    0.94    1.38
  -5   4   3   -0.18    1.09
   5  -4  -3    3.29    1.30
   5   4  -3    0.87    1.20
   5  -4  -2  338.99   10.53
   5   4  -2  328.19   11.04
   5   4  -2  322.30   10.73
   5   4  -2  332.38    9.86
  -5   4   2  328.56   10.59
  -5  -4   2  326.96   10.38
   5   4  -2  322.84    9.92
   5   4  -1   27.45    2.49
   5   4  -1   26.58    2.04
   5   4  -1   26.03    2.15
  -5   4   1   26.13    2.21
   5   4  -1   28.22    1.88
  -5  -4   1   27.65    2.35
   5  -4  -1   30.30    2.32
   5  -4  -1   27.32    2.36
   5  -4   0  314.23   10.30
   5   4   0  304.01   10.47
   5   4   0  324.19   10.05
  -5   4   0  322.88   10.26
   5   4   0  323.13   10.23
   5   4   0  322.83    9.96
  -5  -4   0  329.74   10.35
   5   4   1   76.46    3.86
  -5  -4  -1   76.73    3.86
  -5   4  -1   83.42    3.78
   5  -4   1   79.51    3.90
   5   4   1   79.12    3.93
   5   4   2  434.13   13.33
   5  -4   2  411.93   13.06
  -5   4  -2  419.48   11.74
  -5  -4  -2  425.77   13.18
  -5   4  -2  414.40   12.84
   5   4   2  436.15   13.33
   5   4   3  113.74    5.09
  -5   4  -3  112.76    4.44
  -5  -4  -3  110.57    4.90
  -5   4  -3  113.97    5.78
   5  -4   3  114.11    4.87
  -5   4  -3  109.80    4.24
  -5  -4  -3  111.39    3.83
  -5   4  -4  179.19    5.93
   5   4   4  193.26    7.22
   5  -4   4  183.56    6.84
  -5  -4  -4  180.71    5.61
  -5   4  -4  165.10    7.99
  -5  -4  -4  181.90    6.84
  -5   4  -5   58.14    4.45
   5   4   5   63.27    3.89
  -5   4  -5   55.56    2.94
   5  -4   5   63.54    3.61
  -5  -4  -5   60.73    3.48
  -5  -4  -5   66.77    2.76
  -5   4  -6   89.19    5.77
   5  -4   6   82.72    4.34
  -5   4  -6   80.03    3.63
  -5   4  -7  111.36    6.93
  -5   4  -7  114.04    4.42
  -5   4  -8   13.35    1.68
  -5   4  -8   19.20    3.62
  -5   4  -9   25.92    4.34
  -5   4 -10    5.60    3.25
  -5   4 -11   18.45    4.53
  -5   4 -12    2.11    3.69
   5   5 -12    6.28    3.75
   5   5 -11   30.77    5.17
   5   5 -10    4.07    3.06
   5  -5  -9   66.30    4.80
   5   5  -9   57.71    5.51
   5  -5  -8   -1.26    1.64
   5   5  -8   -0.65    2.39
   5   5  -7  157.24    7.96
   5   5  -7  148.92    4.96
   5  -5  -7  161.41    7.11
   5   5  -6   17.62    1.78
   5   5  -6   18.51    2.98
   5  -5  -6   20.67    2.85
   5   5  -6   23.73    3.18
   5   5  -5  155.08    7.34
   5  -5  -5  166.07    7.11
   5  -5  -5  167.20    6.22
  -5  -5   5  161.83    6.42
   5   5  -5  152.71    7.18
   5   5  -4   30.05    2.90
  -5  -5   4   25.85    2.51
   5  -5  -4   26.18    2.55
   5   5  -4   26.56    2.99
   5   5  -3  359.54   12.36
  -5  -5   3  363.96   11.83
   5   5  -3  376.24   10.64
   5   5  -3  352.96   10.69
   5   5  -3  346.07   12.48
   5  -5  -3  365.67   11.90
  -5   5   3  390.27   12.26
  -5  -5   2    9.58    1.94
   5   5  -2    7.89    1.47
  -5   5   2   10.60    1.95
   5   5  -2    7.74    1.96
   5   5  -2   12.13    1.76
   5  -5  -2   10.61    2.00
   5   5  -2    7.54    1.44
  -5  -5   1  376.98   12.19
   5  -5  -1  386.25   12.25
   5   5  -1  363.99   11.60
   5   5  -1  372.34   12.54
   5   5  -1  360.63   11.92
  -5   5   1  383.78   12.28
   5   5  -1  371.89   11.85
  -5   5   0  130.48    5.61
   5   5   0  131.41    5.85
   5  -5   0  133.12    5.78
   5   5   0  138.45    4.98
   5   5   0  129.67    5.42
  -5  -5   0  134.44    5.84
   5   5   0  133.04    5.70
   5   5   1   79.23    4.26
   5   5   1   83.06    4.24
  -5  -5  -1   68.61    4.08
   5  -5   1   83.30    4.30
  -5   5  -1   83.37    4.06
   5   5   1   76.41    3.87
  -5  -5  -2   90.63    4.70
   5  -5   2   96.25    4.72
  -5   5  -2   87.70    4.32
   5   5   2   95.04    4.62
   5   5   2   94.93    4.80
  -5  -5  -3   90.46    4.75
  -5   5  -3   94.91    4.23
   5   5   3   96.28    5.01
  -5   5  -3   90.31    5.47
  -5   5  -3   91.57    4.07
   5   5   3   90.82    4.52
  -5  -5  -3   91.00    3.76
   5  -5   3   83.61    4.58
  -5  -5  -4   95.36    4.84
   5  -5   4   96.89    4.86
  -5   5  -4   85.01    3.53
   5   5   4   95.14    4.65
  -5   5  -4   84.17    3.96
  -5   5  -4   94.08    5.73
   5   5   5   73.71    4.10
  -5   5  -5   66.23    5.02
  -5   5  -5   56.17    3.29
  -5  -5  -5   62.86    4.06
   5  -5   5   67.98    4.12
  -5  -5  -6   42.49    3.10
   5  -5   6   39.28    3.43
  -5   5  -6   42.76    2.77
  -5   5  -6   47.27    4.51
  -5   5  -7    4.04    2.54
  -5   5  -7    0.57    1.06
  -5   5  -8   23.76    3.98
  -5   5  -8   18.24    2.02
  -5   5  -9   -0.06    2.54
  -5   5 -10   32.72    5.24
  -5   5 -11    3.42    3.50
   5   6 -11    4.55    3.55
   5   6 -10   10.75    3.82
   5   6  -9    7.41    3.27
   5   6  -8   11.19    3.29
   5   6  -7    1.72    1.24
   5  -6  -7    4.10    2.03
   5   6  -7    8.05    2.75
   5  -6  -6   20.03    3.08
   5   6  -6   25.95    3.35
   5   6  -6   15.00    1.91
   5   6  -5    2.73    2.04
   5  -6  -5    1.16    1.76
   5  -6  -5    1.69    1.90
   5   6  -5    3.55    2.13
   5   6  -4   49.33    4.22
   5   6  -4   56.52    3.97
   5   6  -3   31.04    3.32
   5   6  -3   26.67    2.06
   5   6  -3   31.18    3.00
   5   6  -2  103.86    4.52
   5   6  -2  108.98    5.65
   5   6  -2  102.84    4.72
   5   6  -2  108.83    4.95
   5   6  -1   35.00    3.03
   5   6  -1   40.84    3.45
   5   6  -1   33.14    2.87
  -5   6   1   42.04    3.41
   5   6   0   21.70    2.68
   5   6   0   23.74    2.65
  -5   6   0   24.48    2.61
  -5   6  -1   24.61    2.68
   5   6   1   23.75    2.78
   5   6   1   23.06    2.90
   5   6   2   82.55    4.54
  -5   6  -2   75.48    4.24
  -5   6  -3  158.32    6.21
   5   6   3  161.94    6.77
  -5   6  -3  159.00    7.95
   5   6   4   53.86    3.67
  -5   6  -4   45.44    3.08
  -5   6  -4   44.33    4.32
  -5   6  -5   44.69    3.03
  -5   6  -5   52.12    4.71
  -5   6  -6   38.92    4.51
  -5   6  -6   30.75    2.70
  -5   6  -7   44.76    3.16
  -5   6  -7   56.94    5.33
  -5   6  -8    6.93    3.21
  -5   6  -9   34.35    5.26
  -5   6 -10    5.39    3.64
   5   7  -6    4.79    1.59
   5  -7  -5  100.70    6.12
   5   7  -4    4.52    2.35
   5   7  -3   92.75    5.81
   5   7  -2   21.17    3.10
   5   7  -2   23.48    2.43
   5   7  -1  128.69    6.55
   5   7   0   -0.57    1.63
   5   7   0    1.31    1.75
   5   7   1   85.46    5.01
  -5   7  -1   78.52    4.89
  -5   7  -2   34.55    4.11
   5   7   2   38.33    3.51
  -5   7  -3   53.55    3.71
  -5   7  -3   57.26    4.94
  -5   7  -4   11.76    3.06
  -5   7  -4   11.65    2.08
  -5   7  -5   25.44    3.98
  -5   7  -5   15.45    2.33
  -5   7  -6   -2.20    2.27
  -5   7  -6   -2.67    1.17
  -5   7  -7    7.05    3.19
  -5   7  -7    5.67    1.84
  -5   7  -8    1.87    2.89
  -5   7  -9    3.68    3.33
   5   8  -6   -1.61    1.41
   5   8  -3   10.26    2.91
   5   8  -2    8.57    2.61
   5   8  -1   23.40    3.37
   5   8   0   -0.82    1.77
  -5   8  -2    4.52    2.75
  -5   8  -2    4.79    1.87
  -5   8  -3   30.43    3.28
  -5   8  -3   30.42    4.21
  -5   8  -4   11.45    3.26
  -5   8  -4    5.47    2.03
  -5   8  -5   32.21    3.41
  -5   8  -5   34.71    4.56
  -5   8  -6    5.00    3.07
  -5   8  -6   -2.06    1.63
  -5   8  -7   20.50    4.37
   6   0 -12    6.00    3.41
   6   0 -11   -3.69    1.71
   6   0 -11    2.36    2.76
   6   0 -10   11.92    2.81
   6   0 -10   16.71    3.69
   6   0  -9   -1.92    1.77
   6   0  -9   -0.24    1.60
   6   0  -8   89.61    5.08
   6   0  -8   77.65    5.49
   6   0  -7   -2.31    1.10
   6   0  -7   -0.53    1.06
   6   0  -6   18.85    2.19
  -6   0   6   11.41    1.49
   6   0  -6   15.25    2.41
   6   0  -5    0.55    1.01
   6   0  -5   -0.23    0.77
  -6   0   5   -0.51    0.54
   6   0  -5   -0.64    0.62
  -6   0   4  528.57   12.45
  -6   0   4  512.72   14.53
   6   0  -4  475.13   16.07
   6   0  -4  499.25   14.61
   6   0  -4  515.53   14.58
   6   0  -3    1.06    0.51
   6   0  -3    0.44    0.61
  -6   0   3    0.07    0.23
   6   0  -2 2247.15   49.63
  -6   0   2 2075.40   56.05
  -6   0   2 1953.30   55.94
  -6   0   2 2158.81   49.65
   6   0  -2 1924.01   54.08
  -6   0   1    0.03    0.23
   6   0  -1    0.16    0.27
   6   0  -1    0.30    0.28
   6   0  -1    0.28    0.37
  -6   0   1    0.10    0.28
  -6   0   1    1.05    0.49
   6   0  -1   -0.02    0.40
  -6   0   0  725.87   20.59
  -6   0   0  762.95   20.69
  -6   0   0  769.15   18.66
   6   0   0  789.79   18.65
   6   0   0  740.37   20.60
   6   0   1    0.07    0.41
   6   0   1    0.30    0.52
  -6   0  -1   -0.17    0.35
   6   0   1    0.43    0.34
  -6   0  -1    0.06    0.31
  -6   0  -2 2053.42   60.84
   6   0   2 2086.76   55.65
   6   0   2 2167.93   50.26
  -6   0  -2 2082.35   55.54
  -6   0  -2 2065.38   50.28
  -6   0  -3    0.08    0.48
   6   0   3   -0.10    0.51
  -6   0  -3    0.28    0.73
  -6   0  -4 2194.42   52.86
   6   0   4 2233.56   58.42
  -6   0  -4 2155.89   64.35
  -6   0  -5   -1.02    0.51
  -6   0  -5   -0.77    1.01
   6   0   5    0.18    0.65
  -6   0  -6  974.70   23.75
   6   0   6  945.31   26.19
  -6   0  -6  937.14   29.88
  -6   0  -7    0.09    0.69
  -6   0  -7   -2.11    1.30
   6   0   7    1.11    0.92
  -6   0  -8  308.49    8.42
  -6   0  -8  300.03   12.28
  -6   0  -9   -0.09    2.07
  -6   0 -10  228.67   11.16
  -6   0 -11   -0.58    2.74
  -6   0 -12   47.10    6.22
  -6   0 -13    1.30    3.53
   6   1 -14   22.25    5.40
   6   1 -13    5.22    3.42
   6   1 -12   59.36    6.13
   6  -1 -12   63.08    5.39
   6  -1 -11   -1.50    1.91
   6   1 -11   -1.38    2.45
   6   1 -10  239.16   11.22
   6  -1 -10  233.23    9.66
   6   1  -9    3.38    2.21
   6   1  -9   -0.94    1.77
   6  -1  -9    2.95    1.77
   6  -1  -8  176.63    7.41
   6   1  -8  169.96    7.49
   6   1  -8  176.29    8.34
  -6   1   7    1.24    0.75
   6  -1  -7    0.15    1.18
   6   1  -7    1.14    1.28
   6   1  -7   -0.31    1.39
   6  -1  -6  617.58   18.02
   6   1  -6  610.79   19.99
  -6   1   6  608.66   17.30
   6   1  -6  606.43   18.06
   6   1  -5   -0.36    0.87
   6  -1  -5    0.71    0.96
   6   1  -5   -0.17    0.85
   6   1  -5   -0.73    1.09
  -6   1   5   -0.83    0.47
   6  -1  -4 1134.18   30.69
  -6  -1   4 1170.11   31.70
  -6  -1   4 1172.82   27.35
   6   1  -4 1114.17   30.64
   6   1  -4 1101.12   31.71
   6   1  -4 1081.49   33.84
  -6   1   4 1137.71   30.39
   6   1  -3    4.61    0.93
   6  -1  -3    3.99    0.44
   6   1  -3    4.96    0.98
  -6  -1   3    3.79    0.82
  -6  -1   3    4.76    0.52
   6  -1  -3    5.10    0.99
  -6   1   3    3.63    0.55
   6   1  -3    5.00    0.89
   6   1  -2   16.49    0.97
   6   1  -2   13.97    1.30
   6  -1  -2   21.70    1.03
  -6   1   2   14.53    1.03
  -6  -1   2   20.21    0.94
   6  -1  -2   14.08    0.90
   6  -1  -2   17.66    1.53
  -6  -1   2   15.89    0.95
   6   1  -2   17.25    1.30
  -6  -1   2   17.64    0.90
   6   1  -2   18.77    1.50
   6   1  -1   53.09    2.08
  -6   1   1   56.12    2.15
  -6  -1   1   55.53    1.97
   6   1  -1   54.73    2.00
   6   1  -1   55.29    1.98
  -6  -1   1   51.96    2.16
  -6  -1   1   53.60    2.12
   6   1  -1   58.66    2.08
  -6   1   1   56.91    1.94
   6  -1  -1   53.94    2.11
  -6  -1   1   52.39    2.06
  -6   1   0  226.10    6.09
  -6  -1   0  217.88    6.81
   6  -1   0  247.06    6.21
  -6  -1   0  229.61    6.80
  -6  -1   0  213.31    6.26
   6   1   0  233.08    6.84
   6   1   0  225.04    6.33
  -6  -1   0  224.00    6.22
  -6   1   0  233.82    6.87
   6   1   0  240.74    6.25
   6   1   0  218.13    6.80
  -6  -1  -1   16.82    1.13
   6   1   1   15.10    1.11
  -6  -1  -1   13.69    1.01
   6   1   1   14.82    1.34
  -6  -1  -1   14.31    1.11
  -6   1  -1   16.55    1.20
   6  -1   1   17.25    1.12
  -6   1  -1   13.50    1.00
   6   1   1   15.17    1.15
   6  -1   1   16.05    1.22
   6   1   2  411.54   11.43
   6  -1   2  404.54   11.55
  -6  -1  -2  396.27   10.42
   6   1   2  391.16   11.54
  -6   1  -2  396.87   10.33
  -6  -1  -2  389.52   12.17
  -6   1  -2  394.70   11.36
  -6  -1  -2  393.35   11.47
  -6   1  -3   81.19    4.04
   6   1   3   82.12    3.37
  -6   1  -3   80.61    2.83
  -6   1  -3   89.67    3.06
   6   1   3   83.71    3.19
  -6  -1  -3   80.23    3.50
   6  -1   3   82.28    3.26
  -6  -1  -3   83.63    3.02
   6   1   4   34.91    2.06
  -6   1  -4   37.53    2.01
  -6  -1  -4   43.36    2.75
  -6   1  -4   41.78    3.06
   6  -1   4   42.09    2.19
   6   1   4   39.78    2.36
  -6  -1  -4   41.19    2.11
   6   1   5   52.41    2.53
   6   1   5   51.30    2.73
  -6   1  -5   50.99    2.36
  -6  -1  -5   53.11    3.37
   6  -1   5   53.40    2.59
  -6   1  -5   54.07    3.76
  -6  -1  -5   56.24    2.47
   6   1   6   10.28    1.59
  -6  -1  -6   12.10    2.20
  -6  -1  -6    9.35    1.30
   6  -1   6    8.32    1.32
   6   1   6    9.36    1.39
   6   1   7    5.30    1.21
  -6   1  -7    2.77    1.98
  -6   1  -7    5.47    1.00
  -6  -1  -7    5.57    1.15
   6   1   7    4.47    1.39
   6  -1   7    6.01    1.22
  -6  -1  -7    5.82    1.94
   6   1   8    2.31    1.46
  -6  -1  -8    8.47    2.43
  -6   1  -9   37.18    4.47
  -6  -1  -9   29.15    3.95
  -6  -1 -10    0.98    2.55
  -6   1 -10    9.36    3.40
  -6  -1 -11   -0.06    2.61
  -6   1 -11    0.82    2.91
  -6  -1 -12   15.70    4.66
  -6   1 -12   11.31    4.37
  -6  -1 -13   -1.09    3.76
  -6   1 -13   -3.28    3.48
   6   2 -14    1.09    4.08
   6   2 -13   12.95    4.41
   6  -2 -13    9.84    3.51
   6   2 -12    7.84    3.66
   6  -2 -12    2.05    2.42
   6  -2 -11   11.92    2.92
   6   2 -11   12.02    3.67
   6  -2 -10   11.25    2.67
   6   2 -10   11.55    3.37
   6  -2  -9   16.20    2.68
   6   2  -9    9.96    2.86
   6   2  -8   29.53    3.71
  -6   2   8   20.22    2.00
   6   2  -7  140.43    6.73
   6  -2  -7  133.77    5.89
  -6   2   7  122.38    4.57
   6   2  -6  122.93    6.04
  -6   2   6  116.13    4.30
   6   2  -6  120.59    5.38
   6  -2  -6  126.05    5.44
   6  -2  -5  106.03    4.69
  -6   2   5  109.80    3.83
   6   2  -5  102.12    4.61
   6   2  -5  101.46    5.00
   6   2  -4  303.22    9.80
  -6   2   4  296.26    8.85
   6   2  -4  297.92   10.25
   6  -2  -4  297.63    9.59
   6   2  -4  297.47    9.57
   6  -2  -3   17.36    1.17
  -6  -2   3   19.85    1.15
   6   2  -3   19.79    1.16
   6   2  -3   16.91    1.74
   6  -2  -3   19.59    1.88
  -6   2   3   19.11    1.41
  -6  -2   3   17.89    1.14
   6   2  -3   18.50    1.73
  -6  -2   3   15.22    1.05
  -6  -2   2  967.46   27.75
   6   2  -2 1029.12   30.36
   6  -2  -2 1036.08   27.93
   6   2  -2 1031.79   28.08
   6  -2  -2 1083.44   28.56
  -6  -2   2 1011.00   25.22
  -6   2   2 1048.55   28.08
  -6  -2   2 1035.90   27.84
   6   2  -2  989.23   29.10
   6   2  -2 1077.69   25.23
  -6  -2   1    3.75    0.67
   6  -2  -1    3.60    0.76
   6   2  -1    3.88    0.91
  -6  -2   1    4.58    0.81
   6   2  -1    3.47    0.68
   6   2  -1    4.28    0.71
   6   2  -1    3.89    0.61
   6   2  -1    3.86    0.70
  -6  -2   1    3.34    0.70
  -6   2   1    3.97    0.77
  -6  -2   1    4.77    0.62
   6   2   0  827.85   23.61
   6   2   0  912.89   21.44
   6   2   0  887.37   23.62
  -6   2   0  878.27   21.37
  -6  -2   0  861.54   21.42
  -6  -2   0  849.32   22.64
  -6  -2   0  827.74   23.63
  -6   2   0  852.36   23.67
   6   2   1    3.42    0.93
   6  -2   1    3.69    0.84
  -6   2  -1    3.10    0.66
  -6  -2  -1    2.29    0.66
  -6   2  -1    2.72    0.75
   6   2   1    2.05    0.71
  -6  -2  -1    1.31    0.72
  -6  -2  -2 1982.39   58.79
   6   2   2 2079.98   58.58
   6   2   2 2057.21   54.20
   6  -2   2 1969.61   54.27
  -6   2  -2 2051.98   48.89
  -6  -2  -2 2025.68   49.03
   6   2   2 2049.09   54.44
  -6  -2  -2 2005.46   54.31
  -6   2  -2 2019.32   54.21
  -6   2  -3   76.90    4.20
  -6  -2  -3   81.01    3.45
  -6   2  -3   79.36    3.00
  -6  -2  -3   81.05    3.39
   6  -2   3   80.93    3.43
  -6   2  -3   78.90    2.99
   6   2   3   79.61    3.29
  -6  -2  -3   82.84    3.19
   6   2   3   79.80    3.59
  -6   2  -4  763.49   19.38
  -6  -2  -4  778.46   23.37
  -6  -2  -4  765.07   19.58
  -6   2  -4  754.08   24.35
   6   2   4  784.55   21.84
   6  -2   4  746.51   21.53
   6   2   5  102.36    4.47
  -6   2  -5  100.51    5.40
  -6   2  -5  102.18    3.75
  -6  -2  -5  105.03    4.83
  -6  -2  -5  104.02    3.95
   6  -2   5  101.25    4.20
  -6  -2  -6  877.90   21.62
  -6   2  -6  833.52   21.27
   6  -2   6  801.84   23.69
  -6  -2  -6  860.47   26.46
  -6   2  -6  817.95   27.19
   6   2   6  842.59   24.08
   6  -2   7    1.55    1.15
   6   2   7    1.99    1.18
  -6  -2  -7   -0.18    1.55
  -6   2  -7   -1.07    1.61
   6   2   7    0.10    1.26
  -6   2  -7    1.25    0.89
  -6   2  -8  243.78    6.99
  -6   2  -8  247.81   11.12
  -6  -2  -8  250.98   10.49
  -6   2  -9    0.56    2.42
  -6  -2  -9    2.33    2.31
  -6   2 -10  122.65    8.19
  -6  -2 -10  137.98    8.06
  -6  -2 -11   -0.38    2.79
  -6   2 -11    1.76    3.21
  -6  -2 -12   38.88    5.70
  -6   2 -12   45.42    6.36
  -6   2 -13    0.24    3.79
   6   3 -13   -4.52    2.87
   6  -3 -12   28.16    4.14
   6   3 -12   30.30    5.24
   6   3 -11    5.04    3.35
   6  -3 -11    5.73    2.35
   6   3 -10   55.13    5.52
   6  -3 -10   65.45    4.79
   6   3  -9   32.04    4.22
   6  -3  -9   32.82    3.61
   6  -3  -8   84.79    4.87
  -6   3   8   77.26    3.96
   6   3  -8   83.95    5.64
  -6   3   7    5.58    1.40
   6   3  -7    5.61    2.15
   6  -3  -7    7.36    1.99
   6   3  -6  513.18   16.11
  -6  -3   6  463.52   13.83
   6  -3  -6  509.44   15.50
   6   3  -6  496.13   16.97
  -6  -3   6  490.85   13.91
  -6   3   6  516.73   14.77
   6   3  -5    0.30    0.46
  -6  -3   5    1.58    0.70
   6   3  -5    1.04    1.30
   6   3  -5    2.71    1.58
  -6  -3   5   -0.21    0.69
  -6   3   5    0.93    1.00
   6  -3  -5    3.46    1.48
  -6   3   4  105.21    4.32
   6  -3  -4  111.05    3.86
   6   3  -4  112.65    3.70
  -6  -3   4   98.74    3.85
   6   3  -4  102.35    4.86
   6   3  -4  109.84    4.99
   6  -3  -4  109.97    4.92
   6   3  -3  168.04    6.57
  -6  -3   3  167.20    5.75
   6   3  -3  185.71    5.36
   6  -3  -3  180.38    5.90
  -6   3   3  177.31    6.12
   6   3  -3  174.43    6.45
   6   3  -2  176.70    5.45
  -6   3   2  178.35    6.16
   6   3  -2  173.28    5.53
   6  -3  -2  188.49    5.53
   6   3  -2  180.08    5.59
   6  -3  -2  176.94    6.02
  -6  -3   2  173.98    5.94
   6   3  -2  172.54    6.50
   6   3  -2  174.24    6.13
   6   3  -1   47.37    2.92
   6   3  -1   51.45    2.46
  -6   3   1   53.56    2.71
   6  -3  -1   52.01    2.68
  -6  -3   1   54.30    2.46
   6   3  -1   55.37    2.23
   6   3  -1   52.23    2.54
  -6  -3   1   52.83    2.71
   6  -3  -1   51.01    2.44
  -6  -3   0  354.27   10.84
   6   3   0  353.40   10.80
   6  -3   0  374.68   10.85
  -6   3   0  351.75   10.82
   6   3   0  354.20   10.68
   6   3   0  349.95   11.27
   6  -3   0  354.61   10.92
  -6  -3   0  363.30    9.93
   6  -3   1  295.96    9.31
  -6   3  -1  300.35    9.20
  -6  -3  -1  291.86    9.28
   6   3   1  291.34    9.30
  -6   3  -1  296.65    8.33
  -6  -3  -1  286.37    8.42
  -6  -3  -2   26.74    2.12
   6  -3   2   23.48    1.99
  -6  -3  -2   24.14    1.84
   6   3   2   20.33    1.82
   6   3   2   24.01    2.10
  -6   3  -2   26.86    1.93
  -6   3  -2   22.48    1.72
   6   3   3  198.37    6.92
   6  -3   3  194.26    6.66
  -6   3  -3  182.18    6.19
  -6  -3  -3  191.69    6.15
  -6   3  -3  180.66    7.77
  -6   3  -3  181.04    5.77
  -6  -3  -3  189.79    6.68
  -6  -3  -4   97.84    4.28
  -6  -3  -4   97.29    3.97
  -6   3  -4   96.18    5.39
  -6   3  -4   96.55    3.75
   6   3   4   97.87    4.58
   6  -3   4   93.88    4.24
  -6   3  -5  290.13    8.70
   6  -3   5  290.06    9.85
   6   3   5  302.97   10.23
  -6  -3  -5  321.63    8.73
  -6   3  -5  307.48   11.81
  -6   3  -6   15.10    1.58
   6  -3   6   13.62    1.85
   6   3   6   15.76    2.21
  -6   3  -6   19.64    2.97
  -6   3  -7   59.44    4.94
  -6   3  -7   52.17    2.77
   6   3   8    6.36    1.86
  -6   3  -8   14.81    3.17
  -6   3  -8    9.68    1.40
  -6   3  -9   71.17    6.00
  -6   3 -10    8.42    3.25
  -6   3 -11    7.51    3.73
  -6   3 -12    4.07    3.76
   6   4 -13    9.71    4.55
   6   4 -12    0.80    3.19
   6  -4 -11   24.01    3.69
   6   4 -11   25.93    4.66
   6  -4 -10    5.16    2.21
   6   4 -10    5.07    3.07
   6  -4  -9   72.11    4.95
   6   4  -9   75.54    5.92
   6   4  -8   55.84    4.92
   6  -4  -8   55.25    4.21
   6   4  -7   82.17    5.42
   6  -4  -7   84.56    4.95
   6   4  -6   86.70    5.02
   6   4  -6   72.65    4.89
   6   4  -6   81.50    2.98
  -6   4   6   81.66    4.24
   6  -4  -6   88.63    4.81
  -6  -4   5  112.12    4.53
   6  -4  -5  112.23    5.50
   6   4  -5  110.90    5.59
   6  -4  -5  112.73    4.16
  -6   4   5  118.63    5.06
   6   4  -5  113.73    5.63
   6  -4  -4   86.50    4.59
  -6   4   4   79.28    3.99
   6  -4  -4   89.26    3.79
   6   4  -4   84.41    4.59
  -6  -4   4   67.22    3.59
   6   4  -4   69.88    3.36
   6   4  -4   76.89    4.27
   6  -4  -3  176.14    6.44
  -6   4   3  186.00    6.74
   6   4  -3  175.84    6.75
   6   4  -3  180.25    7.18
  -6  -4   3  179.59    6.43
   6   4  -2  467.08   13.70
  -6  -4   2  464.57   14.16
   6  -4  -2  506.44   13.91
   6   4  -2  472.09   13.65
   6   4  -2  464.00   14.72
   6  -4  -2  467.82   14.28
   6   4  -2  452.19   14.90
  -6   4   2  491.60   14.51
  -6   4   1    5.60    1.33
  -6  -4   1    2.55    1.31
   6  -4  -1    6.92    1.31
   6  -4  -1    7.15    1.45
   6   4  -1    4.13    1.44
   6   4  -1    5.56    1.20
   6   4  -1    5.21    1.20
   6   4  -1    6.99    1.05
  -6   4   0  550.92   16.01
  -6  -4   0  540.62   16.04
   6   4   0  555.79   15.80
   6  -4   0  535.06   16.08
   6   4   0  527.05   16.44
   6   4   0  532.30   15.93
   6   4   0  517.77   15.93
  -6  -4  -1   67.07    3.59
   6  -4   1   66.40    3.53
   6   4   1   66.07    3.62
  -6   4  -1   61.66    3.30
   6   4   1   63.35    3.31
   6   4   1   70.53    3.66
  -6   4  -2  418.95   12.88
  -6   4  -2  421.08   11.80
  -6  -4  -2  436.25   13.26
   6   4   2  408.28   12.83
   6   4   2  425.10   13.31
   6  -4   2  430.01   13.24
  -6  -4  -3    2.07    1.33
  -6   4  -3    5.25    1.96
  -6   4  -3    2.56    1.05
   6   4   3    3.70    1.49
   6  -4   3    4.13    1.37
  -6  -4  -3    2.84    0.69
  -6   4  -3    2.97    1.10
   6   4   4  226.77    8.27
  -6   4  -4  211.79    6.75
  -6  -4  -4  220.99    7.91
   6  -4   4  221.32    7.93
  -6   4  -4  216.62    9.36
  -6   4  -4  211.33    6.86
  -6   4  -5    3.57    1.96
   6  -4   5    4.89    1.49
  -6   4  -5    6.00    1.22
  -6  -4  -5    5.56    1.55
  -6   4  -6  245.37   10.83
  -6   4  -6  242.22    7.72
   6  -4   6  255.14    9.02
  -6   4  -7    7.55    2.61
  -6   4  -7    1.84    1.08
  -6   4  -8  111.62    4.43
  -6   4  -8  110.59    7.21
  -6   4  -9    3.88    2.76
  -6   4 -10   21.17    4.38
  -6   4 -11    1.93    3.27
  -6   4 -12   18.92    5.23
   6   5 -12   10.37    4.09
   6   5 -11    8.08    3.71
   6   5 -10   11.32    3.65
   6  -5  -9    3.26    2.25
   6   5  -9    4.60    2.92
   6   5  -8   30.00    4.09
   6  -5  -8   33.08    3.69
   6   5  -7    1.35    1.00
   6   5  -7    1.22    2.25
   6  -5  -7    4.33    2.00
   6  -5  -6   55.86    4.21
   6   5  -6   52.79    4.33
   6   5  -6   48.88    2.70
   6   5  -6   59.82    4.46
   6   5  -5   29.41    3.12
   6   5  -5   25.04    3.15
   6  -5  -5   32.23    3.38
  -6  -5   5   22.59    2.46
   6  -5  -5   21.92    2.34
   6  -5  -4   56.92    3.44
   6   5  -4   47.76    3.88
   6   5  -4   50.32    3.70
  -6  -5   4   52.26    3.40
   6  -5  -3  127.50    5.54
   6   5  -3  125.14    4.32
   6   5  -3  126.27    6.02
   6   5  -3  118.13    4.30
   6   5  -3  120.39    5.34
  -6   5   3  127.94    5.68
  -6  -5   3  122.02    5.49
   6  -5  -2   48.56    3.41
   6   5  -2   54.40    3.81
   6   5  -2   53.59    2.97
  -6   5   2   61.97    3.72
   6   5  -2   50.12    2.84
  -6  -5   2   53.74    3.57
   6   5  -2   49.49    2.97
   6   5  -1  164.91    6.24
  -6   5   1  173.15    6.79
   6   5  -1  163.68    6.93
   6   5  -1  169.90    6.46
   6  -5  -1  168.85    6.79
   6   5  -1  164.22    5.97
  -6  -5   1  173.37    6.84
  -6  -5   0   89.87    4.70
   6   5   0   94.22    4.75
   6  -5   0   89.78    4.58
  -6   5   0   92.99    4.51
   6   5   0   92.52    4.40
   6   5   0   92.38    4.57
   6   5   1  181.13    7.17
  -6  -5  -1  182.25    7.18
   6   5   1  189.24    6.94
  -6   5  -1  184.11    6.97
   6  -5   1  174.84    7.14
   6   5   1  183.22    7.19
  -6   5  -2   41.72    2.78
  -6  -5  -2   40.43    3.17
  -6   5  -2   41.23    2.87
   6   5   2   45.68    3.33
   6  -5   2   44.41    3.28
   6   5   2   45.70    3.29
  -6  -5  -3  236.10    8.72
   6   5   3  241.69    8.63
  -6  -5  -3  226.89    7.11
  -6   5  -3  222.43    7.58
   6   5   3  250.87    9.04
   6  -5   3  229.67    8.65
  -6   5  -3  230.82    8.10
  -6   5  -3  229.21    9.87
  -6   5  -4   28.68    2.37
  -6   5  -4   28.29    2.07
  -6  -5  -4   32.18    3.15
  -6   5  -4   36.51    3.89
   6   5   4   35.31    3.13
   6  -5   4   30.17    2.97
  -6   5  -5  219.38    7.52
  -6  -5  -5  237.47    8.62
   6  -5   5  219.67    8.61
  -6   5  -5  230.14   10.25
  -6   5  -6    1.89    1.21
  -6   5  -6    0.51    2.10
  -6  -5  -6   -0.91    1.46
  -6   5  -7   71.22    5.80
  -6   5  -7   69.82    3.61
  -6   5  -8    0.51    1.16
  -6   5  -8    2.67    2.65
  -6   5  -9   50.04    5.82
  -6   5 -10    1.53    3.17
  -6   5 -11   17.14    4.79
   6   6 -11   12.97    4.07
   6   6 -10    2.89    3.07
   6   6  -9   55.62    5.46
   6   6  -8   32.07    4.30
   6  -6  -8   29.12    3.73
   6   6  -7   39.47    2.64
   6   6  -7   49.22    4.62
   6  -6  -7   46.23    4.06
   6   6  -6   10.69    2.57
   6   6  -6    5.16    2.43
   6   6  -6    5.37    1.45
   6  -6  -6   10.60    2.64
   6   6  -5   62.25    4.42
   6   6  -5   61.35    4.79
   6  -6  -5   62.19    4.70
   6  -6  -5   61.35    4.01
   6   6  -4   65.29    4.74
   6   6  -4   70.42    4.43
   6   6  -3   80.73    3.48
   6   6  -3   83.71    5.14
   6   6  -3   78.40    4.41
   6   6  -2   60.79    4.29
   6   6  -2   58.38    3.42
   6   6  -2   58.06    3.25
   6   6  -1   59.59    3.53
   6   6  -1   58.85    3.77
   6   6  -1   60.98    4.19
   6   6   0  134.99    6.08
   6   6   0  123.36    6.16
  -6   6   0  138.28    6.06
   6   6   1   33.89    3.37
  -6   6  -1   27.19    2.87
   6   6   1   28.54    3.17
   6   6   2   42.91    3.55
  -6   6  -2   41.81    3.09
  -6   6  -2   42.28    3.17
   6   6   3    7.36    1.92
  -6   6  -3    6.44    2.50
  -6   6  -3    3.97    1.51
   6   6   4   40.05    3.41
  -6   6  -4   40.80    2.93
  -6   6  -4   39.28    4.20
  -6   6  -5    1.77    2.16
  -6   6  -5   -0.16    1.16
  -6   6  -6   37.26    2.89
  -6   6  -6   42.88    4.82
  -6   6  -7    1.71    1.41
  -6   6  -7    1.71    2.53
  -6   6  -8   16.59    3.91
  -6   6  -9    9.13    3.80
  -6   6 -10    4.55    3.74
   6  -7  -6    1.52    2.13
   6   7  -6    1.37    1.45
   6  -7  -5   50.88    4.76
   6   7  -5   47.36    4.64
   6   7  -4   14.18    2.98
   6   7  -3   48.58    4.31
   6   7  -2   -0.09    1.36
   6   7  -2   -0.60    1.72
   6   7  -1   82.87    5.23
   6   7   0   29.07    3.28
   6   7   0   35.43    3.52
   6   7   1  100.24    5.62
  -6   7  -1  105.70    5.63
  -6   7  -2   13.08    2.99
   6   7   2   12.21    2.40
  -6   7  -2    8.51    1.95
  -6   7  -3  116.74    5.53
  -6   7  -3  117.79    7.11
  -6   7  -4   -1.26    1.14
  -6   7  -4    0.33    2.08
  -6   7  -5   71.43    5.75
  -6   7  -5   64.83    3.99
  -6   7  -6   13.28    2.24
  -6   7  -6   10.86    3.38
  -6   7  -7   39.74    3.29
  -6   7  -7   41.26    5.37
  -6   7  -8    3.20    3.01
  -6   7  -9   22.18    4.92
   6   8  -6    0.28    1.55
   6   8  -4   10.82    3.14
   6   8  -3   33.74    4.09
   6   8  -2   -1.42    1.98
   6   8  -1   31.02    3.77
   6   8   0    9.86    2.56
  -6   8  -1    9.58    2.95
  -6   8  -2   -0.24    1.42
  -6   8  -2    1.10    2.55
  -6   8  -3   14.77    3.39
  -6   8  -3   10.55    2.35
  -6   8  -4    2.11    2.74
  -6   8  -4    3.83    1.96
  -6   8  -5    5.27    2.78
  -6   8  -5    1.62    1.79
  -6   8  -6   -1.65    2.62
  -6   8  -7    4.57    3.21
   7   0 -11    0.70    2.69
   7   0 -11   -3.83    1.87
   7   0 -10   40.45    4.84
   7   0 -10   44.20    4.23
   7   0  -9    0.18    1.87
   7   0  -9    0.81    1.71
   7   0  -8  226.89    8.93
   7   0  -8  226.24    9.92
   7   0  -7   -0.73    1.09
   7   0  -7   -0.42    1.38
   7   0  -6    0.23    1.62
   7   0  -6    3.14    1.43
  -7   0   6   -3.44    1.03
   7   0  -5   -0.97    0.64
  -7   0   5    0.03    0.26
   7   0  -5   -0.28    0.97
  -7   0   5    1.89    0.73
   7   0  -5    0.00    0.86
   7   0  -4    6.80    1.31
   7   0  -4    2.01    0.89
  -7   0   4    6.04    0.53
   7   0  -3   -0.17    0.47
  -7   0   3   -0.12    0.27
   7   0  -3    1.24    0.73
  -7   0   2   88.40    2.72
   7   0  -2  100.24    2.77
  -7   0   2   86.37    2.90
   7   0  -2   86.11    3.41
  -7   0   2   89.93    2.87
   7   0  -1   -1.11    0.38
   7   0  -1   -1.04    0.36
  -7   0   1   -0.76    0.57
   7   0  -1   -0.76    0.49
  -7   0   1   -1.82    0.26
   7   0  -1   -0.79    0.54
  -7   0   1   -1.02    0.37
  -7   0   0    3.38    0.78
  -7   0   0    2.20    0.61
  -7   0   0    4.93    0.66
   7   0   0    3.59    0.76
   7   0   1   -1.01    0.36
  -7   0  -1   -1.16    0.33
  -7   0  -1   -0.58    0.45
   7   0   1   -0.18    0.64
   7   0   1    1.14    0.64
  -7   0  -2  205.02    6.41
  -7   0  -2  203.51    6.00
   7   0   2  210.23    6.60
  -7   0  -2  211.06    7.27
  -7   0  -3   -0.33    0.52
   7   0   3    0.06    0.56
  -7   0  -3    0.69    0.87
  -7   0  -4   28.29    2.57
   7   0   4   22.81    1.74
  -7   0  -4   27.55    1.79
  -7   0  -5   -1.17    0.60
  -7   0  -5   -0.06    1.11
   7   0   5   -0.88    0.64
   7   0   6    2.44    1.06
  -7   0  -6    2.53    1.66
  -7   0  -7    0.61    0.78
   7   0   7    1.37    1.01
  -7   0  -7   -0.68    1.46
  -7   0  -8   44.81    4.30
  -7   0  -8   42.06    2.32
  -7   0  -9    0.88    2.07
  -7   0 -10   40.17    4.99
  -7   0 -11    2.03    3.04
  -7   0 -12   10.88    4.07
  -7   0 -13    0.64    3.77
   7   1 -13    5.39    3.62
   7   1 -12   10.13    3.85
   7  -1 -12   21.66    3.77
   7   1 -11    0.24    2.60
   7  -1 -11   -0.69    2.09
   7  -1 -10   53.49    4.57
   7   1 -10   48.76    5.28
   7  -1  -9    1.04    1.77
   7   1  -9    5.54    2.53
   7   1  -9    2.49    2.00
   7  -1  -8  198.11    8.09
   7   1  -8  196.23    8.94
   7   1  -8  198.39    8.20
   7   1  -7    5.80    1.88
   7   1  -7    4.22    1.69
   7  -1  -7    7.36    1.77
  -7   1   7    4.62    0.95
   7   1  -6  412.12   14.92
  -7   1   6  441.16   12.71
   7   1  -6  440.97   13.76
   7  -1  -6  448.28   13.74
   7   1  -6  457.60   13.68
   7  -1  -5   26.42    2.28
   7   1  -5   26.80    2.07
   7   1  -5   27.77    2.49
   7   1  -5   28.13    2.40
   7   1  -4 1978.72   52.43
  -7   1   4 1977.20   52.57
   7   1  -4 1984.74   54.57
  -7  -1   4 1978.03   54.46
   7   1  -4 1936.88   58.04
   7  -1  -4 1917.97   52.42
  -7  -1   4 2042.82   47.43
   7  -1  -4 2002.23   54.25
  -7  -1   3  199.47    5.24
   7   1  -3  183.69    6.26
   7  -1  -3  195.51    5.74
   7  -1  -3  191.22    6.48
  -7   1   3  199.00    5.74
   7   1  -3  197.26    6.86
   7   1  -3  187.89    6.38
   7   1  -2 2247.81   52.36
   7  -1  -2 2152.24   58.19
  -7   1   2 2263.01   52.38
  -7  -1   2 2111.20   58.03
  -7  -1   2 2253.06   58.21
  -7   1   2 2278.56   58.12
  -7  -1   2 2187.46   52.42
   7  -1  -2 2135.73   58.22
   7   1  -2 2122.80   57.18
   7  -1  -2 2147.21   57.44
   7   1  -2 2172.89   60.08
  -7   1   1   62.59    2.25
  -7  -1   1   64.28    2.34
  -7   1   1   64.28    2.50
   7   1  -1   65.26    2.44
  -7  -1   1   62.76    2.50
   7   1  -1   59.84    2.35
   7   1  -1   63.95    2.45
   7  -1  -1   68.40    2.53
  -7  -1   1   66.02    2.55
   7   1  -1   66.57    2.34
   7   1   0 4857.33  112.50
   7   1   0 4585.20  125.36
  -7  -1   0 4848.46  128.01
   7  -1   0 5087.40  112.49
   7   1   0 4690.11  126.43
  -7  -1   0 4590.12  115.49
  -7   1   0 4597.83  113.51
  -7   1   0 4876.94  126.22
  -7  -1   0 4569.18  126.39
   7   1   0 4680.06  123.48
  -7   1  -1    1.28    0.53
   7  -1   1    0.69    0.52
   7   1   1   -0.21    0.71
   7  -1   1    0.74    0.61
  -7   1  -1    0.94    0.61
  -7  -1  -1    0.88    0.58
  -7  -1  -1    0.86    0.51
   7   1   1    0.57    0.57
   7   1   1    0.89    0.55
  -7  -1  -1    0.18    0.52
   7  -1   2 1944.55   52.80
   7   1   2 2011.68   52.69
  -7   1  -2 2002.72   47.60
  -7  -1  -2 1966.55   47.66
   7   1   2 1983.55   52.81
  -7  -1  -2 1952.62   57.24
  -7   1  -2 1945.28   52.68
  -7  -1  -2 1966.07   52.74
  -7   1  -3   51.94    2.30
  -7  -1  -3   51.26    2.32
   7   1   3   54.54    2.66
  -7   1  -3   51.04    2.15
  -7  -1  -3   53.47    2.72
   7   1   3   52.14    2.43
   7  -1   3   50.78    2.51
  -7   1  -3   49.17    3.11
  -7  -1  -4 2715.88   76.73
   7   1   4 2623.95   69.99
  -7  -1  -4 2673.48   63.39
  -7   1  -4 2528.34   77.16
  -7   1  -4 2620.01   63.35
   7   1   4 2654.83   70.20
   7  -1   4 2605.46   70.14
   7   1   5    5.67    1.24
  -7   1  -5    4.17    0.93
  -7  -1  -5    5.19    1.47
   7  -1   5    4.64    1.06
  -7  -1  -5    5.87    1.03
   7   1   5    5.41    1.10
  -7   1  -5    2.33    1.53
   7  -1   6  739.62   20.79
   7   1   6  717.96   20.83
   7   1   6  739.54   20.67
  -7  -1  -6  740.89   18.79
  -7   1  -6  706.13   18.61
  -7   1  -6  710.88   23.85
  -7  -1  -6  752.41   23.51
  -7  -1  -7    0.16    0.87
  -7  -1  -7    0.22    1.51
   7  -1   7   -0.31    0.96
   7   1   7    0.09    1.16
   7   1   7    0.07    0.98
  -7   1  -7    1.39    0.85
  -7   1  -7    0.64    1.74
  -7   1  -8  278.84    7.94
  -7  -1  -8  290.09    8.34
  -7  -1  -8  295.37   11.69
  -7   1  -8  264.53   11.81
   7   1   8  277.54    9.58
  -7  -1  -9    3.06    2.39
  -7   1  -9    6.22    1.00
  -7   1  -9    5.52    2.65
  -7  -1 -10   74.82    6.08
  -7   1 -10   72.42    6.25
  -7  -1 -11    1.11    2.87
  -7   1 -11   -1.30    2.68
  -7   1 -12   50.65    6.58
  -7  -1 -12   46.86    6.28
  -7  -1 -13   -1.75    3.41
  -7   1 -13   -2.00    3.44
   7   2 -14   10.48    4.78
   7   2 -13    1.95    3.45
   7  -2 -13    1.66    2.87
   7   2 -12   26.01    4.85
   7  -2 -12   20.88    3.88
   7  -2 -11   11.32    2.86
   7   2 -11   11.73    3.75
   7   2 -10   16.76    3.60
   7  -2 -10   16.97    3.11
   7  -2  -9   20.34    3.00
   7   2  -9   18.66    3.50
  -7   2   8   81.07    3.66
   7  -2  -8   88.84    5.07
   7   2  -8  101.97    6.05
  -7   2   7   59.43    2.81
   7   2  -7   62.08    4.45
   7  -2  -7   63.69    4.03
   7   2  -6  131.38    5.78
   7  -2  -6  124.50    5.54
   7   2  -6  122.63    5.44
  -7   2   6  125.65    4.44
   7   2  -6  114.15    5.88
   7   2  -5  120.52    5.14
   7  -2  -5  120.85    5.22
  -7   2   5  125.04    4.28
   7   2  -5  117.78    5.46
   7   2  -5  122.75    5.22
   7   2  -4   69.65    3.69
  -7  -2   4   73.53    2.49
  -7   2   4   69.78    2.93
   7   2  -4   74.67    3.71
  -7  -2   4   66.34    2.36
   7   2  -4   74.85    3.66
   7  -2  -4   73.84    3.74
  -7  -2   4   72.06    2.54
  -7  -2   3    4.68    0.70
   7   2  -3    5.61    0.76
   7   2  -3    5.22    1.16
  -7  -2   3    5.07    0.72
   7  -2  -3    5.78    0.81
   7   2  -3    4.60    1.11
   7   2  -3    4.11    1.05
  -7  -2   3    4.70    0.70
  -7   2   3    6.07    0.91
   7  -2  -3    6.42    1.34
   7   2  -2  164.70    4.71
   7   2  -2  159.80    4.66
   7   2  -2  157.56    5.27
  -7   2   2  159.34    5.29
   7   2  -2  144.27    5.66
   7  -2  -2  154.15    5.12
  -7  -2   2  157.76    5.04
  -7  -2   2  159.40    5.08
   7   2  -2  153.68    5.48
   7   2  -2  153.54    4.59
  -7  -2   2  158.62    4.72
   7   2  -1  540.70   15.44
  -7  -2   1  535.34   16.39
  -7  -2   1  539.49   15.56
  -7   2   1  570.34   15.73
   7   2  -1  587.37   15.60
  -7  -2   1  554.30   15.59
   7  -2  -1  558.90   15.70
   7   2  -1  582.41   14.18
  -7  -2   1  526.45   14.13
  -7   2   0   72.96    2.72
  -7  -2   0   69.81    2.76
   7   2   0   68.26    3.00
  -7  -2   0   70.87    2.93
  -7   2   0   72.50    3.02
   7   2   0   79.72    2.91
  -7  -2   0   66.99    3.03
  -7  -2   0   72.44    2.38
   7   2   0   72.24    2.96
  -7   2  -1  629.98   16.06
   7   2   1  638.86   18.00
  -7  -2  -1  642.64   16.27
   7  -2   1  625.96   17.95
  -7   2  -1  632.57   17.87
  -7   2  -2   92.17    3.30
   7   2   2   85.20    3.59
   7  -2   2   91.88    3.77
  -7  -2  -2   85.14    3.30
  -7  -2  -2   87.06    3.76
  -7   2  -2   93.13    3.64
  -7  -2  -2   89.10    3.39
   7   2   2   91.65    3.86
   7   2   3  264.16    8.51
  -7  -2  -3  266.03    8.33
  -7   2  -3  265.24    7.44
   7   2   3  258.37    8.20
  -7  -2  -3  261.15    7.58
  -7   2  -3  257.25    7.92
  -7   2  -3  247.31    9.59
  -7  -2  -3  266.47    8.53
   7  -2   3  246.76    8.30
   7   2   4   60.00    2.47
  -7  -2  -4   62.89    3.37
   7   2   4   61.58    3.30
  -7  -2  -4   59.57    2.87
  -7   2  -4   68.76    4.22
   7   2   4   65.53    3.08
  -7   2  -4   63.81    2.81
   7  -2   4   59.37    3.11
   7   2   5   15.36    1.92
  -7  -2  -5   14.95    1.59
  -7   2  -5   15.81    1.51
  -7  -2  -5   18.86    2.11
   7   2   5   14.85    1.60
   7  -2   5   17.40    1.75
  -7   2  -5   18.74    2.61
   7  -2   6    4.71    1.31
   7   2   6    4.23    1.34
   7   2   6    4.32    1.50
  -7  -2  -6    4.78    1.74
   7   2   7  130.37    5.75
  -7   2  -7  139.80    7.40
  -7  -2  -7  138.51    6.70
   7  -2   7  133.92    5.51
   7   2   7  136.15    5.45
  -7  -2  -7  142.00    5.04
  -7   2  -7  126.07    4.62
  -7   2  -8   27.10    1.93
   7   2   8   19.97    2.35
  -7  -2  -8   26.76    3.46
  -7   2  -9   12.73    3.48
  -7  -2  -9   15.69    3.21
  -7   2 -10   45.36    5.55
  -7  -2 -10   50.17    5.30
  -7   2 -11   -1.63    2.76
  -7  -2 -11    2.04    3.06
  -7  -2 -12    5.33    3.84
  -7   2 -12   -0.14    3.28
  -7   2 -13   -4.75    3.55
  -7  -2 -13    6.47    3.91
   7   3 -13    3.08    3.68
   7  -3 -13    4.08    2.93
   7  -3 -12   10.66    3.18
   7   3 -12   10.10    4.00
   7  -3 -11   19.56    3.44
   7   3 -11   16.81    4.06
   7  -3 -10   74.74    5.25
   7   3 -10   69.04    5.91
   7  -3  -9   28.20    3.46
   7   3  -9   27.45    3.98
  -7   3   8   66.47    3.61
   7   3  -8   71.47    5.22
   7  -3  -8   74.60    4.66
  -7  -3   7    9.37    1.10
   7  -3  -7    9.58    2.24
   7   3  -7    9.33    2.11
  -7   3   7    8.67    1.53
   7   3  -7    9.67    2.45
   7  -3  -6  413.65   13.10
  -7   3   6  408.56   12.19
   7   3  -6  418.34   13.46
   7   3  -6  385.48   14.04
  -7  -3   6  375.85   11.28
  -7  -3   6  393.13   11.39
  -7   3   5   12.70    1.58
   7   3  -5   12.42    2.08
   7  -3  -5   12.23    2.02
  -7  -3   5    8.71    1.13
  -7  -3   5   10.41    1.18
   7   3  -5   10.59    1.94
   7  -3  -4  880.19   23.67
  -7  -3   4  853.07   23.73
   7   3  -4  837.69   25.45
   7   3  -4  820.80   26.38
   7  -3  -4  878.12   24.70
   7   3  -4  902.45   21.50
  -7   3   4  888.35   24.29
  -7  -3   4  859.14   23.74
   7   3  -3    0.92    1.02
  -7   3   3   -0.04    0.83
   7   3  -3   -1.99    0.65
   7  -3  -3    0.61    0.89
   7   3  -3   -0.47    1.08
  -7  -3   3    1.21    0.71
  -7  -3   3   -1.48    0.78
  -7  -3   2  885.71   23.11
   7   3  -2  966.28   23.13
  -7   3   2  969.12   25.85
  -7  -3   2  908.28   25.48
   7   3  -2  944.15   25.18
   7   3  -2  891.77   27.31
   7  -3  -2  984.61   25.65
   7   3  -2  888.11   25.06
   7  -3  -2  915.73   25.61
   7   3  -2  882.77   26.66
   7   3  -1    1.69    1.13
   7   3  -1    2.22    0.88
  -7  -3   1    4.56    0.98
   7  -3  -1    2.11    0.81
   7   3  -1    2.23    0.85
   7  -3  -1    3.08    1.02
   7   3  -1    2.80    0.68
  -7  -3   1    2.85    1.03
  -7   3   1    2.41    0.92
   7   3   0 1712.29   46.83
  -7  -3   0 1765.95   42.47
  -7   3   0 1761.05   46.94
   7  -3   0 1595.48   46.87
   7   3   0 1788.15   46.79
  -7  -3   0 1700.67   46.87
   7  -3   0 1823.09   47.90
  -7  -3  -1   40.88    2.30
   7   3   1   45.81    2.62
  -7  -3  -1   39.94    2.49
   7  -3   1   42.40    2.52
  -7   3  -1   44.22    2.25
  -7   3  -1   39.50    2.36
  -7  -3  -1   41.55    1.62
   7   3   2 1047.90   29.47
   7   3   2 1074.43   29.20
  -7  -3  -2 1053.73   29.37
   7  -3   2 1048.22   29.38
  -7   3  -2 1040.18   26.32
  -7   3  -2 1051.95   29.16
  -7  -3  -2 1060.16   26.62
  -7   3  -3    0.98    0.74
  -7   3  -3    2.00    0.87
   7  -3   3    2.07    1.02
  -7  -3  -3    0.20    0.79
   7   3   3    0.24    0.84
   7   3   3    2.32    1.16
  -7  -3  -3    2.51    1.17
  -7   3  -4  811.96   27.33
  -7   3  -4  832.18   23.23
   7   3   4  873.71   24.66
  -7  -3  -4  862.19   22.16
  -7   3  -4  864.89   21.83
   7   3   4  873.49   24.18
  -7  -3  -4  883.44   24.27
   7  -3   4  830.20   24.31
  -7   3  -5    2.13    1.71
   7   3   5    1.99    1.30
  -7   3  -5    2.21    0.89
   7   3   5   -0.68    0.97
   7  -3   5    1.33    1.11
  -7  -3  -5    0.75    0.95
   7  -3   6  328.75   11.07
  -7   3  -6  329.83    9.71
  -7  -3  -6  344.45   12.02
   7   3   6  343.53   10.93
  -7   3  -6  330.48   13.18
   7   3   6  336.27   11.39
  -7  -3  -7   47.01    3.94
  -7   3  -7   46.26    2.70
   7   3   7   44.01    3.14
  -7   3  -7   47.06    4.52
  -7   3  -8  143.64    5.04
  -7   3  -8  140.96    8.18
   7   3   8  145.63    6.27
  -7  -3  -8  145.86    7.41
  -7   3  -9    1.81    2.62
  -7   3 -10   73.91    6.57
  -7   3 -11    1.68    3.22
  -7   3 -12   15.15    4.80
   7   4 -13    4.19    4.10
   7   4 -12    6.68    3.77
   7   4 -11    2.25    3.07
   7  -4 -11    2.22    2.42
   7  -4 -10   17.13    3.26
   7   4 -10   15.57    3.64
   7  -4  -9   -0.03    1.97
   7   4  -9    3.32    2.44
   7  -4  -8   13.74    2.59
   7   4  -8    5.30    2.70
   7  -4  -7   79.48    4.84
   7   4  -7   73.65    4.93
   7   4  -7   77.49    5.25
   7  -4  -6   48.03    3.80
   7   4  -6   43.30    3.69
   7   4  -6   43.07    2.09
  -7   4   6   46.13    3.27
   7   4  -6   47.42    3.95
   7  -4  -5  112.22    5.61
   7   4  -5  114.40    5.66
  -7  -4   5  113.67    4.59
   7  -4  -5  113.66    4.12
   7   4  -5  103.00    5.45
  -7   4   5  119.73    5.07
   7  -4  -4   19.81    1.90
   7   4  -4   15.78    2.41
   7   4  -4   20.70    2.38
  -7  -4   4   14.08    1.89
   7  -4  -4   19.94    2.65
   7   4  -4   15.40    1.77
  -7   4   4   17.19    2.06
  -7   4   3  218.67    7.58
   7   4  -3  211.86    7.57
   7   4  -3  201.81    7.94
  -7  -4   3  205.92    7.23
   7  -4  -3  207.31    7.26
  -7   4   2   18.44    2.06
   7  -4  -2   15.07    1.62
   7   4  -2   19.37    2.30
  -7  -4   2   13.68    1.91
   7   4  -2   16.70    1.61
   7  -4  -2   18.53    2.02
   7   4  -2   17.84    1.95
   7   4  -2   15.51    1.55
   7  -4  -1  410.84   12.76
  -7  -4   1  409.90   12.69
   7   4  -1  421.88   12.35
   7   4  -1  413.69   12.50
  -7   4   1  419.11   12.80
   7   4  -1  408.20   12.44
   7   4  -1  388.15   13.12
   7   4   0    5.40    1.37
   7   4   0    4.75    1.34
  -7  -4   0    5.99    1.58
   7   4   0    7.03    1.68
   7  -4   0    4.35    1.42
  -7   4   0    6.87    1.39
   7   4   1  533.78   16.81
   7   4   1  568.08   16.25
   7  -4   1  538.54   16.44
  -7   4  -1  549.73   16.26
  -7  -4  -1  529.79   16.35
   7   4   1  558.35   16.48
  -7   4  -2   14.37    1.75
  -7  -4  -2   16.29    1.99
   7   4   2   11.83    1.74
   7   4   2   11.83    1.89
   7  -4   2   13.04    1.88
  -7   4  -2   14.19    1.61
  -7  -4  -3  427.72   13.46
   7  -4   3  437.62   13.55
  -7   4  -3  407.44   11.86
   7   4   3  441.16   13.73
  -7   4  -3  420.63   12.96
   7   4   3  426.84   13.19
   7   4   4   39.09    3.13
   7   4   4   33.64    2.66
  -7   4  -4   32.01    2.02
  -7  -4  -4   36.77    2.99
   7  -4   4   39.44    2.97
  -7   4  -4   36.50    3.70
  -7   4  -4   35.58    2.38
  -7   4  -5  141.74    7.38
  -7  -4  -5  139.68    5.74
   7   4   5  139.47    5.77
  -7   4  -5  138.28    5.12
   7  -4   5  135.69    5.93
  -7   4  -6    3.98    1.24
   7  -4   6    3.17    1.57
  -7   4  -7   80.05    3.80
  -7   4  -7   82.41    5.95
  -7   4  -8   17.81    3.62
  -7   4  -8   10.83    1.69
  -7   4  -9   29.71    4.71
  -7   4 -10    9.36    3.77
  -7   4 -11    5.25    3.69
  -7   4 -12    3.98    3.94
   7   5 -12   10.85    4.24
   7   5 -11   21.17    4.64
   7  -5 -10   29.73    3.93
   7   5 -10   17.81    4.00
   7   5  -9   15.05    3.54
   7  -5  -9   11.81    2.84
   7  -5  -8   49.91    4.30
   7   5  -8   51.75    4.86
   7   5  -7   13.78    2.86
   7   5  -7   14.57    2.94
   7   5  -7    9.89    1.30
   7  -5  -7   18.15    2.86
   7  -5  -6  111.14    5.99
   7   5  -6  104.15    6.04
   7   5  -6  112.53    6.03
  -7  -5   5   13.50    2.21
   7  -5  -5   21.28    3.00
   7   5  -5   16.19    2.76
   7   5  -5   20.45    2.84
   7  -5  -5   16.97    2.13
   7  -5  -4  189.06    7.01
   7   5  -4  178.99    7.84
  -7  -5   4  185.73    7.05
   7   5  -4  176.79    7.34
   7  -5  -3   46.03    3.24
   7   5  -3   38.25    3.45
   7   5  -3   39.23    2.08
  -7  -5   3   35.73    3.12
   7   5  -3   40.80    2.96
  -7   5   3   40.02    3.17
   7   5  -2  299.50   11.04
   7  -5  -2  315.77   10.56
   7   5  -2  313.28    9.74
  -7  -5   2  315.49   10.51
  -7   5   2  306.62   10.59
   7   5  -2  299.04    9.79
   7   5  -2  313.15   10.24
   7   5  -1   16.71    1.54
   7  -5  -1   12.76    2.16
   7   5  -1   18.79    2.46
   7   5  -1    9.74    1.81
   7   5  -1   13.24    1.99
  -7  -5   1   14.37    2.31
  -7   5   1   16.66    2.18
   7   5   0  249.64    8.41
   7   5   0  250.99    8.73
   7   5   0  245.22    8.99
   7  -5   0  208.78    8.51
  -7   5   0  250.01    8.71
  -7  -5   0  246.06    8.83
   7   5   1    1.19    1.28
   7   5   1    0.72    1.40
  -7  -5  -1   -0.67    1.30
   7  -5   1    1.68    1.41
  -7   5  -1   -0.27    1.09
   7   5   1    1.36    1.34
  -7   5  -2  156.88    5.78
  -7   5  -2  156.16    6.18
   7  -5   2  161.46    6.61
   7   5   2  156.56    6.52
   7   5   2  157.75    6.63
   7   5   2  128.24    5.89
  -7  -5  -2  158.31    6.54
  -7   5  -3    7.01    1.60
   7  -5   3    4.38    1.70
   7   5   3    6.64    1.85
  -7   5  -3    5.18    1.45
  -7  -5  -3    4.99    1.80
   7   5   3    6.76    1.97
  -7   5  -3    6.50    2.36
  -7  -5  -4  268.26    9.41
  -7   5  -4  240.41   10.76
  -7   5  -4  241.01    8.06
   7  -5   4  260.01    9.47
  -7   5  -4  246.48    8.11
  -7   5  -5    7.27    1.59
  -7  -5  -5    4.73    1.98
  -7   5  -5   10.74    2.83
  -7  -5  -6   55.48    3.59
  -7   5  -6   57.02    5.06
  -7   5  -6   52.86    3.21
  -7   5  -7   26.56    4.19
  -7   5  -7   26.30    2.43
  -7   5  -8   32.75    2.68
  -7   5  -8   38.02    4.97
  -7   5  -9    7.80    3.41
  -7   5 -10   37.39    5.65
  -7   5 -11    9.03    4.17
   7   6 -11    4.12    3.38
   7   6 -10    7.46    3.39
   7   6  -9   11.63    3.48
   7   6  -8    2.35    2.54
   7  -6  -8    0.24    2.16
   7   6  -7   47.95    4.56
   7  -6  -7   47.01    4.37
   7   6  -6   -0.43    1.99
   7   6  -6    1.77    2.01
   7  -6  -6    3.13    2.20
   7  -6  -5  108.29    6.22
   7   6  -5  106.18    6.22
   7  -6  -5  104.17    5.21
   7   6  -5  102.98    5.67
   7   6  -4   17.01    2.86
   7   6  -4   20.77    2.70
   7   6  -3  235.22    9.65
   7   6  -2    7.56    1.63
   7   6  -2    8.76    2.25
   7   6  -2    6.40    1.52
   7   6  -1   71.63    4.12
   7   6  -1   68.26    3.83
   7   6  -1   77.59    4.68
  -7   6   0    2.97    1.50
   7   6   0    1.17    1.49
   7   6   0    1.58    1.69
  -7   6  -1  426.92   14.16
   7   6   1  433.23   14.59
   7   6   1  443.17   14.57
  -7   6  -2   -0.14    1.25
   7   6   2    1.62    1.63
  -7   6  -2    1.62    1.35
  -7   6  -3  211.91    7.68
  -7   6  -3  212.18    9.89
   7   6   3  220.00    8.57
  -7   6  -4    3.52    2.37
   7   6   4    9.86    2.12
  -7   6  -4    4.55    1.51
  -7   6  -5   52.24    4.88
  -7   6  -5   45.81    3.20
  -7   6  -6    6.33    1.67
  -7   6  -6    7.73    2.86
  -7   6  -7   68.84    3.97
  -7   6  -7   76.50    6.27
  -7   6  -8    0.88    2.67
  -7   6  -9   25.06    4.93
  -7   6 -10   -2.22    3.05
   7   7  -6   34.60    2.87
   7  -7  -6   38.22    4.43
   7  -7  -5   15.27    3.36
   7   7  -5   18.02    3.33
   7   7  -4   18.02    3.25
   7   7  -3   11.82    2.71
   7   7  -2   18.53    3.02
   7   7  -1    7.01    2.38
   7   7   0   15.57    2.72
   7   7   1    2.38    1.91
  -7   7  -2   42.65    4.69
  -7   7  -2   40.23    3.27
   7   7   2   42.42    3.80
  -7   7  -3    1.96    1.49
  -7   7  -3    5.96    2.63
  -7   7  -4    8.21    2.98
  -7   7  -4    5.89    1.77
  -7   7  -5   12.47    3.39
  -7   7  -5    9.70    2.07
  -7   7  -6    9.21    3.34
  -7   7  -6    8.30    1.96
  -7   7  -7    5.45    1.84
  -7   7  -7    3.73    3.09
  -7   7  -8    6.50    3.55
   7   8  -6   -1.45    1.52
   7   8  -4   -1.80    2.17
   7  -8  -4   -4.50    2.28
   7   8  -3   61.21    5.27
   7   8  -2    1.05    2.12
   7   8  -1   68.66    5.22
   7   8   0    0.12    1.95
   7   8   1   86.67    5.61
  -7   8  -1   89.25    5.13
  -7   8  -1   86.04    6.36
  -7   8  -2   -0.48    2.27
  -7   8  -2    3.18    1.72
  -7   8  -3   55.77    4.21
  -7   8  -3   66.58    5.68
  -7   8  -4    6.68    2.92
  -7   8  -4    5.60    2.07
  -7   8  -5   42.69    5.25
  -7   8  -5   31.75    3.46
  -7   8  -6    0.61    2.70
  -7   8  -7   25.48    4.82
   8   0 -12   50.43    5.23
   8   0 -11    4.21    2.54
   8   0 -10   99.08    6.67
   8   0 -10   98.92    6.08
   8   0  -9    0.43    1.64
   8   0  -9   -1.71    1.72
   8   0  -8  525.38   18.81
   8   0  -8  550.04   17.14
   8   0  -7    1.58    1.37
   8   0  -7    0.19    1.39
  -8   0   6 1241.83   28.97
   8   0  -6 1142.91   33.21
   8   0  -6 1218.55   33.70
  -8   0   5   -0.27    0.30
   8   0  -5   -1.26    0.63
   8   0  -5   -1.33    0.71
   8   0  -4 2193.22   60.00
  -8   0   4 2292.70   52.38
   8   0  -4 2083.69   57.84
   8   0  -3   -0.62    0.58
  -8   0   3   -0.72    0.32
   8   0  -3   -1.23    0.66
  -8   0   3   -0.80    0.29
  -8   0   2 3326.55   91.09
  -8   0   2 3453.08   82.43
   8   0  -2 3298.42   89.52
  -8   0   2 3410.98   91.30
   8   0  -2 3746.83   82.06
   8   0  -1    3.09    0.81
  -8   0   1   -0.03    0.67
   8   0  -1    0.21    0.45
  -8   0   1   -0.15    0.43
  -8   0   1    0.00    0.39
   8   0  -1   -0.65    0.44
   8   0  -1    0.41    0.59
  -8   0   0 4081.65   99.11
   8   0   0 3902.15  106.57
   8   0   0 3889.13  106.62
  -8   0   0 4064.92  106.70
   8   0   0 4260.87   96.13
  -8   0  -1   -1.28    0.34
  -8   0  -1    2.20    0.68
   8   0   1   -1.42    0.36
   8   0   1   -0.10    0.68
   8   0   1   -0.20    0.56
   8   0   2 3033.84   80.90
   8   0   2 3073.45   81.09
  -8   0  -2 3017.55   73.18
  -8   0  -2 3096.75   80.97
   8   0   3   -0.92    0.57
  -8   0  -3    0.53    0.57
  -8   0  -3   -0.52    0.77
  -8   0  -3   -0.43    0.49
  -8   0  -4  867.28   26.49
   8   0   4  832.00   23.79
  -8   0  -4  873.36   21.69
   8   0   5   -0.68    0.70
  -8   0  -5   -0.50    0.65
  -8   0  -5   -0.03    1.20
  -8   0  -6  224.11    6.95
   8   0   6  228.24    7.68
  -8   0  -6  241.00    9.45
  -8   0  -7    0.15    1.59
   8   0   7   -0.47    0.91
  -8   0  -7    0.50    0.88
  -8   0  -8  107.68    6.34
  -8   0  -8   93.58    3.77
   8   0   8   96.18    4.53
  -8   0  -9    0.34    2.22
  -8   0  -9    1.04    0.96
  -8   0 -10   61.26    5.87
  -8   0 -11   -1.26    2.71
  -8   0 -12    6.17    3.75
  -8   0 -13   -0.83    3.41
   8  -1 -13   -2.18    2.31
   8   1 -12   15.99    4.26
   8  -1 -12   17.71    3.67
   8   1 -11    0.31    2.75
   8  -1 -11    1.35    2.26
   8   1  -9   26.56    3.75
   8   1  -9   20.32    3.14
   8  -1  -9   22.03    3.09
   8   1  -8   22.28    3.31
   8  -1  -8   19.29    2.92
   8   1  -7    3.85    1.65
   8  -1  -7    4.02    1.67
   8   1  -7    5.17    1.92
   8   1  -6    2.59    1.48
   8   1  -6    3.17    1.36
   8   1  -6    4.82    1.83
   8  -1  -6    3.60    1.57
  -8   1   5   11.18    0.81
  -8  -1   5   14.78    0.87
   8   1  -5   12.02    1.80
   8   1  -5   15.02    2.04
   8  -1  -5   12.49    1.78
   8   1  -5   13.17    1.59
  -8   1   4   38.38    1.75
   8  -1  -4   37.91    1.86
   8  -1  -4   45.20    2.94
  -8  -1   4   44.31    1.73
   8   1  -4   40.64    2.66
   8   1  -4   48.56    2.93
   8   1  -4   42.55    3.09
  -8   1   3  428.45   10.57
  -8  -1   3  421.30   10.56
   8   1  -3  418.91   10.41
   8   1  -3  397.42   12.40
  -8   1   3  413.40   11.58
   8  -1  -3  415.43   12.31
  -8  -1   3  401.04   11.33
   8   1  -3  411.24   12.08
  -8  -1   3  413.19   11.37
  -8  -1   2  298.69    8.48
  -8   1   2  298.27    7.74
   8  -1  -2  293.62    8.34
   8   1  -2  314.57    7.80
  -8  -1   2  301.85    7.83
   8  -1  -2  291.82    8.37
  -8   1   2  291.48    8.54
   8  -1  -2  273.17    8.90
  -8  -1   2  279.21    8.33
   8   1  -2  283.17    8.65
   8  -1  -1   28.73    1.58
  -8  -1   1   25.87    1.58
   8   1  -1   25.10    1.46
  -8   1   1   29.76    1.58
  -8  -1   1   29.97    1.62
   8   1  -1   27.92    1.51
   8   1  -1   27.96    1.56
  -8   1   1   28.37    1.39
   8   1  -1   28.81    1.54
  -8  -1   1   28.87    1.53
   8   1   0   33.02    1.75
  -8  -1   0   29.28    1.94
   8  -1   0   36.26    1.75
  -8   1   0   33.15    1.83
   8   1   0   32.87    1.91
   8   1   0   31.33    1.49
  -8  -1   0   34.75    1.84
  -8   1   0   33.90    1.64
  -8  -1   0   35.89    1.76
   8   1   0   32.02    1.83
  -8  -1  -1  158.93    5.24
   8   1   1  155.70    5.38
  -8  -1  -1  159.60    4.87
   8  -1   1  161.81    5.43
  -8   1  -1  156.53    4.75
   8   1   1  156.74    5.28
  -8   1  -1  159.80    5.35
  -8   1  -2  165.67    5.08
   8   1   2  162.91    5.54
  -8  -1  -2  164.15    5.42
  -8  -1  -2  164.09    5.61
   8  -1   2  163.02    5.66
  -8   1  -2  167.27    5.54
   8   1   2  170.56    5.72
  -8  -1  -2  158.80    5.69
  -8  -1  -2  168.77    5.20
  -8  -1  -3    5.24    1.10
   8  -1   3    4.50    0.97
  -8   1  -3    5.55    0.91
  -8   1  -3    3.68    0.77
   8   1   3    4.48    1.08
  -8  -1  -3    6.15    0.96
  -8   1  -3    5.58    1.45
   8   1   3    8.83    1.11
   8   1   3    5.22    0.74
   8  -1   4    8.54    1.31
  -8   1  -4    8.68    1.19
   8   1   4   10.37    1.37
   8   1   4    8.81    1.44
  -8  -1  -4    7.90    1.57
  -8  -1  -4    8.67    1.21
  -8   1  -5   22.29    1.76
   8   1   5   19.26    1.77
  -8   1  -5   21.81    2.68
   8   1   5   18.20    1.89
   8  -1   5   21.10    1.85
  -8  -1  -5   23.05    2.42
  -8  -1  -5   18.54    1.68
  -8   1  -6  227.84    7.12
  -8  -1  -6  242.71    7.30
  -8  -1  -6  246.26    9.41
   8  -1   6  234.16    7.98
   8   1   6  230.64    8.07
   8   1   6  234.42    7.88
  -8   1  -6  240.17    9.82
  -8   1  -7    7.44    2.34
  -8   1  -7    9.34    1.35
   8   1   7   10.40    1.60
   8   1   7   11.41    1.85
  -8  -1  -7   10.92    2.39
  -8  -1  -7    8.09    1.41
   8  -1   7    9.31    1.59
  -8  -1  -8  123.14    6.78
  -8   1  -8  116.30    4.25
  -8   1  -8  123.31    7.11
  -8  -1  -8  117.85    4.51
  -8   1  -9   -2.99    1.85
  -8   1  -9    1.90    0.90
  -8  -1  -9    1.09    2.17
  -8  -1 -10   40.98    4.95
  -8   1 -10   36.01    4.99
  -8  -1 -11    1.66    3.02
  -8   1 -11   -1.26    2.76
  -8  -1 -12   23.94    5.00
  -8   1 -12   17.83    4.76
  -8  -1 -13    0.59    3.90
  -8   1 -13   -6.40    2.98
   8  -2 -14   15.00    4.11
   8   2 -14   10.70    4.85
   8  -2 -13   -2.60    2.45
   8   2 -13   -0.11    3.17
   8   2 -12   41.74    5.81
   8  -2 -12   41.69    4.87
   8   2 -11   -1.04    2.53
   8  -2 -11    2.30    2.21
   8   2 -10   65.58    5.75
   8  -2 -10   69.30    5.08
   8   2  -9   -0.43    1.92
   8  -2  -9   -0.13    1.76
   8  -2  -8  441.86   14.52
  -8   2   8  439.12   12.69
   8   2  -8  421.70   15.93
   8   2  -7   10.71    2.43
   8  -2  -7   10.96    2.20
   8   2  -7    9.08    2.19
  -8   2   7    4.27    1.22
   8   2  -7    8.90    2.08
   8   2  -6  937.73   29.70
   8   2  -6  955.15   27.80
   8  -2  -6  954.56   27.07
   8   2  -6  936.25   27.11
  -8   2   6  961.53   25.94
  -8  -2   5   76.75    2.62
   8   2  -5   76.51    4.19
  -8   2   5   72.68    3.03
   8   2  -5   79.13    4.10
   8  -2  -5   82.67    4.17
   8   2  -5   70.58    3.82
   8   2  -4  824.71   22.90
   8   2  -4  808.85   23.72
  -8  -2   4  823.99   20.12
  -8   2   4  861.28   22.49
  -8  -2   4  825.42   22.06
   8  -2  -4  813.46   23.09
   8   2  -4  781.33   24.89
  -8  -2   4  772.27   21.90
  -8  -2   3    0.84    0.57
  -8  -2   3    0.28    0.52
   8   2  -3    0.09    0.83
   8  -2  -3   -0.27    0.95
  -8   2   3   -0.18    0.56
  -8  -2   3    1.19    0.55
   8  -2  -3   -0.79    0.52
   8   2  -3    0.46    0.86
   8   2  -3    1.89    0.96
   8   2  -3   -0.14    0.45
   8   2  -2 3267.75   92.19
   8  -2  -2 3363.82   89.19
   8   2  -2 3284.79   89.53
  -8  -2   2 3291.69   89.04
   8   2  -2 3356.73   97.22
  -8  -2   2 3359.16   80.47
   8   2  -2 3387.94   89.60
   8   2  -2 3499.71   80.40
  -8  -2   2 3437.33   90.86
   8   2  -2 3390.01   87.64
  -8   2   2 3446.66   89.29
  -8   2   1    7.75    0.96
   8   2  -1    8.47    1.05
   8   2  -1    8.14    1.04
  -8   2   1    9.21    1.10
   8   2  -1    8.73    0.99
  -8  -2   1    9.42    0.82
  -8  -2   1    6.92    0.96
   8   2  -1    8.55    1.03
  -8  -2   1    8.90    1.07
   8  -2  -1    7.40    1.12
  -8  -2   1    8.74    1.15
   8   2   0 1634.76   43.00
   8   2   0 1567.82   42.99
  -8  -2   0 1582.10   38.87
  -8   2   0 1638.48   43.07
  -8  -2   0 1631.59   43.01
  -8  -2   0 1556.03   42.99
  -8  -2   0 1560.86   41.51
   8   2   1    1.90    0.96
  -8  -2  -1    2.09    0.74
  -8   2  -1    2.19    0.81
  -8  -2  -1    1.75    0.94
  -8   2  -1    2.34    0.68
   8  -2   1    1.04    0.75
  -8   2  -2 2015.31   48.28
   8   2   2 2030.07   53.53
  -8  -2  -2 2018.49   48.48
   8   2   2 2038.66   53.81
   8  -2   2 1893.09   53.63
  -8   2  -2 1975.04   53.54
  -8  -2  -2 1964.29   57.82
  -8  -2  -2 2014.81   53.71
  -8   2  -3    0.32    0.62
  -8  -2  -3    0.17    0.62
  -8   2  -3    0.82    0.61
  -8   2  -3    0.37    1.18
   8   2   3   -0.36    0.68
  -8  -2  -3   -0.87    0.77
  -8  -2  -3   -0.72    0.63
   8   2   3    0.32    0.87
   8  -2   3   -0.26    0.73
  -8   2  -4  475.18   12.91
  -8   2  -4  476.25   16.51
   8   2   4  478.10   14.23
  -8  -2  -4  491.38   13.10
   8   2   4  474.38   12.96
  -8   2  -4  475.62   13.42
   8  -2   4  470.20   14.38
  -8  -2  -4  506.97   15.35
   8   2   4  483.95   14.59
   8   2   5  169.47    6.33
   8  -2   5  158.67    6.04
  -8  -2  -5  167.93    5.58
  -8   2  -5  148.48    7.23
  -8  -2  -5  161.32    6.53
  -8   2  -5  160.31    5.38
   8   2   5  155.17    5.85
  -8   2  -6  234.44    9.94
   8  -2   6  222.53    8.07
  -8  -2  -6  231.77    7.36
  -8   2  -6  222.52    7.13
   8   2   6  228.40    7.92
  -8  -2  -6  243.20    9.10
   8   2   6  232.06    8.33
   8  -2   7   16.97    2.14
   8   2   7   18.99    2.11
   8   2   7   18.80    2.34
  -8   2  -7   18.64    1.75
  -8  -2  -7   21.56    2.01
  -8   2  -7   18.78    3.23
  -8  -2  -7   20.31    2.84
  -8   2  -8  135.77    7.71
  -8  -2  -8  132.43    7.17
  -8   2  -8  132.10    4.70
   8   2   8  129.22    5.69
  -8   2  -9   21.91    4.05
  -8  -2  -9   23.53    3.73
  -8   2  -9   19.68    1.70
  -8   2 -10   24.70    4.58
  -8  -2 -10   24.61    4.26
  -8   2 -11    4.05    3.61
  -8  -2 -11   11.91    3.73
  -8   2 -12    2.28    3.93
  -8  -2 -12    9.10    4.09
  -8  -2 -13    9.16    4.29
  -8   2 -13    0.45    3.90
   8   3 -13   -1.29    3.35
   8  -3 -13   -5.30    2.58
   8   3 -12    1.48    3.07
   8  -3 -12    3.74    2.64
   8  -3 -11    3.66    2.55
   8   3 -11    5.73    3.34
   8  -3 -10    0.32    2.02
   8   3 -10    6.29    3.01
   8   3  -9   92.51    6.42
   8  -3  -9  106.03    5.97
   8   3  -8   21.57    3.43
  -8   3   8   15.65    2.07
   8  -3  -8   23.51    3.06
   8  -3  -7   32.39    3.31
   8   3  -7   27.22    2.97
   8   3  -7   30.36    3.39
  -8   3   7   28.38    2.34
  -8  -3   7   25.39    1.68
   8   3  -6    6.33    2.12
   8  -3  -6    4.91    1.84
   8   3  -6    7.24    1.86
  -8   3   6    4.69    1.42
   8   3  -5  185.91    7.56
   8   3  -5  193.23    7.83
   8  -3  -5  203.11    7.69
  -8   3   5  202.90    6.85
  -8  -3   5  201.76    6.28
  -8  -3   5  194.45    6.18
   8   3  -4    6.72    1.69
   8  -3  -4    5.34    1.69
   8  -3  -4    4.93    1.00
  -8  -3   4    2.91    1.06
   8   3  -4    1.48    0.98
  -8   3   4    3.26    1.18
   8   3  -4    3.51    1.50
  -8  -3   4   -0.23    0.96
   8   3  -3  689.15   16.72
  -8   3   3  689.35   18.81
  -8  -3   3  641.45   18.34
  -8  -3   3  660.83   18.38
  -8  -3   3  645.45   16.76
   8   3  -3  607.47   19.52
   8  -3  -3  650.54   18.41
   8   3  -3  634.05   19.96
   8   3  -2    1.80    0.73
   8   3  -2    1.21    1.20
   8   3  -2    1.66    0.93
  -8   3   2    0.27    0.89
   8  -3  -2    1.79    0.78
   8   3  -2    2.26    0.81
  -8  -3   2    0.55    1.02
  -8  -3   2    0.43    0.83
   8   3  -2    1.26    0.99
   8  -3  -2    1.49    1.00
  -8   3   1  668.91   18.54
  -8  -3   1  631.87   16.67
   8   3  -1  621.29   19.19
   8  -3  -1  655.20   18.51
  -8  -3   1  639.89   18.34
   8  -3  -1  670.66   18.33
   8   3  -1  645.36   18.14
   8   3  -1  605.16   18.09
  -8  -3   0   60.41    2.85
  -8   3   0   61.87    3.06
  -8   3   0   60.86    2.77
   8   3   0   60.73    2.96
   8  -3   0   59.86    3.01
   8   3   0   61.09    3.08
  -8  -3   0   60.63    3.13
  -8  -3  -1  196.67    6.23
   8   3   1  200.13    6.84
  -8   3  -1  203.25    6.10
  -8  -3  -1  195.05    6.78
   8   3   1  167.75    6.43
  -8   3  -1  193.25    6.72
   8  -3   1  200.91    6.86
   8  -3   2   56.83    3.14
  -8  -3  -2   50.08    2.78
  -8  -3  -2   58.24    3.19
  -8   3  -2   55.24    2.67
   8   3   2   54.34    2.94
   8   3   2   58.38    3.23
  -8   3  -2   57.82    2.97
  -8   3  -3  159.84    5.67
  -8  -3  -3  163.16    5.58
   8   3   3  148.38    5.78
  -8   3  -3  160.75    5.30
  -8  -3  -3  155.18    6.01
   8  -3   3  154.78    6.02
   8   3   3  163.74    6.24
   8   3   4  106.58    4.62
  -8  -3  -4  113.06    4.78
  -8   3  -4  108.62    4.19
  -8   3  -4  110.12    3.95
  -8  -3  -4  105.54    4.39
   8  -3   4  102.79    4.75
  -8   3  -4  117.38    6.11
   8   3   4  103.05    4.89
   8  -3   5  106.23    4.90
  -8  -3  -5  108.57    4.51
  -8   3  -5  105.68    4.21
  -8  -3  -5  115.75    5.05
   8   3   5  107.10    5.11
  -8   3  -5  114.58    6.32
   8   3   5  114.13    4.82
   8  -3   6   72.20    4.05
  -8   3  -6   68.41    3.40
  -8   3  -6   80.18    5.41
   8   3   6   69.72    3.88
  -8  -3  -6   83.96    4.59
  -8  -3  -7   21.13    2.94
  -8   3  -7   18.61    3.37
   8   3   7   15.09    2.10
  -8   3  -7   14.74    1.77
  -8  -3  -8   60.03    4.86
  -8   3  -8   57.28    5.36
  -8   3  -8   51.07    2.95
  -8   3  -9   -2.01    2.40
  -8  -3  -9    1.11    2.36
  -8   3 -10   29.69    4.95
  -8   3 -11    0.88    3.20
  -8   3 -12    9.83    4.38
   8   4 -13    3.46    4.08
   8  -4 -12   11.64    3.19
   8   4 -12   11.87    4.28
   8   4 -11    1.94    3.11
   8  -4 -11    1.57    2.39
   8  -4 -10   62.66    5.08
   8   4 -10   62.92    5.79
   8  -4  -9    4.87    2.34
   8   4  -9    5.76    2.74
   8  -4  -8  147.68    7.17
   8   4  -8  155.92    8.00
   8   4  -7    2.61    2.06
   8  -4  -7    0.49    1.82
   8   4  -7    3.52    1.98
   8  -4  -6  275.04   10.22
   8   4  -6  274.00   10.59
   8   4  -6  270.93   10.43
   8  -4  -5    2.45    1.01
   8  -4  -5    6.42    2.07
  -8   4   5    1.47    1.31
   8   4  -5    1.61    1.67
   8   4  -5    4.33    1.81
  -8  -4   5    0.81    1.25
   8  -4  -4  311.54    9.69
   8   4  -4  336.92    9.03
   8   4  -4  300.36   10.90
   8  -4  -4  300.19   10.71
  -8   4   4  279.94   10.04
  -8  -4   4  303.25    9.74
   8   4  -4  312.81   10.73
  -8  -4   3   -1.03    1.16
  -8   4   3    1.30    1.14
   8  -4  -3    1.51    1.20
   8   4  -3    2.31    1.24
   8   4  -3    0.59    1.33
   8  -4  -2  697.42   20.18
   8  -4  -2  741.62   19.85
   8   4  -2  682.75   20.88
  -8  -4   2  685.00   20.09
   8   4  -2  670.90   21.08
   8   4  -2  707.60   19.57
   8   4  -2  669.90   19.50
  -8   4   2  702.95   20.34
  -8  -4   1   25.23    2.35
   8   4  -1   21.66    2.05
   8   4  -1   24.61    2.48
   8  -4  -1   26.05    2.28
   8   4  -1   22.46    1.94
  -8   4   1   23.46    2.22
   8   4   0  597.40   16.92
   8   4   0  564.41   17.01
  -8  -4   0  574.44   17.11
  -8   4   0  574.51   17.07
   8   4   0  559.45   17.68
  -8  -4  -1    5.09    1.49
   8   4   1    6.16    1.71
  -8   4  -1    4.21    1.14
   8   4   1    3.43    1.43
   8  -4   1    4.09    1.41
   8   4   1    2.21    1.24
  -8   4  -1    4.31    1.29
   8   4   2  381.83   12.22
  -8   4  -2  375.11   11.76
   8  -4   2  373.84   12.09
  -8  -4  -2  359.08   11.96
  -8   4  -2  376.99   10.77
  -8   4  -3   35.95    2.48
  -8   4  -3   32.94    2.30
   8   4   3   30.53    2.54
   8  -4   3   31.03    2.71
   8   4   3   31.50    2.88
  -8  -4  -3   31.91    2.80
   8   4   4  160.97    6.41
  -8   4  -4  158.89    5.71
  -8   4  -4  164.52    8.00
   8   4   4  159.35    6.79
   8  -4   4  161.43    6.64
  -8   4  -4  159.79    5.65
  -8  -4  -4  173.70    6.71
   8   4   5   42.81    3.11
  -8   4  -5   49.69    4.45
  -8   4  -5   42.12    2.71
   8  -4   5   42.04    3.32
  -8  -4  -5   44.98    3.17
  -8   4  -6  166.90    6.11
  -8   4  -6  174.00    8.81
   8  -4   6  180.57    7.35
  -8   4  -7   23.23    2.26
  -8   4  -7   28.35    4.04
  -8   4  -8   54.03    3.21
  -8   4  -8   55.55    5.32
  -8   4  -9   11.97    3.65
  -8   4 -10    6.75    3.22
  -8   4 -11   13.29    4.22
  -8   4 -12    9.16    4.55
   8   5 -12    0.76    3.13
   8   5 -11    8.84    3.87
   8  -5 -10    3.80    2.59
   8   5 -10    6.54    3.17
   8   5  -9   73.83    5.88
   8  -5  -9   74.08    5.42
   8   5  -8   15.93    3.27
   8  -5  -8   17.33    3.13
   8   5  -7   62.60    4.83
   8  -5  -7   61.73    4.56
   8   5  -7   48.69    4.48
   8   5  -7   60.26    2.57
   8   5  -6    3.04    1.95
   8  -5  -6    1.93    1.90
   8   5  -6   -0.61    1.70
   8  -5  -5  325.20   11.78
   8   5  -5  320.27   11.67
   8   5  -5  306.38   11.79
  -8  -5   5  323.13   10.62
   8  -5  -5  314.55   10.21
   8  -5  -4   -0.05    1.44
   8   5  -4    4.47    2.01
  -8  -5   4    0.40    1.47
   8   5  -4   -0.25    1.52
   8  -5  -3  177.28    7.00
  -8  -5   3  189.25    7.13
   8   5  -3  178.49    5.63
   8   5  -3  174.25    6.81
   8   5  -3  178.36    7.68
   8   5  -2    9.70    2.11
  -8  -5   2    5.26    1.82
   8   5  -2    9.42    1.46
  -8   5   2    8.33    1.85
   8   5  -2    8.57    1.42
   8  -5  -2    8.11    1.98
   8   5  -2    6.23    1.38
   8   5  -1  514.72   15.62
   8   5  -1  527.90   15.85
  -8  -5   1  535.72   16.29
  -8   5   1  523.91   16.25
   8   5  -1  497.59   16.71
   8  -5  -1  531.92   16.29
  -8  -5   0    5.54    1.76
   8  -5   0    2.47    1.17
  -8   5   0    8.15    1.67
   8   5   0    6.16    1.50
   8   5   0    5.07    1.60
   8   5   0    7.77    1.91
  -8  -5  -1  259.76    9.45
   8  -5   1  264.33    9.48
   8   5   1  257.69    9.06
  -8   5  -1  261.77    8.48
   8   5   1  263.16    9.65
   8   5   1  254.97    9.37
  -8   5  -1  270.86    9.31
  -8   5  -2   24.99    2.38
   8   5   2   21.73    2.54
   8  -5   2   17.84    2.46
   8   5   2   19.98    2.24
  -8  -5  -2   20.80    2.54
  -8   5  -2   23.59    2.21
   8   5   2   25.91    2.78
   8   5   3  115.58    5.50
  -8  -5  -3  111.03    5.45
  -8   5  -3  106.12    6.43
  -8   5  -3  103.28    4.56
   8  -5   3  102.27    5.26
  -8   5  -3  109.35    4.89
  -8   5  -4   51.94    4.64
  -8   5  -4   44.91    2.99
  -8   5  -5  100.03    6.54
  -8  -5  -5  109.09    5.46
  -8   5  -5  106.53    4.66
  -8   5  -6   22.04    2.23
  -8  -5  -6   18.18    2.42
  -8   5  -6   27.69    4.03
  -8   5  -7   22.32    3.87
  -8   5  -7   19.69    2.21
  -8   5  -8   18.24    2.21
  -8   5  -8   14.62    3.82
  -8   5  -9    4.97    3.08
  -8   5 -10    4.73    3.29
  -8   5 -11    1.68    3.53
   8   6 -11    1.07    3.25
   8   6 -10   21.67    4.27
   8   6  -9    9.31    3.28
   8  -6  -8   42.86    4.56
   8   6  -8   43.86    4.78
   8  -6  -7    4.12    2.30
   8   6  -7    5.47    2.52
   8   6  -7    3.69    2.48
   8  -6  -6   30.40    3.79
   8   6  -6   20.58    3.38
   8   6  -6   25.94    3.33
   8  -6  -5    5.05    2.47
   8  -6  -5    1.66    1.87
   8   6  -5    3.50    2.09
   8   6  -4   59.01    4.58
   8   6  -3    8.29    2.38
   8   6  -2   66.71    4.60
   8   6  -2   65.32    3.46
   8   6  -1    0.12    1.31
   8   6  -1    0.36    1.30
   8   6  -1    0.98    1.72
  -8   6   0   97.61    5.09
   8   6   0   90.74    5.32
   8   6   0  100.70    5.17
  -8   6  -1   36.47    3.32
   8   6   1   43.96    3.76
  -8   6  -1   32.74    2.90
   8   6   1   35.61    3.57
  -8   6  -2   39.94    3.18
  -8   6  -2   31.87    2.79
   8   6   2   35.53    3.52
   8   6   3   48.94    4.01
  -8   6  -3   46.26    3.27
  -8   6  -3   59.31    4.87
  -8   6  -4   46.18    3.23
   8   6   4   61.80    4.19
  -8   6  -4   46.93    4.77
  -8   6  -5   10.14    3.05
  -8   6  -5    7.43    1.74
  -8   6  -6   31.62    2.79
  -8   6  -6   31.68    4.58
  -8   6  -7   31.83    4.74
  -8   6  -7   34.38    2.88
  -8   6  -8   15.20    3.98
  -8   6  -8   14.66    2.22
  -8   6  -9   25.65    4.91
  -8   6 -10    7.61    3.92
   8  -7  -6    1.57    2.33
   8   7  -6    1.41    2.26
   8   7  -5  113.16    6.84
   8  -7  -5   98.17    6.70
   8   7  -4    0.02    1.84
   8   7  -3   82.11    5.58
   8   7  -2    0.47    1.92
   8   7  -1  159.88    7.72
   8   7   0    2.46    1.98
   8   7   1  117.07    6.24
  -8   7  -1  109.15    5.42
  -8   7  -2    0.80    1.31
  -8   7  -2    1.38    2.30
   8   7   2    0.66    1.80
  -8   7  -3   69.39    5.61
   8   7   3   65.41    4.61
  -8   7  -3   62.57    4.05
  -8   7  -4   11.30    2.13
  -8   7  -4   12.12    3.31
  -8   7  -5   35.79    3.25
  -8   7  -5   43.11    5.06
  -8   7  -6   -1.05    1.28
  -8   7  -6    3.05    2.84
  -8   7  -7   12.62    3.94
  -8   7  -7   14.67    2.46
  -8   7  -8    3.68    3.43
   8   8  -6    2.00    1.78
   8   8  -4    0.18    2.46
   8  -8  -4    0.67    2.92
   8   8  -3   -0.77    2.18
   8   8  -2    1.50    2.10
   8   8  -1    6.73    2.57
   8   8   0    5.79    2.46
  -8   8  -1   14.47    2.54
   8   8   1   16.29    3.08
  -8   8  -2   -0.44    2.58
  -8   8  -2    0.27    1.56
  -8   8  -3    8.59    2.30
  -8   8  -3   13.30    3.62
  -8   8  -4   -0.37    1.64
  -8   8  -4    0.43    2.58
  -8   8  -5   20.23    4.14
  -8   8  -6    2.56    3.06
   9   0 -12    6.22    2.94
   9   0 -11    1.45    2.35
   9   0 -10   17.68    3.24
   9   0  -9   -0.74    1.67
   9   0  -8   11.53    2.47
   9   0  -7   -0.34    1.27
   9   0  -6   50.17    2.88
  -9   0   6   54.02    1.81
   9   0  -6   48.78    3.47
   9   0  -5    0.46    0.78
   9   0  -5   -0.37    0.92
  -9   0   5   -0.11    0.33
   9   0  -4  199.79    7.10
   9   0  -4  201.26    6.60
  -9   0   4  210.80    5.49
   9   0  -3    0.18    0.82
  -9   0   3    0.00    0.48
   9   0  -3   -0.29    0.63
  -9   0   3    0.31    0.37
  -9   0   3   -0.23    0.36
   9   0  -2   37.75    2.30
  -9   0   2   45.40    2.07
  -9   0   2   48.61    1.95
  -9   0   2   48.29    1.85
   9   0  -2   49.99    1.90
   9   0  -2   42.90    1.57
   9   0  -2   44.12    1.59
  -9   0   1    0.30    0.38
   9   0  -1    2.66    0.61
  -9   0   1    0.65    0.71
   9   0  -1    0.23    0.63
   9   0  -1   -0.07    0.57
  -9   0   1   -0.38    0.41
   9   0  -1    0.51    0.47
   9   0   0  224.73    6.11
   9   0   0  203.97    6.55
   9   0   0  212.26    6.62
  -9   0   0  203.68    5.98
  -9   0   0  204.81    6.61
   9   0   1    1.36    0.66
   9   0   1    0.15    0.68
  -9   0  -1   -0.37    0.40
  -9   0  -1    3.68    0.79
  -9   0  -2  743.09   18.47
   9   0   2  720.23   20.17
   9   0   2  715.47   20.34
  -9   0  -2  716.50   20.16
   9   0   3    0.50    0.73
  -9   0  -3   -1.09    0.91
  -9   0  -3    0.17    0.57
  -9   0  -3    2.25    0.72
   9   0   3    0.12    0.75
  -9   0  -4  688.08   17.90
  -9   0  -4  699.71   21.88
   9   0   4  684.84   19.66
  -9   0  -5   -0.04    0.70
  -9   0  -5   -1.03    1.22
   9   0   5    0.19    0.84
  -9   0  -6  324.87   12.01
   9   0   6  322.86   10.21
  -9   0  -6  311.89    9.22
   9   0   7    0.30    1.00
  -9   0  -7    0.23    0.87
   9   0   7   -0.70    1.05
  -9   0  -7   -0.85    1.54
  -9   0  -8  255.03   11.26
  -9   0  -8  273.22    8.06
  -9   0  -9   -0.71    0.99
  -9   0  -9   -1.36    2.15
  -9   0 -10  117.25    7.77
  -9   0 -11   -1.87    2.37
  -9   0 -12   38.94    5.93
  -9   0 -13   -3.77    3.46
   9  -1 -13   -3.83    2.37
   9  -1 -12   36.70    4.63
   9   1 -12   24.90    4.70
   9  -1 -11    0.52    2.13
   9   1 -11   -1.11    2.53
   9   1 -10  303.89   13.29
   9   1 -10  310.44   12.26
   9  -1 -10  323.05   12.15
   9  -1  -9    5.27    2.07
   9   1  -9    4.61    2.47
   9   1  -9    2.16    1.95
   9  -1  -8  352.44   12.18
   9   1  -8  347.16   12.22
   9   1  -8  330.32   13.20
   9  -1  -7   -0.53    1.25
   9   1  -7    1.33    1.25
   9   1  -7    0.47    1.39
   9   1  -7   -1.18    1.46
   9   1  -6  564.77   17.19
   9  -1  -6  584.62   17.31
   9   1  -6  589.06   17.16
   9   1  -6  533.63   18.66
  -9  -1   5   35.53    1.46
   9   1  -5   36.45    2.75
   9  -1  -5   34.39    1.71
   9  -1  -5   30.84    2.64
   9   1  -5   32.03    2.83
   9   1  -5   33.37    2.40
  -9   1   5   33.03    1.49
   9  -1  -4 1941.19   54.68
  -9   1   4 2040.12   47.96
   9   1  -4 1900.40   53.03
  -9   1   4 2036.06   53.11
   9   1  -4 2014.17   55.29
  -9  -1   4 2041.49   47.99
   9   1  -4 2101.94   48.06
   9  -1  -4 1919.07   53.18
   9   1  -3   31.17    2.13
  -9  -1   3   24.39    1.38
   9   1  -3   24.24    1.98
   9   1  -3   27.85    1.35
  -9  -1   3   24.67    1.27
  -9  -1   3   25.67    1.28
  -9   1   3   28.00    1.52
   9  -1  -3   26.73    2.23
  -9   1   3   28.72    1.41
   9   1  -2 1159.56   27.22
   9  -1  -2 1104.35   29.96
   9  -1  -2 1092.48   30.12
   9  -1  -2 1101.11   29.94
  -9  -1   2 1151.41   30.11
  -9  -1   2 1095.26   27.22
  -9   1   2 1119.73   30.09
  -9  -1   2 1090.00   29.94
   9   1  -2 1093.86   29.77
  -9   1   2 1128.47   27.15
  -9   1   1   27.81    1.45
  -9   1   1   25.07    1.56
   9  -1  -1   28.08    1.63
   9  -1  -1   25.91    1.56
  -9  -1   1   23.99    1.54
   9  -1  -1   25.39    1.61
  -9  -1   1   24.02    1.59
   9   1  -1   26.00    1.51
   9   1  -1   26.28    1.54
  -9  -1   1   26.56    1.51
   9   1  -1   26.27    1.55
   9   1  -1   25.47    1.52
   9   1   0 1100.63   30.81
  -9  -1   0 1140.08   27.95
   9   1   0 1124.79   30.83
  -9   1   0 1154.85   30.86
   9   1   0 1179.81   27.92
   9   1   0 1101.15   29.80
  -9   1   0 1153.97   27.80
  -9  -1   0 1107.71   30.84
  -9  -1   0 1136.68   30.86
  -9  -1  -1  180.82    5.53
  -9  -1  -1  182.19    5.97
   9   1   1  174.11    6.05
   9  -1   1  171.71    6.07
  -9   1  -1  190.85    6.11
  -9   1  -1  186.65    5.44
   9   1   2   62.51    2.85
  -9   1  -2   57.54    2.75
  -9  -1  -2   61.46    2.76
  -9  -1  -2   56.74    2.79
  -9  -1  -2   61.22    2.67
   9   1   2   64.08    3.01
  -9   1  -2   59.75    2.59
  -9  -1  -2   61.94    2.90
   9  -1   2   64.11    2.97
   9   1   3    4.49    1.08
  -9   1  -3    1.46    1.16
  -9   1  -3    4.96    0.91
   9  -1   3    2.39    0.88
  -9   1  -3    2.50    0.72
   9   1   3    2.02    0.83
  -9  -1  -3    2.77    0.95
  -9  -1  -3    2.72    0.83
  -9  -1  -4  262.03    8.99
   9   1   4  245.76    8.26
   9   1   4  253.63    8.17
   9  -1   4  242.41    8.24
  -9   1  -4  261.75    9.73
  -9  -1  -4  247.59    7.51
  -9   1  -4  248.90    7.46
  -9   1  -4  247.89    7.51
   9   1   5   -0.37    1.00
  -9  -1  -5   -0.42    0.70
  -9   1  -5    0.81    1.47
   9  -1   5   -0.45    0.87
   9   1   5    0.34    0.83
  -9   1  -5    1.20    0.79
  -9  -1  -5    0.05    1.08
   9   1   6   57.01    3.48
  -9  -1  -6   55.56    2.93
  -9   1  -6   66.80    4.66
   9   1   6   54.49    3.19
   9  -1   6   50.56    3.19
  -9   1  -6   55.08    2.93
  -9  -1  -6   62.56    4.20
  -9  -1  -7   38.82    3.80
  -9   1  -7   39.44    2.40
   9   1   7   41.66    2.79
  -9   1  -7   38.92    4.04
   9  -1   7   36.91    2.82
   9   1   7   37.54    2.98
  -9  -1  -7   39.22    2.45
  -9   1  -8    5.30    2.56
  -9   1  -8    1.35    1.04
  -9  -1  -8    2.98    2.14
  -9  -1  -8    2.56    1.22
  -9  -1  -9    1.97    2.23
  -9   1  -9    5.50    1.24
  -9  -1  -9    3.59    1.32
  -9   1  -9    1.41    2.46
  -9   1 -10    1.77    2.74
  -9  -1 -10    6.73    3.07
  -9  -1 -11   -1.71    2.53
  -9   1 -11    1.72    3.13
  -9   1 -12    8.31    3.96
  -9  -1 -12    5.05    3.63
  -9   1 -13   -1.87    3.63
  -9  -1 -13    4.66    4.32
   9  -2 -14    1.82    2.94
   9  -2 -13    9.75    3.51
   9   2 -13   10.55    4.32
   9   2 -12    6.94    3.73
   9  -2 -12   10.24    3.30
   9   2 -11   21.69    4.28
   9  -2 -11   15.72    3.29
   9  -2 -10    5.73    2.34
   9   2 -10    4.46    2.83
   9  -2  -9   -0.87    1.69
   9   2  -9   -0.15    2.14
   9   2  -8    4.76    2.33
   9   2  -8    6.83    2.28
   9  -2  -8    5.10    2.09
   9   2  -7  281.45   10.41
   9   2  -7  279.55   11.11
  -9   2   7  286.16    8.66
   9   2  -7  295.16   10.23
   9  -2  -7  277.06   10.25
   9  -2  -6   41.79    3.47
   9   2  -6   33.01    3.55
   9   2  -6   47.13    3.56
  -9   2   6   33.51    2.24
   9   2  -6   48.07    3.28
   9  -2  -5  103.21    4.87
   9   2  -5  100.24    4.73
  -9  -2   5   98.98    3.23
   9   2  -5   98.88    4.64
   9   2  -5   95.85    4.88
  -9   2   5  101.96    3.78
   9   2  -4  184.00    7.34
   9   2  -4  195.89    5.52
  -9  -2   4  201.26    5.95
  -9  -2   4  197.78    5.69
   9  -2  -4  211.35    7.46
  -9   2   4  206.77    6.46
  -9  -2   4  207.50    6.08
   9   2  -4  198.74    7.08
   9   2  -4  188.99    7.11
   9   2  -3   66.61    3.27
   9  -2  -3   68.40    2.55
   9   2  -3   67.33    3.22
  -9  -2   3   65.76    2.68
  -9  -2   3   66.94    2.56
   9  -2  -3   66.50    3.55
   9  -2  -3   66.24    2.57
  -9   2   3   70.76    2.94
   9   2  -3   64.00    3.39
   9   2  -3   69.03    2.57
  -9  -2   3   64.80    2.62
   9  -2  -2    7.20    1.05
   9   2  -2    6.29    0.74
  -9  -2   2   11.49    1.13
  -9   2   2   10.60    1.22
  -9   2   2    9.36    1.04
   9   2  -2    7.11    0.98
  -9  -2   2    7.98    1.09
   9   2  -2    5.59    1.33
   9   2  -2    8.37    1.24
  -9  -2   2    7.25    1.04
   9   2  -2    6.09    0.72
  -9  -2   1  244.58    7.76
  -9  -2   1  256.79    7.19
   9  -2  -1  254.49    7.88
  -9  -2   1  250.74    7.76
   9   2  -1  240.04    7.58
  -9   2   1  251.31    7.85
  -9  -2   1  242.47    7.74
   9   2  -1  261.90    7.17
  -9   2   1  250.89    7.08
   9   2  -1  244.47    7.34
   9   2  -1  250.14    7.70
  -9  -2   0  301.34    8.46
  -9  -2   0  298.50    9.45
   9   2   0  301.44    9.43
  -9  -2   0  315.62    9.47
  -9   2   0  315.20    8.52
   9   2   0  305.60    9.40
  -9  -2   0  312.87    8.67
  -9   2   0  316.69    9.55
  -9   2  -1   40.81    2.22
  -9  -2  -1   31.95    1.91
  -9  -2  -1   29.83    2.15
  -9   2  -1   32.07    1.80
   9  -2   1   28.37    2.03
   9   2   1   29.12    2.11
   9   2   2  700.83   20.05
  -9   2  -2  715.94   17.91
  -9  -2  -2  688.87   20.67
  -9   2  -2  703.09   19.81
   9  -2   2  660.82   19.90
   9   2   2  700.69   19.79
  -9  -2  -2  695.74   18.05
  -9  -2  -2  709.37   19.98
  -9  -2  -3    1.18    0.78
  -9  -2  -3    1.71    0.84
   9  -2   3    1.43    0.96
  -9   2  -3    2.05    0.79
  -9   2  -3    0.99    0.72
   9   2   3    0.93    0.88
   9   2   3    1.79    1.06
  -9  -2  -3    2.23    1.03
  -9  -2  -4  455.27   14.36
   9  -2   4  437.23   13.64
  -9   2  -4  451.93   15.74
  -9  -2  -4  454.10   12.43
   9   2   4  452.09   13.83
  -9   2  -4  435.78   12.72
   9   2   4  448.80   13.49
  -9   2  -4  446.26   12.25
   9  -2   5    3.23    1.24
   9   2   5    3.23    1.41
   9   2   5    3.35    1.24
  -9  -2  -5    5.13    1.50
  -9   2  -5    5.15    1.91
  -9   2  -5    3.66    1.06
  -9  -2  -5    3.78    1.13
  -9  -2  -6  170.46    5.96
  -9   2  -6  169.92    5.83
  -9   2  -6  168.74    8.15
  -9  -2  -6  178.33    7.35
   9   2   6  168.26    6.37
   9   2   6  169.49    6.76
   9  -2   6  153.83    6.44
  -9   2  -7   -0.33    1.85
   9   2   7    1.37    1.24
  -9  -2  -7   -0.97    0.90
  -9  -2  -7   -1.35    1.47
  -9   2  -7   -0.27    0.90
   9  -2   7   -0.92    1.12
  -9  -2  -8  257.32   10.63
  -9  -2  -8  240.02    7.93
  -9   2  -8  242.44   11.19
   9   2   8  257.98    9.01
  -9   2  -8  228.63    7.45
  -9   2  -9    4.03    2.69
  -9  -2  -9    3.68    2.50
  -9   2  -9    1.05    1.03
  -9  -2 -10   77.28    6.30
  -9   2 -10   64.39    6.31
  -9   2 -11    1.07    3.21
  -9  -2 -11    4.97    3.33
  -9   2 -12   24.48    5.51
  -9  -2 -12   31.22    5.31
   9   3 -13   -2.47    3.21
   9  -3 -13    0.35    2.93
   9   3 -12   54.18    6.34
   9  -3 -12   45.69    5.07
   9  -3 -11    1.54    2.23
   9   3 -11   -1.34    2.80
   9   3 -10   80.61    6.27
   9  -3 -10   76.87    5.53
   9  -3  -9    3.37    2.16
   9   3  -9    4.63    2.56
   9   3  -8  208.43    9.68
   9   3  -8  220.11    8.99
   9  -3  -8  221.51    9.03
  -9   3   8  215.29    7.60
  -9   3   7   21.93    2.12
   9   3  -7   25.91    2.91
   9   3  -7   27.27    3.23
   9  -3  -7   23.72    3.06
   9   3  -6  244.52    9.04
  -9  -3   6  236.38    7.26
   9   3  -6  238.70    9.40
  -9  -3   6  216.51    7.08
  -9   3   6  244.65    8.00
   9  -3  -6  234.64    8.99
  -9  -3   5   14.80    1.47
  -9  -3   5   15.24    1.43
   9   3  -5   14.49    1.21
  -9   3   5   14.85    1.72
   9   3  -5   18.64    2.35
   9  -3  -5   19.90    2.61
   9   3  -5   14.35    2.21
  -9   3   4  592.50   16.84
   9   3  -4  557.25   18.16
   9  -3  -4  572.33   17.47
  -9  -3   4  576.08   14.95
  -9  -3   4  572.32   16.33
   9  -3  -4  588.61   16.08
  -9  -3   4  548.63   16.23
   9   3  -4  561.61   17.79
   9   3  -4  606.80   14.84
  -9   3   3   31.24    2.26
   9   3  -3   33.26    2.78
  -9  -3   3   30.28    2.11
  -9  -3   3   27.43    1.94
   9  -3  -3   29.49    2.02
   9   3  -3   30.83    2.41
   9   3  -3   33.18    2.06
  -9  -3   3   31.29    2.07
  -9  -3   2  812.05   23.31
  -9  -3   2  832.73   21.29
   9   3  -2  804.42   24.59
   9  -3  -2  880.95   23.38
   9   3  -2  833.21   24.89
   9   3  -2  798.64   22.86
   9   3  -2  837.41   22.98
   9  -3  -2  846.79   23.52
  -9   3   2  849.27   23.69
   9   3  -2  876.28   21.24
  -9  -3   2  839.74   23.41
   9  -3  -1   33.31    2.28
   9   3  -1   31.69    2.75
   9   3  -1   33.79    2.09
   9   3  -1   33.20    2.09
  -9  -3   1   28.30    1.99
   9  -3  -1   35.53    2.19
  -9  -3   1   31.91    2.27
  -9   3   1   33.74    2.26
  -9   3   0  147.75    5.49
  -9  -3   0  145.16    5.53
   9   3   0  148.08    5.36
  -9   3   0  142.22    4.90
  -9  -3   0  148.77    5.07
   9   3   0  146.25    5.44
  -9  -3  -1   32.83    2.39
  -9  -3  -1   32.20    2.15
  -9   3  -1   36.54    2.33
   9   3   1   37.15    2.32
   9   3   1   34.20    2.47
  -9   3  -1   33.61    2.07
   9  -3   1   33.19    2.40
   9   3   2  235.47    8.30
  -9   3  -2  236.30    7.23
   9  -3   2  240.93    8.27
   9   3   2  234.30    8.01
  -9   3  -2  247.68    8.11
  -9  -3  -2  245.63    8.25
  -9  -3  -2  237.19    7.50
  -9   3  -3  103.68    4.02
   9  -3   3   97.61    4.60
  -9   3  -3  100.53    4.24
   9   3   3  108.49    4.82
  -9  -3  -3  101.96    4.23
   9   3   3  105.36    4.46
  -9  -3  -3  105.50    4.70
  -9   3  -4  130.29    4.78
   9   3   4  135.07    5.48
  -9   3  -4  140.57    7.05
  -9   3  -4  144.20    5.00
   9   3   4  138.78    5.84
   9  -3   4  129.77    5.61
  -9  -3  -4  137.37    5.57
  -9  -3  -4  134.04    5.16
   9   3   5   45.81    3.02
   9  -3   5   44.47    3.08
  -9   3  -5   50.79    4.26
  -9   3  -5   44.92    2.64
  -9  -3  -5   48.08    2.89
  -9  -3  -5   47.85    3.18
   9   3   5   45.91    3.33
  -9   3  -6   74.98    3.56
  -9  -3  -6   70.37    3.72
   9   3   6   80.12    4.12
   9  -3   6   64.13    3.99
  -9   3  -6   69.17    5.33
  -9  -3  -6   76.67    4.50
  -9  -3  -7   95.40    5.44
  -9   3  -7   79.02    5.90
  -9   3  -7   86.66    4.01
   9   3   7   88.82    4.60
  -9  -3  -8    5.36    2.41
  -9   3  -8    3.80    1.36
  -9   3  -8    4.71    2.77
  -9   3  -9   17.08    4.04
  -9  -3  -9   33.34    4.13
  -9   3 -10    9.97    3.80
  -9   3 -11    3.55    3.57
  -9   3 -12   -2.47    3.18
   9   4 -13    2.00    3.99
   9   4 -12   -0.74    3.36
   9  -4 -12    2.54    2.86
   9  -4 -11   32.16    4.35
   9   4 -11   26.69    4.72
   9  -4 -10    5.84    2.56
   9   4 -10    5.43    3.12
   9   4  -9   46.37    4.72
   9  -4  -9   43.95    4.42
   9   4  -8   12.22    3.03
   9  -4  -8   17.09    3.04
   9   4  -8   18.95    3.03
   9  -4  -7  166.49    7.55
   9   4  -7  163.06    7.79
   9   4  -7  156.18    7.51
   9   4  -6    4.69    1.99
   9   4  -6    8.50    2.26
   9  -4  -6    2.83    1.97
  -9   4   5  243.65    8.45
   9  -4  -5  236.39    7.21
   9  -4  -5  237.65    9.23
   9   4  -5  234.65    9.25
  -9  -4   5  223.07    7.81
   9   4  -5  238.75    9.13
  -9   4   4   63.02    3.67
   9  -4  -4   73.41    3.46
   9  -4  -4   77.92    4.62
   9   4  -4   65.38    4.22
   9   4  -4   66.75    3.19
  -9  -4   4   63.49    3.43
   9   4  -4   65.62    3.84
   9   4  -3  212.50    8.45
   9   4  -3  217.64    7.75
  -9   4   3  230.75    7.99
  -9  -4   3  220.88    7.66
   9  -4  -3  221.22    7.66
   9  -4  -2   71.54    3.21
  -9  -4   2   74.81    3.80
   9  -4  -2   72.05    3.79
   9   4  -2   68.96    3.20
   9   4  -2   69.84    4.16
   9   4  -2   72.22    3.19
  -9   4   2   73.02    3.82
   9   4  -2   75.54    3.29
  -9  -4   1  116.41    4.59
   9   4  -1  118.00    4.72
  -9   4   1  118.74    5.05
   9  -4  -1  117.94    5.07
   9   4  -1  117.22    4.78
  -9  -4   1  132.50    5.23
   9   4  -1  114.72    5.44
  -9   4   0  155.28    6.04
  -9  -4   0  155.59    6.13
  -9  -4   0  159.96    5.65
   9   4   0  149.70    5.95
  -9   4   0  154.36    5.50
   9   4   0  148.69    6.41
   9   4   0  157.48    5.86
  -9   4  -1  119.26    5.09
  -9  -4  -1  118.63    5.19
   9   4   1  122.49    5.28
  -9  -4  -1  117.27    4.78
   9  -4   1  114.40    5.17
   9   4   1  126.56    5.06
  -9   4  -1  120.05    4.63
  -9  -4  -2  247.36    8.25
  -9  -4  -2  249.41    9.00
  -9   4  -2  268.24    8.87
  -9   4  -2  255.70    8.03
   9   4   2  270.37    9.26
   9  -4   2  255.17    9.07
  -9  -4  -3   61.11    3.35
  -9   4  -3   60.65    3.13
   9   4   3   56.45    3.42
   9  -4   3   60.99    3.69
  -9   4  -3   61.13    3.33
   9   4   3   58.67    3.84
  -9  -4  -3   59.08    3.73
   9   4   4  170.33    7.00
   9  -4   4  158.79    6.67
  -9   4  -4  151.30    7.89
  -9   4  -4  157.32    5.74
  -9   4  -4  158.94    5.75
  -9  -4  -4  165.62    6.65
   9   4   4  163.86    6.47
  -9  -4  -5    2.75    1.50
  -9   4  -5    2.52    1.15
   9  -4   5    1.74    1.54
  -9   4  -5    3.27    2.08
  -9   4  -6   88.96    6.25
  -9   4  -6   92.34    4.23
   9  -4   6  100.56    5.25
  -9   4  -7    3.61    2.56
  -9   4  -7    4.17    1.44
  -9   4  -8   46.18    5.39
  -9   4  -8   47.73    3.12
  -9   4  -9    1.72    2.71
  -9   4 -10   33.90    5.40
  -9   4 -11    7.93    3.74
   9   5 -12   11.32    4.40
   9   5 -11    7.80    3.57
   9  -5 -10   36.28    4.48
   9   5 -10   31.96    4.82
   9  -5  -9    5.07    2.57
   9   5  -9   11.99    3.29
   9  -5  -8   25.95    3.66
   9   5  -8   32.65    4.05
   9   5  -7    7.30    2.51
   9   5  -7    5.63    2.30
   9  -5  -7    7.71    2.54
   9   5  -6   39.80    3.91
   9  -5  -6   39.11    4.00
   9   5  -6   35.32    3.62
   9  -5  -5    4.08    2.27
   9   5  -5    1.11    1.88
   9  -5  -5    2.29    1.47
   9   5  -5    4.43    2.02
  -9  -5   5    1.68    1.63
  -9  -5   4  127.18    5.73
   9  -5  -4  136.09    5.66
   9   5  -4  133.62    5.87
   9   5  -4  129.95    6.52
  -9  -5   3   29.23    2.86
   9   5  -3   30.92    1.71
   9   5  -3   30.90    2.66
   9  -5  -3   35.40    2.98
   9   5  -3   29.96    3.17
  -9   5   2  154.50    6.42
  -9  -5   2  146.29    6.30
   9   5  -2  147.31    5.48
   9  -5  -2  150.07    6.28
   9   5  -2  142.95    5.37
   9   5  -2  137.66    6.62
   9   5  -2  145.62    5.57
   9   5  -1   93.58    4.53
   9  -5  -1  100.29    4.95
   9   5  -1   98.28    4.39
  -9  -5   1   89.92    4.86
  -9   5   1   94.22    4.72
   9   5  -1   85.06    4.98
   9   5   0   23.60    2.45
   9   5   0   22.49    2.31
   9   5   0   28.37    2.88
  -9  -5   0   20.84    2.56
  -9   5   0   23.03    2.44
   9  -5   1  106.59    5.19
  -9  -5  -1  102.51    5.08
  -9   5  -1   91.21    4.33
   9   5   1  105.21    5.10
   9   5   1   95.78    4.67
   9   5   1   99.15    5.22
  -9   5  -1   92.12    4.72
  -9   5  -2  113.24    5.15
   9  -5   2  107.46    5.44
   9   5   2  118.03    5.67
  -9   5  -2  107.52    4.76
   9   5   2  119.59    5.68
  -9   5  -3   21.05    2.20
  -9   5  -3   24.43    2.40
  -9   5  -4   91.70    4.26
  -9   5  -4   75.23    5.81
  -9   5  -5  177.02    9.10
  -9   5  -5  176.22    6.56
  -9   5  -6    5.07    1.48
  -9   5  -6    7.36    2.86
  -9   5  -7   48.22    3.24
  -9   5  -7   49.39    5.11
  -9   5  -8    7.25    3.24
  -9   5  -8    7.74    1.77
  -9   5  -9   18.27    4.28
  -9   5 -10    9.85    4.20
  -9   5 -11   22.46    5.50
   9   6 -11   17.95    4.34
   9   6 -10   -0.61    2.71
   9  -6  -9   38.72    4.49
   9   6  -9   29.86    4.37
   9   6  -8    8.51    3.02
   9  -6  -8   10.81    3.05
   9  -6  -7  118.23    6.89
   9   6  -7  111.60    6.92
   9  -6  -6    4.22    2.40
   9   6  -6    0.04    2.04
   9   6  -5   87.96    5.74
   9  -6  -5   91.90    6.02
   9  -6  -5   93.72    4.92
   9   6  -4    5.98    2.35
   9   6  -3   96.56    5.74
   9   6  -2   63.07    3.38
   9   6  -2   60.31    4.45
   9   6  -1  100.16    4.69
   9   6  -1   91.93    4.81
   9   6  -1   99.62    5.59
   9   6   0   22.35    2.93
  -9   6   0   15.67    2.39
   9   6   0   15.51    2.41
  -9   6  -1  118.17    5.35
   9   6   1  121.35    6.14
  -9   6  -1  114.44    5.70
   9   6   1  122.26    6.05
   9   6   2   67.05    4.54
  -9   6  -2   59.09    3.63
  -9   6  -2   55.89    3.83
   9   6   3   14.17    2.55
  -9   6  -3   16.43    3.30
  -9   6  -3    8.89    1.87
   9   6   4   13.73    2.57
  -9   6  -4   13.01    3.35
  -9   6  -4   15.81    2.14
  -9   6  -5   11.93    3.31
  -9   6  -5    9.80    1.91
  -9   6  -6   29.97    2.84
  -9   6  -6   39.07    4.94
  -9   6  -7   13.43    3.76
  -9   6  -8    8.10    3.65
  -9   6  -8    2.54    1.65
  -9   6  -9    8.23    3.76
  -9   6 -10    0.77    3.47
   9  -7  -7    1.44    2.65
   9   7  -6    5.96    2.84
   9  -7  -6    8.93    3.11
   9   7  -5    2.82    2.36
   9  -7  -5    7.99    3.16
   9   7  -4    3.05    2.31
   9   7  -3   14.60    3.05
   9   7  -2    1.77    2.11
   9   7  -1   53.76    4.60
   9   7   0   26.12    3.35
  -9   7  -1   68.28    4.20
   9   7   1   63.33    4.75
   9   7   2   11.27    2.54
  -9   7  -2   11.28    2.16
  -9   7  -3   26.89    4.19
  -9   7  -3   25.36    2.81
   9   7   3   23.22    3.14
  -9   7  -4    7.63    3.17
  -9   7  -4    6.61    1.85
  -9   7  -5   65.69    4.23
  -9   7  -5   68.43    6.03
  -9   7  -6    5.16    1.86
  -9   7  -6    5.00    3.19
  -9   7  -7   22.27    4.60
  -9   7  -7   23.63    2.96
  -9   7  -8    6.45    3.66
   9  -8  -5   31.48    4.70
   9   8  -4    1.65    2.67
   9   8  -3   44.87    4.84
   9   8  -2    1.48    2.22
   9   8  -1   33.07    4.06
   9   8   0    7.20    2.59
  -9   8   0    4.41    1.86
   9   8   1   32.76    3.90
  -9   8  -1   30.65    3.25
  -9   8  -2    2.63    2.92
  -9   8  -2    4.15    1.86
  -9   8  -3   14.08    2.64
  -9   8  -3   16.42    3.89
  -9   8  -4   -1.19    1.62
  -9   8  -4    0.92    2.67
  -9   8  -5    8.16    3.42
  -9   8  -6    5.45    3.21
  10   0 -12   70.28    5.91
  10   0 -11   -2.17    2.04
  10   0 -10   74.63    5.40
  10   0  -9   -0.81    1.69
  10   0  -8  214.00    8.73
 -10   0   7   -0.64    0.36
  10   0  -7   -0.65    1.24
 -10   0   6  359.96    9.11
  10   0  -6  350.03   11.84
  10   0  -6  365.75   11.12
  10   0  -5   -1.37    0.72
 -10   0   5    0.32    0.39
  10   0  -5   -0.64    0.93
  10   0  -4   61.95    3.41
  10   0  -4   64.65    2.99
 -10   0   4   64.08    2.17
 -10   0   4   65.56    2.28
  10   0  -3   -0.30    0.81
  10   0  -3   -0.92    0.36
 -10   0   3   -0.09    0.35
 -10   0   3    0.24    0.43
 -10   0   3    0.45    0.58
 -10   0   2  382.78   11.47
  10   0  -2  394.08   11.70
  10   0  -2  384.92   11.11
 -10   0   2  408.38   11.46
 -10   0   2  405.13   10.43
  10   0  -2  433.82   10.46
  10   0  -2  399.25   11.12
  10   0  -1    3.06    0.86
 -10   0   1    0.10    0.69
 -10   0   1    0.45    0.53
 -10   0   1    0.94    0.46
  10   0  -1    0.54    0.52
  10   0  -1   -0.30    0.48
  10   0  -1   -0.51    0.61
  10   0   0  174.73    5.92
  10   0   0  175.32    5.89
 -10   0   0  181.93    5.43
 -10   0   0  179.35    5.97
  10   0   0  188.87    5.50
 -10   0  -1    1.40    0.69
 -10   0  -1    0.08    0.50
  10   0   1   -0.84    0.59
  10   0   1   -0.37    0.75
 -10   0  -2  215.82    7.13
 -10   0  -2  220.77    6.68
  10   0   2  222.76    7.32
  10   0   2  226.01    7.19
  10   0   3   -0.66    0.78
 -10   0  -3   -1.27    0.88
  10   0   3   -1.14    0.59
 -10   0  -3    0.14    0.59
 -10   0  -3    0.07    0.61
 -10   0  -4   11.51    1.45
  10   0   4   12.18    1.63
 -10   0  -4   18.05    2.24
  10   0   4   14.57    1.66
  10   0   5   -0.88    0.85
 -10   0  -5    0.48    0.84
  10   0   5    0.32    0.96
 -10   0  -5   -0.56    1.22
 -10   0  -6  236.61    7.40
  10   0   6  228.84    8.10
 -10   0  -6  236.13    9.61
  10   0   6  236.62    8.05
  10   0   7    1.94    1.12
  10   0   7   -1.81    1.01
 -10   0  -7   -0.70    1.60
 -10   0  -7   -0.60    0.84
 -10   0  -8   73.02    5.46
 -10   0  -8   64.19    3.28
 -10   0  -9   -0.77    1.03
 -10   0  -9    0.20    2.25
 -10   0 -10   12.58    3.65
 -10   0 -11   -1.34    2.87
 -10   0 -12    8.77    3.98
 -10   0 -13   -1.31    3.76
  10  -1 -13   -0.80    2.65
  10  -1 -12   -0.03    2.57
  10   1 -11    5.21    2.82
  10  -1 -11    6.87    2.69
  10   1 -10   25.16    3.72
  10   1 -10   22.93    3.99
  10  -1 -10   26.28    3.69
  10   1  -9   16.22    3.22
  10  -1  -9   17.48    2.94
  10   1  -9   13.35    2.83
  10   1  -8  149.78    7.05
  10   1  -8  145.21    7.55
  10  -1  -8  146.76    7.03
  10   1  -7    4.77    2.10
  10  -1  -7    5.89    1.86
  10   1  -7    4.94    1.54
  10   1  -7    5.48    1.90
 -10   1   7    6.52    0.83
  10   1  -6   42.26    2.80
  10  -1  -6   34.68    3.16
  10   1  -6   37.47    3.20
 -10   1   6   39.56    1.78
 -10  -1   6   42.59    1.64
 -10   1   6   39.14    1.69
  10   1  -6   34.68    3.48
  10  -1  -5    1.31    1.26
  10  -1  -5   -0.10    0.60
 -10   1   5    2.07    0.61
  10   1  -5   -0.64    1.06
  10   1  -5   -1.67    0.87
 -10   1   5    0.08    0.46
 -10  -1   5    1.34    0.51
 -10  -1   4  427.35   11.69
 -10   1   4  424.59   12.02
  10  -1  -4  420.53   13.08
  10   1  -4  417.85   12.90
  10  -1  -4  426.60   12.29
 -10  -1   4  432.74   10.97
  10   1  -4  421.90   13.05
 -10   1   4  439.13   10.99
 -10  -1   3  138.41    4.26
 -10   1   3  150.13    4.68
 -10  -1   3  131.80    4.36
  10   1  -3  135.83    5.13
 -10   1   3  140.31    4.19
  10   1  -3  132.85    5.21
  10   1  -3  145.03    4.19
  10  -1  -3  141.01    5.45
 -10  -1   3  143.95    4.45
 -10  -1   2 1260.71   30.66
  10   1  -2 1257.59   33.67
 -10  -1   2 1188.80   33.67
 -10   1   2 1204.58   30.47
  10  -1  -2 1243.69   33.69
  10   1  -2 1351.69   30.66
  10   1  -2 1256.97   33.47
 -10  -1   2 1283.97   33.86
  10   1  -2 1209.87   33.61
  10  -1  -2 1270.71   33.69
 -10   1   2 1270.06   33.82
  10  -1  -2 1238.52   33.80
  10  -1  -1   83.49    3.30
 -10  -1   1   86.16    3.16
 -10  -1   1   85.66    3.40
  10  -1  -1   80.39    3.31
  10   1  -1   82.33    3.24
  10  -1  -1   93.63    3.20
 -10   1   1   84.98    3.03
  10   1  -1   89.66    3.21
 -10  -1   1   84.15    3.42
  10   1  -1   85.55    3.24
 -10   1   1   86.42    3.38
  10   1  -1   89.76    3.30
 -10   1   0 2226.62   57.52
 -10  -1   0 2196.54   52.00
  10   1   0 2144.48   57.45
  10  -1   0 2043.21   57.43
  10   1   0 2172.46   55.99
  10   1   0 2131.04   57.46
 -10  -1   0 2126.76   57.48
 -10  -1   0 2143.52   57.49
 -10   1  -1   13.17    1.35
  10   1   1    8.24    1.29
 -10  -1  -1    9.08    1.29
 -10  -1  -1    7.59    1.14
  10  -1   1   11.23    1.32
 -10  -1  -1   13.75    1.30
 -10   1  -1   11.77    1.12
 -10  -1  -2  989.03   26.43
  10   1   2  943.59   26.50
 -10   1  -2  929.82   26.45
 -10  -1  -2  930.01   24.01
  10  -1   2  935.04   26.59
 -10  -1  -2  958.82   28.47
  10   1   2  965.22   26.56
 -10   1  -2  981.18   24.00
 -10  -1  -3   17.59    1.61
  10  -1   3   16.41    1.70
 -10   1  -3   16.03    1.50
 -10   1  -3   16.41    1.45
  10   1   3   16.03    1.61
 -10  -1  -3   17.91    1.77
 -10   1  -3   15.93    2.26
  10   1   3   18.96    1.88
  10  -1   4  877.45   25.15
 -10   1  -4  909.42   28.13
  10   1   4  888.43   25.01
  10   1   4  869.40   25.07
 -10  -1  -4  900.71   27.25
 -10   1  -4  895.14   22.74
 -10   1  -4  875.86   24.34
 -10  -1  -4  895.05   22.77
  10   1   5    2.71    1.22
 -10  -1  -5    2.59    0.98
 -10  -1  -5    1.92    1.35
  10   1   5    1.65    1.04
 -10   1  -5    2.42    1.62
  10  -1   5    2.51    1.22
 -10   1  -5    2.52    1.00
  10  -1   6 1097.97   30.73
 -10  -1  -6 1070.34   27.63
  10   1   6 1130.96   30.60
 -10  -1  -6 1110.83   33.90
  10   1   6 1069.43   30.62
 -10   1  -6 1068.72   27.62
 -10   1  -6 1070.80   34.45
 -10  -1  -7    1.31    1.70
 -10  -1  -7    0.40    1.03
 -10   1  -7    2.21    2.08
  10  -1   7    1.52    1.32
  10   1   7    2.79    1.50
 -10   1  -7    1.88    1.04
  10   1   7    2.00    1.29
 -10  -1  -8  156.88    8.06
 -10   1  -8  168.08    8.70
 -10   1  -8  164.21    5.71
 -10  -1  -8  166.68    5.93
 -10   1  -9    4.27    1.23
 -10  -1  -9    3.66    1.34
 -10  -1  -9    1.28    2.23
 -10   1  -9    2.50    2.69
 -10  -1 -10   84.93    6.66
 -10   1 -10   87.44    6.91
 -10   1 -11    4.45    3.37
 -10  -1 -11    3.11    3.16
 -10  -1 -12   37.17    5.86
 -10   1 -12   33.85    5.76
  10  -2 -14   10.39    3.99
  10   2 -13    2.20    3.39
  10  -2 -13    1.56    3.10
  10   2 -12   41.62    5.75
  10  -2 -12   38.88    4.85
  10   2 -11   -1.31    2.63
  10  -2 -11    0.08    2.14
  10   2 -10   47.14    5.20
  10  -2 -10   43.77    4.49
  10  -2  -9   -1.46    1.82
  10   2  -9   -2.06    2.01
  10   2  -8  126.31    6.54
  10   2  -8  126.40    6.94
  10   2  -8  124.90    5.98
  10  -2  -8  130.85    6.50
 -10   2   8  126.72    4.67
 -10   2   7    6.67    1.25
  10   2  -7    7.06    2.30
  10  -2  -7    6.14    2.05
  10   2  -7    9.80    2.01
  10   2  -7    9.30    2.36
  10  -2  -6  255.62    9.09
  10   2  -6  241.07    8.75
 -10   2   6  238.49    7.51
 -10  -2   6  233.47    6.51
  10   2  -6  233.63    8.87
  10   2  -6  226.63    9.36
  10   2  -5   11.84    1.93
  10   2  -5    7.31    1.64
  10  -2  -5    7.50    1.81
 -10  -2   5   10.00    0.90
 -10  -2   5    8.13    0.82
 -10   2   5    9.21    1.19
  10   2  -5    8.74    1.89
 -10  -2   5    9.39    0.97
 -10  -2   4  162.98    5.16
  10  -2  -4  160.16    6.53
 -10   2   4  168.73    5.65
  10   2  -4  169.90    6.27
  10   2  -4  161.86    6.37
 -10  -2   4  167.93    4.99
 -10  -2   4  170.06    5.31
  10   2  -4  167.04    4.83
  10   2  -4  157.82    6.44
 -10   2   3    7.30    0.97
 -10   2   3    8.10    1.12
  10   2  -3    6.13    1.40
 -10  -2   3    8.60    1.03
  10  -2  -3    5.92    0.89
  10   2  -3    7.14    0.94
 -10  -2   3    7.30    0.95
 -10  -2   3    8.39    1.00
  10  -2  -3    5.76    0.88
  10  -2  -3    8.37    1.64
  10   2  -3    6.51    1.33
  10  -2  -2    4.04    0.97
 -10   2   2    4.42    0.85
 -10  -2   2    5.48    1.01
  10   2  -2    5.46    0.91
  10   2  -2    7.31    1.15
 -10  -2   2    5.87    0.92
  10   2  -2    3.95    0.67
 -10   2   2    4.15    0.96
 -10  -2   2    4.46    0.88
  10   2  -2    5.74    0.77
  10   2  -2    6.72    1.37
  10   2  -1  139.85    4.48
 -10  -2   1  132.87    4.51
  10   2  -1  125.85    4.59
  10   2  -1  131.94    4.39
  10  -2  -1  128.05    4.82
 -10  -2   1  131.28    4.42
 -10   2   1  134.81    4.35
 -10  -2   1  137.51    4.83
 -10  -2   1  131.39    4.80
  10   2  -1  132.06    4.68
 -10   2   1  135.18    4.86
 -10  -2   0  126.67    3.99
  10   2   0  123.83    4.79
 -10  -2   0  127.37    4.45
 -10   2   0  127.50    4.29
  10   2   0  137.91    4.90
  10   2   0  130.51    4.00
 -10  -2   0  131.45    4.91
 -10  -2   0  136.96    4.87
 -10   2   0  129.70    4.90
 -10   2  -1   28.92    2.00
 -10  -2  -1   26.95    1.91
 -10  -2  -1   26.65    1.83
  10  -2   1   26.50    2.02
 -10  -2  -1   27.01    2.12
  10   2   1   25.66    2.03
 -10   2  -1   28.80    1.77
 -10  -2  -2   38.90    2.62
 -10  -2  -2   39.03    2.32
 -10  -2  -2   36.96    1.97
 -10   2  -2   37.22    2.36
  10  -2   2   33.69    2.39
  10   2   2   39.44    2.64
  10   2   2   35.61    2.37
 -10   2  -2   36.85    2.14
  10  -2   3  279.26    9.54
 -10   2  -3  282.71    8.41
 -10  -2  -3  292.78    9.49
 -10   2  -3  291.07    9.19
  10   2   3  292.88    9.62
  10   2   3  293.41    9.37
 -10  -2  -3  290.58    8.66
 -10  -2  -3  301.25    9.49
  10  -2   4    2.75    1.20
  10   2   4    1.60    1.17
 -10  -2  -4    1.41    0.98
  10   2   4    3.07    1.36
 -10   2  -4    2.95    0.86
 -10   2  -4    1.62    1.61
 -10  -2  -4    2.20    1.20
 -10   2  -4    2.15    0.95
 -10  -2  -5  103.65    4.89
 -10   2  -5  100.92    4.12
  10  -2   5   97.89    4.62
 -10   2  -5   98.55    5.74
  10   2   5  104.05    4.83
 -10  -2  -5  101.43    4.21
  10   2   5  100.97    4.51
 -10   2  -6   23.36    3.29
  10   2   6   16.29    2.31
 -10  -2  -6   22.02    2.63
 -10   2  -6   19.53    1.97
  10   2   6   13.47    1.96
  10  -2   6   13.92    2.05
 -10  -2  -6   19.11    2.02
  10   2   7   15.08    2.10
 -10   2  -7   15.15    3.11
 -10  -2  -7   15.41    1.93
 -10   2  -7   17.22    1.84
 -10  -2  -7   14.93    2.66
  10  -2   7   13.87    2.11
 -10  -2  -8    7.94    2.69
  10   2   8    3.26    1.72
 -10   2  -9   30.31    4.64
 -10  -2  -9   30.48    4.18
 -10   2  -9   27.31    2.18
 -10   2 -10    5.90    3.10
 -10  -2 -10    5.59    3.12
 -10   2 -11   11.16    4.12
 -10  -2 -11   11.73    3.86
 -10  -2 -12    2.98    3.67
 -10   2 -12    5.58    4.14
  10   3 -13   -0.64    3.37
  10  -3 -13    4.10    3.17
  10   3 -12    1.66    3.22
  10  -3 -12    3.77    2.83
  10  -3 -11   23.35    3.87
  10   3 -11   29.05    4.78
  10  -3 -10   17.65    3.34
  10   3 -10   13.78    3.71
  10  -3  -9   64.94    4.86
  10   3  -9   56.70    5.12
  10   3  -8   40.34    4.15
  10  -3  -8   36.56    3.87
 -10   3   8   36.05    2.80
  10   3  -8   35.10    3.60
  10   3  -7   12.02    2.25
  10  -3  -7    8.91    2.41
 -10   3   7   12.32    1.68
  10   3  -7   12.46    2.55
 -10   3   6  152.01    5.73
 -10  -3   6  139.84    4.93
  10   3  -6  144.61    6.59
  10  -3  -6  162.16    6.97
  10   3  -6  151.54    6.92
 -10  -3   6  152.94    5.12
 -10   3   5   84.53    3.84
 -10  -3   5   86.91    3.45
  10   3  -5   83.20    2.99
 -10  -3   5   81.32    3.35
  10   3  -5   80.13    4.49
  10  -3  -5   85.55    4.84
  10   3  -5   82.35    4.50
  10  -3  -4  284.18    8.48
  10   3  -4  283.19    9.99
 -10  -3   4  291.04    8.87
  10  -3  -4  271.65    9.94
 -10   3   4  294.27    9.29
  10   3  -4  293.50    8.07
 -10  -3   4  272.51    8.73
  10   3  -4  284.08   10.08
 -10  -3   4  289.02    8.19
 -10  -3   3   94.09    3.93
 -10  -3   3   89.60    3.63
  10  -3  -3   95.49    3.89
  10   3  -3   93.66    4.61
  10   3  -3  104.63    3.72
 -10   3   3  107.53    4.33
 -10  -3   3   88.21    3.83
  10   3  -3   96.33    4.21
 -10   3   2  411.70   12.41
  10  -3  -2  427.76   11.83
 -10  -3   2  389.68   11.10
  10   3  -2  387.81   13.03
 -10  -3   2  407.95   12.19
  10   3  -2  405.63   11.72
 -10  -3   2  405.46   12.17
  10  -3  -2  402.57   12.24
  10   3  -2  397.40   11.62
 -10   3   1    2.94    0.94
  10   3  -1    2.26    0.96
  10   3  -1    1.37    0.91
 -10  -3   1    2.06    1.10
 -10  -3   1    2.79    0.94
  10  -3  -1    2.86    1.13
 -10   3   1    1.88    0.93
  10   3  -1    1.63    1.32
  10   3   0 1077.63   29.37
  10   3   0 1052.83   29.40
 -10   3   0 1067.42   26.60
 -10  -3   0 1042.85   29.46
 -10  -3   0 1044.14   26.70
 -10   3   0 1055.18   29.46
 -10   3  -1    3.17    0.92
  10   3   1    4.02    1.28
  10  -3   1    4.20    1.23
 -10  -3  -1    1.73    0.91
  10   3   1    2.72    1.11
 -10  -3  -1    1.91    1.11
 -10   3  -1    1.54    0.95
  10   3   2  719.13   20.33
 -10  -3  -2  666.70   18.23
 -10   3  -2  689.82   19.97
  10   3   2  689.43   19.95
 -10  -3  -2  690.21   20.11
 -10   3  -2  686.54   18.02
  10  -3   2  678.47   20.16
  10   3   3    6.32    1.56
  10  -3   3    2.93    1.29
 -10  -3  -3    5.08    1.23
 -10  -3  -3    3.24    1.34
 -10   3  -3    4.08    1.13
  10   3   3    4.20    1.22
 -10   3  -3    1.87    0.92
  10   3   4  418.95   12.88
 -10   3  -4  378.81   14.94
  10  -3   4  400.03   13.06
 -10   3  -4  403.53   11.56
 -10   3  -4  403.43   12.15
 -10  -3  -4  420.30   13.07
 -10  -3  -4  419.53   12.89
  10   3   4  415.87   13.29
 -10  -3  -4  412.84   11.93
  10   3   5    2.47    1.27
 -10   3  -5    2.74    1.93
  10  -3   5    2.12    1.36
  10   3   5    0.24    1.31
 -10  -3  -5    4.76    1.33
 -10  -3  -5    5.87    1.54
 -10   3  -5    3.43    1.15
 -10   3  -6  242.35    7.83
 -10   3  -6  226.03   10.60
 -10  -3  -6  239.68    8.09
  10   3   6  236.60    8.64
 -10  -3  -6  254.31    9.36
  10  -3   6  236.82    8.96
 -10   3  -7   22.72    2.22
 -10   3  -7   20.38    3.62
 -10  -3  -7   23.89    3.12
 -10   3  -8  200.68   10.46
 -10  -3  -8  214.10    9.30
 -10   3  -8  193.93    6.90
 -10   3  -9    4.05    3.02
 -10   3  -9    4.81    1.35
 -10  -3  -9    4.32    2.61
 -10   3 -10   34.91    5.31
 -10   3 -11    0.35    3.14
 -10   3 -12    9.06    4.71
  10   4 -13    2.68    3.85
  10  -4 -12   12.70    3.53
  10   4 -12    7.50    4.04
  10  -4 -11    0.61    2.46
  10   4 -11    6.08    3.56
  10  -4 -10   15.98    3.39
  10   4 -10   21.53    4.03
  10  -4  -9    2.59    2.39
  10   4  -9    0.98    2.48
  10   4  -8   27.68    3.79
  10  -4  -8   25.36    3.55
  10   4  -8   24.36    3.36
  10  -4  -7    2.65    2.04
  10   4  -7    1.77    1.91
  10   4  -7    1.84    2.09
  10   4  -6   64.26    4.40
  10  -4  -6   69.39    4.68
  10   4  -6   63.59    4.47
  10   4  -5   45.30    3.54
  10   4  -5   47.87    3.77
  10  -4  -5   47.08    2.22
 -10  -4   5   41.19    2.83
 -10   4   5   48.56    3.25
  10  -4  -5   47.78    3.99
 -10  -4   4   88.73    4.10
  10   4  -4   91.70    4.51
 -10   4   4   73.03    4.14
  10  -4  -4   87.63    3.92
  10   4  -4   84.23    4.83
  10  -4  -4   93.47    5.20
  10  -4  -3   93.02    3.37
 -10   4   3   92.82    4.44
  10   4  -3   88.34    4.90
  10  -4  -3   92.47    4.23
 -10  -4   3   87.35    4.23
  10   4  -3   95.09    4.21
  10   4  -2    9.25    2.00
 -10   4   2    8.90    1.65
  10  -4  -2   10.41    1.36
  10  -4  -2    9.59    1.74
  10   4  -2    7.20    1.22
 -10  -4   2    5.11    1.59
  10   4  -2    7.47    1.25
  10   4  -2    8.69    1.37
 -10  -4   2    8.33    1.46
  10  -4  -1  195.08    7.27
  10   4  -1  187.89    7.65
 -10   4   1  199.00    7.22
 -10  -4   1  202.03    7.26
 -10  -4   1  193.90    6.60
  10   4  -1  199.34    6.86
  10   4  -1  189.01    6.86
  10   4   0   84.82    4.18
 -10   4   0   93.31    4.36
  10   4   0   90.54    4.15
 -10   4   0   85.12    3.84
 -10  -4   0   89.21    4.01
  10   4   0   92.00    4.84
 -10  -4   0   92.07    4.48
  10   4   1   84.79    4.05
 -10  -4  -1   81.39    3.88
 -10   4  -1   79.47    4.05
  10  -4   1   84.08    4.27
 -10  -4  -1   79.97    4.18
  10   4   1   86.27    4.32
 -10   4  -1   86.13    3.78
  10   4   2   26.51    2.68
 -10  -4  -2   25.24    2.58
  10  -4   2   27.88    2.67
 -10   4  -2   28.60    2.25
 -10  -4  -2   26.06    2.37
 -10   4  -2   30.28    2.49
 -10   4  -3  388.44   12.44
 -10  -4  -3  379.71   11.74
  10  -4   3  390.72   12.98
  10   4   3  388.09   12.61
 -10  -4  -3  405.60   12.94
  10   4   3  425.68   13.30
 -10   4  -3  391.11   11.45
 -10   4  -4    4.98    2.35
  10   4   4    2.96    1.45
 -10   4  -4    4.59    1.29
 -10   4  -4    4.60    1.21
  10  -4   4    4.40    1.66
 -10  -4  -4    4.60    1.72
 -10  -4  -4    3.91    1.30
  10  -4   5  163.85    7.15
 -10   4  -5  177.86    8.86
 -10  -4  -5  171.95    6.85
 -10   4  -5  169.00    6.17
 -10   4  -6    0.54    1.17
  10  -4   6    0.18    1.52
 -10   4  -6    1.53    2.14
 -10   4  -7   42.93    2.98
 -10   4  -7   46.56    4.80
 -10   4  -8    4.11    2.79
 -10   4  -8    1.35    1.28
 -10   4  -9   24.41    4.54
 -10   4 -10    0.52    2.95
 -10   4 -11   25.50    5.34
  10   5 -12   -1.13    3.26
  10  -5 -11   12.03    3.57
  10   5 -11    9.83    4.02
  10   5 -10   16.18    3.97
  10  -5 -10   14.30    3.50
  10   5  -9   56.36    5.38
  10  -5  -9   54.20    4.92
  10   5  -8    7.71    2.67
  10  -5  -8    5.55    2.58
  10   5  -8    5.00    2.51
  10   5  -7   35.74    3.95
  10  -5  -7   35.05    3.97
  10   5  -7   36.23    3.85
  10  -5  -6   99.09    6.01
  10   5  -6  102.60    5.54
  10   5  -6   95.00    5.77
  10  -5  -5   44.47    4.30
  10   5  -5   48.66    4.16
  10  -5  -5   45.20    3.01
  10   5  -5   48.43    3.73
  10  -5  -4   80.57    4.24
  10   5  -4   79.48    4.35
  10   5  -4   76.60    5.01
 -10  -5   4   82.55    4.46
  10   5  -3   30.40    2.63
 -10  -5   3   32.25    3.02
  10   5  -3   34.02    3.47
  10  -5  -3   32.43    2.98
 -10   5   2  170.51    6.98
  10   5  -2  174.01    6.16
  10   5  -2  155.92    6.03
  10  -5  -2  170.48    6.91
  10   5  -2  166.91    7.39
 -10  -5   2  164.73    6.84
  10   5  -1   51.63    3.38
  10   5  -1   51.67    3.16
  10  -5  -1   49.98    3.61
 -10   5   1   55.61    3.56
 -10  -5   1   49.71    3.69
  10   5  -1   54.47    3.99
  10   5   0  205.68    8.30
 -10   5   0  202.41    7.12
 -10   5   0  208.32    7.85
  10   5   0  196.31    7.67
 -10  -5   0  195.95    7.87
  10   5   0  203.17    7.50
  10   5   1    0.18    1.63
 -10   5  -1    3.36    1.25
  10   5   1    2.85    1.46
 -10   5  -1    2.29    1.39
  10   5   1    1.05    1.48
  10   5   2  126.30    6.24
  10   5   2  137.83    6.21
 -10   5  -2  125.55    5.22
 -10   5  -2  123.94    5.61
 -10   5  -3   -0.76    1.13
 -10   5  -3    0.25    1.10
 -10   5  -4  138.18    8.00
 -10   5  -4  150.26    5.84
 -10   5  -5    6.27    2.75
 -10   5  -5    3.38    1.39
 -10   5  -6   33.12    2.68
 -10   5  -6   38.29    4.69
 -10   5  -7    7.35    3.05
 -10   5  -7    6.00    1.63
 -10   5  -8   32.29    4.99
 -10   5  -8   32.60    2.85
 -10   5  -9    6.11    3.46
 -10   5 -10   25.27    5.20
  10  -6  -9    1.69    2.65
  10  -6  -8    5.25    2.81
  10  -6  -7    3.95    2.55
  10   6  -7    3.58    2.40
  10  -6  -6    5.68    2.67
  10   6  -6    8.52    2.70
  10  -6  -5   69.64    5.40
  10   6  -5   58.57    4.87
  10   6  -4    8.01    2.43
  10   6  -3   85.98    5.44
  10   6  -2   18.50    2.06
  10   6  -2   16.62    2.82
  10   6  -1  129.83    5.69
  10   6  -1  131.59    5.90
  10   6  -1  140.13    6.89
  10   6   0   16.21    2.76
 -10   6   0   14.74    2.12
  10   6   0   12.84    2.28
  10   6   1  102.97    5.49
  10   6   1   96.44    5.61
 -10   6  -1  104.60    5.36
 -10   6  -1   97.09    4.80
 -10   6  -2    8.29    1.95
  10   6   2    9.54    2.40
 -10   6  -2    5.83    1.65
  10   6   3  205.03    8.48
 -10   6  -3  186.09    9.63
 -10   6  -3  185.58    7.20
 -10   6  -4    6.49    1.72
 -10   6  -4    6.24    2.78
  10   6   4   10.16    2.45
 -10   6  -5   65.47    5.75
  10   6   5   76.43    5.04
 -10   6  -5   61.86    3.86
 -10   6  -6    4.07    2.78
 -10   6  -6    0.70    1.34
 -10   6  -7   51.53    5.46
 -10   6  -7   44.75    3.39
 -10   6  -8   -1.02    1.43
 -10   6  -8    2.46    2.90
 -10   6  -9   22.72    4.74
  10  -7  -7   24.76    4.32
  10   7  -6   10.01    3.21
  10  -7  -6    9.18    3.18
  10  -7  -5   11.11    3.45
  10   7  -5   15.46    3.30
  10   7  -4   27.94    3.82
  10   7  -3   16.86    3.18
  10   7  -2   11.28    2.85
  10   7  -1   23.13    3.39
 -10   7   0   25.44    2.88
  10   7   0   31.02    3.59
  10   7   1   15.32    2.93
 -10   7  -1    8.78    2.04
  10   7   2   16.89    2.88
 -10   7  -2   10.14    2.11
  10   7   3   -0.02    1.98
 -10   7  -3    6.41    2.93
 -10   7  -3    0.42    1.29
 -10   7  -4   11.93    3.62
 -10   7  -4   11.56    2.20
 -10   7  -5    6.00    3.01
 -10   7  -5    3.13    1.72
 -10   7  -6    5.86    3.40
 -10   7  -6    5.07    1.96
 -10   7  -7    4.82    3.44
 -10   7  -7    1.98    1.74
 -10   7  -8    4.05    3.59
  10  -8  -5   11.40    3.97
  10   8  -3   54.16    5.22
  10   8  -2    8.94    2.88
 -10   8   1   43.74    3.73
  10   8  -1   46.16    4.67
  10   8   0    0.30    2.22
 -10   8   0    2.05    1.60
 -10   8  -1   46.23    3.80
  10   8   1   47.25    4.61
 -10   8  -2    1.47    1.72
 -10   8  -2   -0.16    2.69
 -10   8  -3   51.06    4.15
 -10   8  -3   56.97    5.79
 -10   8  -4   -0.05    2.74
 -10   8  -5   21.71    4.41
 -10   8  -6    3.09    3.02
  11   0 -13   -1.52    2.36
  11   0 -12   47.65    5.31
  11   0 -11    1.72    2.48
  11   0 -10  128.28    7.17
  11   0  -9   -0.74    1.68
  11   0  -8    5.30    2.10
  11   0  -7    0.44    1.46
  11   0  -7   -2.68    0.99
 -11   0   7   -0.48    0.37
 -11   0   6 1091.41   26.45
  11   0  -6 1122.42   30.86
  11   0  -6 1056.61   30.71
  11   0  -5   -0.62    1.06
  11   0  -5    0.27    0.86
 -11   0   5   -0.29    0.37
 -11   0   4 1607.71   41.64
  11   0  -4 1559.09   42.13
  11   0  -4 1539.43   43.32
 -11   0   4 1601.14   37.71
 -11   0   4 1504.62   41.61
 -11   0   3   -0.55    0.38
 -11   0   3   -0.61    0.61
  11   0  -3   -1.03    0.78
  11   0  -3    1.30    0.57
 -11   0   3    1.55    0.57
  11   0  -2 1888.55   50.01
 -11   0   2 1885.53   45.32
  11   0  -2 1792.93   49.57
 -11   0   2 1825.89   50.19
 -11   0   2 1923.53   50.17
  11   0  -2 1810.13   49.97
  11   0  -2 2015.72   45.33
  11   0  -1   -0.76    0.57
 -11   0   1   -0.30    0.60
 -11   0   1    0.50    0.87
  11   0  -1   -0.73    0.70
 -11   0   1   -1.05    0.43
  11   0  -1   -1.01    0.77
  11   0  -1   -0.59    0.56
 -11   0   0 1049.79   25.91
  11   0   0 1045.28   28.58
  11   0   0 1021.98   28.63
 -11   0   0 1050.68   28.73
  11   0   1    0.21    0.88
  11   0   1   -0.27    0.66
 -11   0  -1    0.17    0.62
 -11   0  -1   -0.31    0.51
 -11   0  -2 3424.01   90.95
  11   0   2 3435.83   90.89
  11   0   2 3330.10   91.06
 -11   0  -2 3506.44   82.27
  11   0   3    0.00    0.89
 -11   0  -3   -0.62    1.04
 -11   0  -3    0.30    0.64
  11   0   3    0.23    0.83
 -11   0  -3    0.34    0.73
  11   0   4 1381.45   38.95
 -11   0  -4 1435.71   35.35
 -11   0  -4 1480.10   42.88
  11   0   4 1373.93   38.70
  11   0   5   -1.22    0.96
  11   0   5    0.05    1.00
 -11   0  -5    0.11    0.83
 -11   0  -5   -0.02    1.35
  11   0   6  167.39    6.54
 -11   0  -6  160.07    5.84
 -11   0  -6  177.53    7.85
  11   0   6  163.14    6.42
 -11   0  -7   -0.25    1.75
  11   0   7   -0.30    1.15
 -11   0  -7   -1.45    0.82
 -11   0  -8  264.17    8.41
 -11   0  -8  277.48   11.76
 -11   0  -9   -1.09    2.17
 -11   0  -9   -0.13    1.10
 -11   0 -10   62.82    6.01
 -11   0 -11   -2.08    2.81
 -11   0 -12   12.44    4.43
  11  -1 -14    4.05    3.43
  11  -1 -13    0.76    2.62
  11  -1 -12   13.25    3.48
  11   1 -11   -0.75    2.31
  11  -1 -11    5.30    2.78
  11   1 -10   50.03    4.75
  11  -1 -10   56.92    4.96
  11   1  -9    4.89    2.31
  11  -1  -9    5.82    2.35
 -11   1   7    8.22    0.92
 -11   1   7    9.66    0.98
  11   1  -7   10.94    2.23
  11   1  -7    6.78    1.65
  11  -1  -7    9.54    2.18
 -11  -1   6    6.04    0.75
  11   1  -6    4.59    1.48
  11  -1  -6    2.98    0.98
  11   1  -6    5.88    1.78
 -11   1   6    2.64    0.76
 -11   1   6    3.30    0.79
  11  -1  -6    6.92    1.86
  11  -1  -5    4.90    0.87
 -11   1   5    5.49    0.82
 -11  -1   5    5.48    0.76
 -11   1   5    4.36    0.73
  11   1  -5    2.81    1.22
  11   1  -5    3.37    1.40
  11  -1  -5    4.16    1.54
  11   1  -4    6.54    1.41
  11   1  -4    8.74    1.67
 -11   1   4    9.27    0.97
 -11  -1   4    9.40    0.92
  11   1  -4    8.27    0.81
 -11  -1   4    8.62    0.84
  11  -1  -4   11.00    1.83
 -11   1   4    8.70    1.04
  11  -1  -4    5.99    1.03
 -11  -1   4    9.80    1.00
 -11  -1   3   15.98    1.26
 -11  -1   3   16.82    1.22
 -11   1   3   15.38    1.31
  11   1  -3   15.71    1.72
  11   1  -3   11.56    1.67
  11  -1  -3   13.65    1.83
 -11  -1   3   15.44    1.25
  11   1  -3   17.28    1.27
 -11   1   3   12.00    1.11
  11   1  -2    9.57    1.37
 -11  -1   2   13.53    1.32
  11  -1  -2   11.36    1.15
 -11  -1   2   10.19    1.21
  11   1  -2    9.59    0.94
  11  -1  -2   14.42    1.32
 -11   1   2   11.21    1.08
 -11   1   2    8.98    1.12
  11   1  -2   11.05    0.96
  11  -1  -2   17.17    1.86
 -11  -1   2   11.82    1.17
  11   1  -1  100.28    3.76
  11   1  -1  107.08    3.68
  11   1  -1   99.71    3.70
  11  -1  -1  101.49    3.87
 -11   1   1   98.39    3.88
 -11  -1   1   98.11    3.90
  11   1  -1  103.31    3.80
 -11  -1   1   98.86    3.59
 -11   1   1  102.37    3.51
 -11  -1   1  101.47    3.93
  11  -1  -1   97.99    3.77
 -11  -1   0    1.57    0.76
 -11   1   0    1.67    0.83
  11   1   0    0.25    0.94
 -11  -1   0    1.80    0.83
 -11  -1   0   -0.05    0.97
 -11   1   0    1.21    0.65
  11  -1   0    2.56    0.94
  11   1   0    0.79    0.85
  11   1   0    0.88    0.78
  11  -1   1  188.15    6.58
 -11   1  -1  192.41    6.50
 -11   1  -1  198.43    5.88
 -11  -1  -1  188.13    6.40
 -11  -1  -1  191.10    5.97
 -11  -1  -1  168.10    6.38
  11   1   1  190.41    5.60
  11   1   1  191.89    6.53
 -11  -1  -2  102.99    4.27
  11   1   2   98.58    4.23
  11  -1   2  102.75    4.31
  11   1   2  102.05    4.29
 -11   1  -2  100.97    4.17
 -11  -1  -2  100.54    3.89
 -11   1  -2  103.36    3.84
 -11  -1  -2  102.97    4.12
 -11   1  -3   21.47    1.75
 -11   1  -3   21.60    1.74
 -11  -1  -3   19.20    1.76
  11   1   3   23.89    1.93
 -11  -1  -3   19.24    1.99
 -11   1  -3   23.27    2.66
  11   1   3   20.67    2.07
  11  -1   3   19.10    1.91
  11   1   4   83.30    3.96
 -11   1  -4   86.85    3.74
 -11  -1  -4   84.95    4.35
  11   1   4   84.15    4.07
 -11  -1  -4   84.88    3.70
  11  -1   4   85.62    4.09
 -11   1  -4   93.42    5.17
 -11   1  -4   83.66    3.46
 -11   1  -5    4.18    1.15
 -11  -1  -5    5.97    1.68
  11   1   5    5.73    1.51
  11  -1   5    5.37    1.44
 -11   1  -5    4.62    1.84
  11   1   5    3.23    1.26
 -11  -1  -5    7.28    1.36
  11  -1   6    5.02    1.62
  11   1   6    8.26    1.82
  11   1   6    5.39    1.61
 -11   1  -7   34.83    4.06
  11  -1   7   33.15    2.91
  11   1   7   26.90    2.68
 -11   1  -7   26.99    2.22
 -11  -1  -7   32.58    3.63
 -11  -1  -7   31.84    2.44
 -11  -1  -8   64.00    5.11
 -11   1  -8   63.32    5.40
 -11   1  -8   62.38    3.31
 -11  -1  -8   58.80    3.35
 -11  -1  -9    2.69    1.32
 -11   1  -9   -3.44    2.16
 -11   1  -9    1.13    1.16
 -11  -1  -9    0.89    2.51
 -11   1 -10   34.80    5.06
 -11  -1 -10   26.24    4.45
 -11  -1 -11    0.47    2.84
 -11   1 -11   -2.74    2.99
 -11   1 -12   10.20    4.39
 -11  -1 -12   13.97    4.55
  11  -2 -14   10.41    3.89
  11  -2 -13   13.63    3.84
  11   2 -12   34.68    5.29
  11  -2 -12   27.90    4.45
  11  -2 -11    3.12    2.61
  11   2 -11   -1.30    2.45
  11   2 -10   44.00    5.05
  11  -2 -10   47.60    4.77
  11  -2  -9    3.98    2.24
  11   2  -9    1.45    2.42
  11   2  -9    2.17    2.34
  11  -2  -8   80.52    5.14
 -11   2   8   79.05    3.47
  11   2  -8   78.90    5.40
  11   2  -8   76.55    5.12
  11   2  -8   76.37    4.61
  11   2  -7   23.46    3.16
  11  -2  -7   28.65    3.29
  11   2  -7   22.28    2.99
 -11   2   7   22.67    1.89
  11   2  -7   26.68    2.70
  11   2  -6  775.41   23.06
  11  -2  -6  728.36   22.61
 -11  -2   6  773.59   19.02
  11   2  -6  741.36   24.46
 -11   2   6  808.14   21.42
  11   2  -6  758.17   22.59
 -11  -2   5    0.35    0.57
  11   2  -5    0.02    1.38
 -11  -2   5    0.28    0.62
  11   2  -5   -0.17    1.23
  11   2  -5    1.16    0.50
  11  -2  -5   -1.09    1.24
  11   2  -5    0.10    1.21
 -11   2   5   -0.51    0.73
 -11  -2   5    0.87    0.58
  11   2  -4  757.62   23.07
 -11  -2   4  793.04   21.59
  11  -2  -4  755.46   22.62
 -11   2   4  790.17   19.76
  11   2  -4  806.29   19.50
 -11  -2   4  772.17   21.40
 -11  -2   4  791.35   19.67
  11   2  -4  756.63   22.16
 -11   2   4  818.35   21.92
 -11   2   3   43.55    2.34
 -11  -2   3   38.16    2.03
  11  -2  -3   47.02    3.15
  11   2  -3   47.37    2.17
 -11  -2   3   38.81    2.11
  11  -2  -3   42.32    2.03
  11   2  -3   41.33    2.62
 -11   2   3   41.75    2.07
  11   2  -3   41.89    2.89
 -11  -2   3   41.14    2.18
  11  -2  -3   40.45    1.98
 -11   2   2 1217.64   29.34
  11   2  -2 1180.17   31.84
 -11  -2   2 1182.51   32.45
 -11  -2   2 1170.09   29.37
  11  -2  -2 1191.62   32.40
 -11   2   2 1204.63   32.53
  11   2  -2 1251.66   29.39
  11   2  -2 1124.43   31.88
 -11  -2   2 1160.53   32.30
  11   2  -2 1190.65   32.00
  11  -2  -1   24.00    1.90
  11   2  -1   25.09    1.68
 -11  -2   1   24.90    1.65
 -11   2   1   27.15    1.97
 -11   2   1   30.19    1.79
  11   2  -1   24.02    1.79
 -11  -2   1   25.41    1.95
 -11  -2   1   28.02    1.89
 -11  -2   1   24.49    1.72
  11   2  -1   25.27    1.76
 -11  -2   0 1620.58   40.55
  11   2   0 1673.88   44.83
 -11   2   0 1647.51   44.84
 -11  -2   0 1657.13   44.84
  11   2   0 1620.65   44.76
 -11   2   0 1681.50   40.41
 -11  -2   0 1683.69   44.81
  11   2   0 1639.16   43.20
 -11  -2  -1   13.54    1.11
  11  -2   1   12.33    1.56
 -11  -2  -1   15.22    1.52
  11   2   1   13.18    1.62
 -11  -2  -1   14.56    1.53
 -11   2  -1   15.35    1.43
  11   2   1    8.61    1.24
 -11   2  -1   14.50    1.58
 -11  -2  -1   13.29    1.62
 -11   2  -2 1352.19   36.16
 -11  -2  -2 1320.15   36.23
  11   2   2 1313.99   36.14
  11  -2   2 1231.90   36.20
  11   2   2 1320.24   36.32
 -11   2  -2 1319.85   32.54
 -11  -2  -2 1297.68   38.31
 -11  -2  -2 1335.61   32.83
 -11   2  -3   36.79    2.26
  11  -2   3   34.16    2.53
  11   2   3   35.97    2.68
 -11  -2  -3   33.65    2.27
 -11  -2  -3   32.71    2.49
  11   2   3   34.30    2.45
 -11  -2  -3   35.03    2.29
 -11   2  -3   34.09    2.28
  11  -2   4  835.41   24.51
 -11   2  -4  841.50   21.99
  11   2   4  857.24   24.36
 -11   2  -4  876.85   27.70
  11   2   4  861.05   24.64
 -11  -2  -4  857.72   22.21
 -11   2  -4  825.61   23.63
 -11  -2  -4  857.81   25.94
  11   2   5    9.51    1.91
 -11   2  -5    8.87    2.41
  11   2   5   13.30    1.78
  11  -2   5    9.62    1.72
 -11  -2  -5   12.56    1.95
 -11  -2  -5   10.70    1.58
 -11   2  -5    8.90    1.44
  11  -2   6  258.79    9.27
 -11  -2  -6  276.70   10.04
 -11  -2  -6  255.65    8.30
  11   2   6  258.01    9.03
 -11   2  -6  245.42    8.14
 -11   2  -6  241.78   10.92
 -11  -2  -7    2.64    1.37
 -11   2  -7    0.67    2.05
  11   2   7    1.57    1.37
  11  -2   7    2.95    1.49
 -11   2  -7    1.54    1.20
 -11  -2  -7    2.59    1.90
 -11   2  -8  137.83    5.28
 -11  -2  -8  136.17    7.37
 -11  -2  -8  142.11    5.63
 -11   2  -8  132.18    8.04
 -11  -2  -9    1.55    2.31
 -11   2  -9    1.46    2.51
 -11   2  -9    1.07    1.12
 -11   2 -10   47.77    5.94
 -11  -2 -10   51.00    5.47
 -11   2 -11    6.83    3.76
 -11  -2 -11    6.13    3.50
 -11   2 -12   17.04    5.26
 -11  -2 -12   11.71    4.48
  11   3 -13   -0.06    3.46
  11  -3 -13    3.34    3.09
  11  -3 -12    4.11    2.96
  11   3 -12    3.06    3.39
  11   3 -11   -2.24    2.68
  11  -3 -11    4.14    2.80
  11   3 -10    8.71    3.17
  11  -3 -10    6.78    2.75
  11   3  -9   19.52    3.56
  11  -3  -9   24.08    3.55
  11  -3  -8   37.60    3.96
  11   3  -8   40.14    3.82
  11   3  -8   36.30    4.14
 -11   3   8   34.69    2.83
  11   3  -7   22.00    2.75
  11  -3  -7   18.31    2.91
  11   3  -7   19.94    3.03
 -11   3   7   20.28    2.05
  11   3  -6    7.14    2.18
  11  -3  -6    5.58    2.05
  11   3  -6    5.48    1.91
 -11   3   6    3.07    1.37
 -11  -3   6    4.97    1.07
  11   3  -5   76.28    4.34
  11  -3  -5   68.24    4.52
 -11   3   5   82.46    3.75
 -11  -3   5   76.48    3.11
 -11  -3   5   75.26    3.26
  11   3  -5   73.82    2.84
 -11  -3   5   74.74    3.23
  11   3  -5   72.14    4.32
  11   3  -4   25.11    2.46
 -11  -3   4   21.88    1.80
  11  -3  -4   19.87    1.53
 -11  -3   4   24.36    1.96
  11   3  -4   20.93    1.85
 -11  -3   4   21.37    1.91
 -11   3   4   22.46    2.15
  11   3  -4   20.92    2.45
  11  -3  -4   23.18    1.69
  11  -3  -4   27.43    2.96
  11  -3  -3  271.91    8.61
 -11   3   3  279.84    9.01
 -11  -3   3  264.75    8.63
  11   3  -3  261.30    9.63
  11  -3  -3  278.43    8.01
 -11  -3   3  267.31    8.66
  11   3  -3  282.77    8.01
 -11  -3   3  269.18    7.99
 -11   3   2   20.53    2.02
 -11  -3   2   20.39    2.03
  11   3  -2   20.40    1.63
  11  -3  -2   21.80    2.01
  11   3  -2   23.47    1.66
  11   3  -2   22.58    2.41
 -11   3   2   23.08    1.87
 -11  -3   2   21.59    1.93
 -11  -3   2   21.01    1.82
  11   3  -1  159.19    5.71
  11   3  -1  161.25    5.76
 -11  -3   1  162.83    5.50
 -11   3   1  166.31    5.43
 -11  -3   1  156.77    5.84
 -11  -3   1  155.06    5.92
  11  -3  -1  164.51    6.08
 -11   3   1  165.46    6.04
  11   3   0   55.82    3.02
  11   3   0   55.62    3.16
 -11   3   0   54.22    2.79
 -11  -3   0   52.74    2.84
 -11   3   0   49.35    3.05
 -11  -3   0   49.44    3.10
  11   3   1  679.75   19.55
 -11  -3  -1  667.16   17.86
 -11   3  -1  665.87   17.57
  11  -3   1  669.04   19.76
  11   3   1  671.89   19.70
 -11  -3  -1  667.92   19.64
 -11   3  -1  680.80   19.58
 -11  -3  -2    2.29    1.00
  11  -3   2    2.30    1.27
  11   3   2   -0.12    1.22
 -11  -3  -2    1.73    1.26
 -11   3  -2    1.56    1.05
 -11   3  -2    3.61    1.08
  11   3   2    1.93    1.14
 -11   3  -3  123.66    4.74
 -11  -3  -3  123.98    4.96
 -11   3  -3  128.41    5.13
  11   3   3  131.87    5.67
  11  -3   3  125.38    5.51
  11   3   3  128.37    5.32
 -11  -3  -3  128.45    5.47
  11   3   4   12.54    2.07
 -11   3  -4   16.10    2.89
  11   3   4   14.62    1.96
 -11  -3  -4   14.39    1.83
 -11   3  -4   14.75    1.71
 -11  -3  -4   11.80    1.66
 -11  -3  -4   16.63    2.13
  11  -3   4   16.02    2.13
 -11   3  -4   15.13    1.62
 -11  -3  -5   75.76    3.91
 -11   3  -5   86.43    3.86
 -11   3  -5   81.82    5.52
  11  -3   5   73.12    4.25
  11   3   5   80.75    4.24
 -11  -3  -5   83.38    4.21
 -11   3  -6   28.02    3.82
 -11  -3  -6   24.24    2.74
  11  -3   6   21.63    2.61
 -11  -3  -6   26.46    2.52
 -11   3  -6   22.59    2.23
 -11   3  -7   67.67    5.55
  11  -3   7   53.96    4.00
 -11  -3  -7   61.11    3.63
 -11   3  -7   57.30    3.40
 -11  -3  -7   68.13    4.63
 -11   3  -8   31.66    4.54
 -11  -3  -8   29.60    3.69
 -11   3  -8   26.34    2.49
 -11   3  -9   11.56    3.67
 -11   3  -9   11.43    1.74
 -11  -3  -9   14.05    3.24
 -11   3 -10   15.67    4.23
 -11   3 -11    0.88    3.20
 -11   3 -12    1.05    3.99
  11  -4 -13   11.99    3.66
  11   4 -12    6.58    3.96
  11  -4 -12    7.83    3.14
  11  -4 -11    3.63    2.95
  11   4 -11   10.73    3.88
  11  -4 -10   21.33    3.73
  11   4 -10   24.20    4.28
  11  -4  -9   -0.43    2.07
  11   4  -9   -1.41    2.19
  11   4  -8  139.72    7.13
  11  -4  -8  124.95    6.96
  11   4  -8  133.31    7.23
  11  -4  -7   28.36    3.59
  11   4  -7   29.45    3.51
  11   4  -7   26.33    3.32
  11  -4  -6  156.54    7.42
  11   4  -6  154.11    7.10
  11   4  -6  155.68    7.26
 -11  -4   5    8.45    1.65
  11   4  -5   10.29    2.15
  11   4  -5    9.45    2.24
 -11   4   5    6.84    1.68
  11  -4  -5   10.24    2.47
  11  -4  -5    9.17    1.17
  11   4  -4  288.70   10.92
  11  -4  -4  305.58   11.05
  11  -4  -4  310.16    9.65
  11   4  -4  307.99   10.57
 -11  -4   4  304.86    9.83
 -11   4   4  291.48   10.18
 -11   4   3   59.22    3.55
  11  -4  -3   62.49    2.64
  11   4  -3   58.95    3.24
  11   4  -3   58.13    4.08
 -11  -4   3   57.95    3.46
  11  -4  -3   58.64    3.35
 -11  -4   3   65.85    3.23
  11   4  -2  527.73   15.31
 -11  -4   2  532.35   15.99
  11  -4  -2  533.50   16.08
  11  -4  -2  564.24   15.53
  11   4  -2  524.19   15.33
  11   4  -2  511.73   16.96
 -11   4   2  529.69   16.19
 -11  -4   2  506.16   14.54
  11   4  -1    4.44    1.28
 -11   4   1    4.41    1.22
  11   4  -1    4.25    1.31
 -11   4   1    5.21    1.42
  11   4  -1    3.88    1.69
 -11  -4   1    6.39    1.43
 -11  -4   1    4.91    1.56
  11  -4  -1    2.23    1.44
  11   4   0  360.42   11.45
 -11  -4   0  358.59   11.71
 -11   4   0  352.20   11.59
  11   4   0  355.74   11.54
  11   4   0  359.30   12.39
 -11  -4   0  350.46   10.68
 -11   4   0  366.53   10.56
 -11  -4  -1    9.17    1.76
  11   4   1    8.28    1.73
 -11   4  -1    7.22    1.39
  11  -4   1    3.30    1.53
 -11   4  -1    6.67    1.51
 -11  -4  -1    7.72    1.52
  11   4   1    8.02    1.62
 -11  -4  -2  474.27   13.85
 -11  -4  -2  495.80   15.20
 -11   4  -2  488.01   14.96
 -11   4  -2  456.58   13.38
  11   4   2  494.78   15.34
  11  -4   2  477.17   15.25
 -11  -4  -3    7.50    1.65
  11   4   3    9.71    1.81
  11   4   3    7.26    2.01
 -11  -4  -3    5.17    1.80
 -11   4  -3    6.80    1.43
  11  -4   3    9.25    1.92
 -11   4  -3    9.50    1.69
  11  -4   4  140.09    6.34
 -11  -4  -4  133.13    5.66
 -11   4  -4  142.75    5.45
 -11  -4  -4  145.49    6.27
 -11   4  -4  143.85    5.51
 -11   4  -4  134.89    7.60
 -11  -4  -5   62.03    3.84
 -11   4  -5   54.26    3.25
 -11  -4  -5   57.74    3.57
 -11   4  -5   64.35    5.39
  11  -4   5   59.01    4.14
 -11   4  -6  155.86    5.99
 -11   4  -6  146.48    8.34
 -11   4  -7    0.43    1.17
 -11   4  -7   -1.58    1.90
 -11   4  -8   47.67    3.32
 -11   4  -8   51.28    5.70
 -11   4  -9   10.07    3.66
 -11   4 -10   17.03    4.51
 -11   4 -11    0.97    3.38
  11   5 -12   -0.54    3.29
  11   5 -11    2.70    3.10
  11  -5 -11    1.13    2.68
  11  -5 -10    4.72    2.80
  11   5 -10   -2.13    2.71
  11   5  -9   16.46    3.47
  11  -5  -9   12.79    3.24
  11  -5  -8    1.99    2.26
  11   5  -8    2.95    2.29
  11   5  -8    0.32    2.24
  11  -5  -7   56.54    4.98
  11   5  -7   67.16    4.88
  11   5  -7   60.09    4.83
  11   5  -6   12.94    2.55
  11  -5  -6    7.61    2.72
  11   5  -6   10.20    2.56
  11   5  -5   58.61    4.54
  11  -5  -5   64.76    5.02
  11  -5  -5   65.40    3.51
  11   5  -5   67.20    4.32
  11  -5  -4    2.45    1.62
  11   5  -4    7.77    2.31
 -11  -5   4    4.44    1.95
  11   5  -4    6.44    1.84
  11   5  -3  312.06   11.76
  11  -5  -3  311.55   10.74
 -11  -5   3  322.41   10.91
  11   5  -2    5.62    1.39
  11   5  -2    5.80    1.98
 -11  -5   2    1.36    1.67
  11  -5  -2    6.20    1.91
  11   5  -2    1.65    1.14
 -11   5   1  198.82    7.15
 -11  -5   1  205.26    7.99
  11   5  -1  207.07    7.58
  11  -5  -1  203.93    7.98
  11   5  -1  203.38    8.47
  11   5  -1  204.34    7.40
 -11   5   1  202.19    7.90
 -11  -5   0    5.29    1.86
  11   5   0    7.23    1.66
  11   5   0    5.75    2.05
 -11   5   0    4.93    1.65
  11   5   0    5.75    1.67
 -11   5   0    4.05    1.41
 -11   5  -1  285.83    9.36
  11   5   1  296.57   10.48
  11   5   1  299.58   10.20
 -11   5  -1  288.95   10.28
  11   5   1  288.79   10.88
  11   5   2    9.85    2.26
  11   5   2   16.20    2.67
 -11   5  -2   11.52    1.79
 -11   5  -2    9.22    1.80
 -11   5  -3  148.19    5.99
 -11   5  -3  163.83    6.55
 -11   5  -4   23.57    2.46
 -11   5  -4   19.83    3.78
 -11   5  -5  113.15    5.07
 -11   5  -5  112.07    7.28
 -11   5  -6    6.65    1.62
 -11   5  -6    3.86    2.69
 -11   5  -7   33.28    4.77
 -11   5  -7   25.50    2.64
 -11   5  -8    0.93    1.45
 -11   5  -8   -2.07    2.40
 -11   5  -9   17.60    4.50
 -11   5 -10    6.31    3.82
  11  -6 -10    9.54    3.44
  11  -6  -9    6.41    2.96
  11  -6  -8   24.73    4.10
  11   6  -8   26.49    4.23
  11   6  -7   11.11    3.09
  11  -6  -7    5.19    2.95
  11   6  -6   35.71    4.11
  11  -6  -6   32.84    4.39
  11   6  -5    3.78    2.31
  11  -6  -5    2.73    2.71
  11   6  -4   54.76    4.59
  11   6  -3    2.84    2.08
  11   6  -2   73.46    5.03
  11   6  -2   74.89    3.82
  11   6  -1    7.37    1.74
  11   6  -1    7.65    1.93
 -11   6   1    7.47    1.79
  11   6  -1    5.60    2.20
  11   6   0   53.37    4.32
  11   6   0   50.33    3.78
 -11   6   0   47.85    3.36
 -11   6  -1   17.78    2.50
 -11   6  -1   19.06    2.37
  11   6   1   20.85    3.04
 -11   6  -2   55.99    3.89
  11   6   2   57.71    4.52
 -11   6  -2   53.52    3.53
 -11   6  -3   13.01    3.37
  11   6   3    7.19    2.33
 -11   6  -3    9.68    1.88
 -11   6  -4   29.45    4.34
 -11   6  -4   24.17    2.64
  11   6   4   27.11    3.41
 -11   6  -5   12.05    3.49
 -11   6  -5   13.15    2.14
  11   6   5   12.33    2.73
 -11   6  -6   32.39    2.98
 -11   6  -6   31.55    4.83
 -11   6  -7    7.72    3.43
 -11   6  -7    7.06    1.87
 -11   6  -8    9.80    2.14
 -11   6  -8   10.86    4.17
 -11   6  -9    9.72    4.20
  11  -7  -8   -2.00    2.47
  11  -7  -7   37.63    4.89
  11   7  -6   -0.45    2.29
  11  -7  -6    1.20    2.65
  11  -7  -5   59.83    5.86
  11   7  -5   45.33    4.72
  11   7  -4    0.27    2.07
  11   7  -3   84.32    5.89
  11   7  -2    5.48    2.47
  11   7  -1  123.54    6.97
 -11   7   1  116.90    5.74
 -11   7   0    0.56    1.29
  11   7   0    2.05    2.07
 -11   7  -1   87.69    4.93
  11   7   1   98.53    5.97
  11   7   2    1.14    2.00
 -11   7  -2   -2.44    1.09
 -11   7  -3   59.30    5.68
 -11   7  -3   52.09    3.83
  11   7   3   66.50    5.03
 -11   7  -4   -0.13    1.29
 -11   7  -4   -2.46    2.32
 -11   7  -5   51.28    3.86
 -11   7  -5   59.94    5.96
 -11   7  -6   -0.81    1.55
 -11   7  -6    4.66    3.30
 -11   7  -7   16.72    4.29
 -11   7  -7   11.45    2.48
 -11   7  -8    1.55    3.61
  11  -8  -6    4.08    3.25
  11  -8  -5    9.43    3.80
  11   8  -3    1.94    2.64
  11   8  -2    1.93    2.44
  11   8  -1   -1.23    2.08
 -11   8   1   -0.13    1.58
  11   8   0    5.68    2.68
 -11   8   0    1.92    1.61
  11   8   1    1.05    2.27
 -11   8  -1    0.81    1.52
 -11   8  -2    2.16    2.84
 -11   8  -2    1.54    1.69
 -11   8  -3    6.55    3.44
 -11   8  -3    5.63    2.24
 -11   8  -4    4.89    3.31
 -11   8  -5   -0.35    2.79
 -11   8  -6    4.48    3.38
  12   0 -13   -1.17    2.56
  12   0 -12    7.67    2.97
  12   0 -11   -0.54    2.32
  12   0 -10    1.03    2.45
  12   0  -9    1.22    2.00
  12   0  -8   23.61    3.19
  12   0  -7   -0.58    1.13
  12   0  -7   -0.34    1.48
  12   0  -6    3.19    1.73
 -12   0   6    3.06    0.69
  12   0  -5    0.50    1.24
 -12   0   5   -0.05    0.53
  12   0  -5   -0.60    0.85
 -12   0   5   -0.72    0.44
 -12   0   5   -0.05    0.41
 -12   0   4   40.01    1.91
  12   0  -4   45.02    3.06
 -12   0   4   39.62    2.02
  12   0  -4   39.50    2.53
 -12   0   4   42.42    1.91
 -12   0   3   -0.73    0.69
 -12   0   3    0.17    0.47
 -12   0   3    0.71    0.57
  12   0  -3   -0.06    0.90
  12   0  -3   -0.28    0.53
  12   0  -2   29.49    2.20
  12   0  -2   18.10    1.33
 -12   0   2   19.16    1.53
  12   0  -2   20.95    1.49
 -12   0   2   24.67    1.51
 -12   0   2   21.84    1.80
  12   0  -2   17.20    1.34
  12   0  -1   -1.42    0.72
  12   0  -1   -0.36    0.70
 -12   0   1   -0.41    0.44
  12   0  -1   -0.29    0.62
  12   0  -1   -0.55    0.56
 -12   0   1    0.28    0.60
 -12   0   1   -0.59    0.78
  12   0   0  450.45   13.50
  12   0   0  446.66   13.39
 -12   0   0  465.85   12.28
 -12   0   0  471.43   13.61
 -12   0  -1   -0.14    0.53
  12   0   1    0.80    0.69
  12   0   1   -0.32    0.81
 -12   0  -1    2.10    0.84
 -12   0  -2   20.37    1.82
  12   0   2   22.60    1.99
 -12   0  -3    0.30    0.68
 -12   0  -3   -1.86    1.07
  12   0   3    1.23    0.96
 -12   0  -3    0.28    0.74
  12   0   3    0.48    1.01
  12   0   4  225.45    7.93
 -12   0  -4  229.30    8.91
  12   0   4  221.96    7.72
 -12   0  -4  223.14    7.27
 -12   0  -5    0.11    1.50
 -12   0  -5    1.04    0.96
  12   0   5    0.85    1.15
  12   0   5    0.50    1.09
  12   0   6  169.77    6.74
  12   0   6  182.78    7.01
 -12   0  -6  171.84    6.26
 -12   0  -6  190.24    8.28
 -12   0  -7   -1.18    0.83
  12   0   7   -1.78    1.17
 -12   0  -7   -2.25    1.53
 -12   0  -8   48.54    3.01
 -12   0  -8   48.25    4.72
 -12   0  -9    0.47    2.46
 -12   0  -9   -0.47    1.13
 -12   0 -10   58.73    5.89
 -12   0 -11   -0.50    2.87
 -12   0 -12   10.31    4.32
  12  -1 -14   18.19    4.51
  12  -1 -13    1.28    2.53
  12   1 -12   31.96    4.82
  12  -1 -12   34.75    4.74
  12   1 -11    0.12    2.36
  12  -1 -11   -0.14    2.24
  12  -1 -10   55.26    4.97
  12   1 -10   59.87    5.02
  12  -1  -9    0.50    1.97
  12   1  -9    3.04    2.22
  12  -1  -8  633.70   19.85
  12   1  -8  639.79   19.26
  12   1  -8  598.47   19.70
  12  -1  -7    4.94    2.01
 -12   1   7    4.92    0.88
  12   1  -7    4.37    1.54
 -12   1   7    4.77    0.82
  12   1  -7    2.23    1.80
  12  -1  -6  563.50   16.01
 -12  -1   6  560.82   14.04
 -12   1   6  562.10   14.14
  12   1  -6  569.18   17.05
 -12   1   6  566.89   15.48
  12   1  -6  519.21   17.00
  12  -1  -6  547.27   17.23
  12  -1  -5    0.90    1.34
 -12   1   5    2.34    0.78
 -12  -1   5    3.01    0.71
 -12   1   5    2.09    0.66
  12   1  -5    2.39    1.36
  12   1  -5    2.50    1.24
 -12  -1   5    2.84    0.59
 -12  -1   5    3.20    0.57
  12  -1  -5    1.91    0.82
  12   1  -4 1110.47   30.75
 -12  -1   4 1113.54   30.02
 -12  -1   4 1050.74   29.93
  12   1  -4 1113.88   31.82
 -12   1   4 1151.73   30.29
  12   1  -4 1181.70   27.18
  12  -1  -4 1102.92   31.08
  12  -1  -4 1110.29   31.00
 -12   1   4 1117.34   27.35
 -12  -1   4 1096.52   27.39
 -12  -1   3   13.08    1.22
 -12  -1   3   13.52    1.21
  12   1  -3   16.03    1.34
 -12   1   3   14.52    1.33
  12   1  -3   11.34    1.60
 -12  -1   3   13.30    1.26
 -12   1   3   13.59    1.19
  12  -1  -3   11.97    1.86
  12  -1  -2 1696.11   46.78
  12   1  -2 1696.93   46.35
 -12  -1   2 1702.01   42.60
  12  -1  -2 1754.17   46.94
  12   1  -2 1820.87   42.59
 -12  -1   2 1694.92   47.01
 -12   1   2 1801.77   42.53
  12   1  -2 1708.41   46.74
 -12  -1   2 1792.72   47.18
  12  -1  -2 1757.61   46.93
 -12   1   2 1913.81   47.25
  12   1  -2 1697.64   46.69
  12   1  -1   36.08    2.11
  12   1  -1   36.11    2.12
  12   1  -1   38.93    2.12
  12  -1  -1   37.99    2.19
  12  -1  -1   38.77    2.19
 -12   1   1   34.84    1.91
 -12   1   1   38.53    2.19
 -12  -1   1   36.91    2.09
 -12  -1   1   38.72    2.22
 -12  -1   1   35.03    2.25
  12  -1   0 2143.18   57.79
 -12  -1   0 2144.30   52.44
  12   1   0 2131.11   57.93
  12   1   0 2196.08   58.05
 -12   1   0 2210.34   52.29
  12   1   0 2121.07   56.33
 -12  -1   0 2162.95   58.04
 -12  -1   0 2174.54   58.03
  12  -1   0 2084.91   57.98
 -12   1   0 2227.66   58.09
 -12  -1  -1   62.82    2.92
  12  -1   1   60.66    3.15
 -12  -1  -1   58.22    3.14
 -12   1  -1   66.70    3.18
  12   1   1   65.53    3.22
  12   1   1   63.20    2.50
 -12   1  -1   64.30    2.81
 -12  -1  -1   64.22    3.07
  12   1   2  678.07   19.65
 -12   1  -2  683.71   17.77
 -12  -1  -2  692.51   20.97
 -12   1  -2  677.38   19.61
 -12  -1  -2  684.85   17.91
  12   1   2  662.90   19.65
 -12  -1  -2  709.61   19.58
  12  -1   2  661.64   19.71
 -12  -1  -3    4.51    1.31
 -12   1  -3    5.18    1.08
  12   1   3    3.66    1.28
 -12  -1  -3    5.91    1.21
  12   1   3    5.20    1.28
 -12   1  -3    5.59    1.13
  12  -1   3    6.21    1.32
 -12  -1  -4  188.67    7.27
 -12   1  -4  182.64    8.06
 -12  -1  -4  179.99    6.21
  12   1   4  180.16    6.78
  12   1   4  180.33    6.72
 -12   1  -4  180.96    6.19
  12  -1   4  174.96    6.82
 -12   1  -4  182.82    6.19
  12  -1   5   23.21    2.31
  12   1   5   21.97    2.19
  12   1   5   22.25    2.34
 -12   1  -5   22.96    2.07
 -12  -1  -5   21.60    2.04
 -12  -1  -5   22.90    2.63
 -12   1  -5   28.15    3.29
  12   1   6  279.62    9.91
  12  -1   6  286.48   10.01
  12   1   6  287.33    9.84
 -12   1  -6  279.38    8.91
 -12  -1  -6  296.58   11.12
 -12  -1  -6  281.79    8.95
 -12   1  -6  291.13   11.72
  12   1   7   56.49    3.55
 -12   1  -7   48.65    4.62
 -12  -1  -7   49.93    3.11
 -12   1  -7   50.00    2.98
  12  -1   7   55.85    3.69
 -12  -1  -7   51.44    4.31
 -12  -1  -8   14.69    1.93
 -12   1  -8   21.71    3.68
 -12  -1  -8   17.46    3.31
 -12   1  -8   15.05    1.98
 -12   1  -9   -1.49    1.08
 -12  -1  -9   -0.84    1.08
 -12  -1  -9   -0.75    2.26
 -12   1  -9    1.62    2.64
 -12   1 -10    7.80    3.48
 -12  -1 -10    5.39    3.00
 -12   1 -11   -0.85    3.18
 -12  -1 -11    0.77    2.93
 -12   1 -12    5.77    4.12
 -12  -1 -12    5.28    4.15
  12  -2 -13   -0.13    2.94
  12  -2 -12    4.85    2.66
  12  -2 -11    2.81    2.61
  12  -2 -10    3.82    2.49
  12   2 -10    1.59    2.61
  12   2  -9   14.28    3.06
  12  -2  -9   17.77    3.25
  12   2  -9   15.09    3.34
  12   2  -8   -0.33    1.85
  12   2  -8    2.22    1.99
  12   2  -8   -0.20    1.53
 -12   2   8   -1.93    0.98
  12  -2  -8    0.81    1.91
 -12   2   7   77.05    3.39
  12  -2  -7   79.96    4.99
  12   2  -7   71.01    4.69
  12   2  -7   73.23    4.91
  12   2  -7   76.95    4.42
  12  -2  -6    7.37    2.12
 -12  -2   6    4.75    0.83
 -12   2   6    5.41    1.08
 -12   2   6    4.28    1.20
  12   2  -6    6.81    1.82
 -12  -2   6    4.98    0.99
  12   2  -6   12.09    2.34
  12   2  -5   58.17    3.60
  12  -2  -5   61.48    3.99
  12   2  -5   52.81    3.62
 -12  -2   5   54.16    2.39
 -12   2   5   60.25    2.89
 -12  -2   5   59.18    2.47
 -12   2   5   59.00    2.58
 -12  -2   5   61.83    2.54
 -12  -2   4   19.28    1.53
  12   2  -4   18.30    2.21
 -12   2   4   16.19    1.67
  12  -2  -4   19.92    2.48
 -12  -2   4   17.55    1.49
 -12   2   4   16.81    1.52
  12   2  -4   17.08    2.13
 -12  -2   4   15.53    1.49
  12   2  -4   17.21    1.50
  12   2  -3  191.31    5.73
  12   2  -3  188.88    6.58
 -12  -2   3  194.92    6.30
  12  -2  -3  176.58    7.07
 -12   2   3  191.58    6.39
  12  -2  -3  176.01    5.86
 -12  -2   3  187.08    5.77
  12   2  -3  184.55    7.10
  12  -2  -3  181.74    5.87
 -12  -2   3  185.36    6.11
 -12   2   3  187.17    5.72
 -12   2   2   50.26    2.74
  12   2  -2   53.72    2.62
  12   2  -2   51.19    2.74
 -12  -2   2   49.77    2.61
  12  -2  -2   49.82    2.61
 -12  -2   2   47.22    2.43
  12   2  -2   45.30    2.15
 -12   2   2   51.33    2.40
 -12  -2   2   45.48    2.57
  12  -2  -2   48.96    2.50
  12   2  -2   51.35    2.27
  12  -2  -1  408.62   12.26
 -12  -2   1  410.04   11.19
  12   2  -1  413.63   11.53
 -12   2   1  403.09   10.96
  12   2  -1  393.96   11.91
  12   2  -1  401.28   12.04
 -12   2   1  415.01   12.27
 -12  -2   1  404.65   12.20
 -12  -2   1  387.33   12.13
 -12   2   0   58.67    2.72
  12  -2   0   56.03    3.09
  12   2   0   58.42    2.35
  12   2   0   56.54    2.99
 -12  -2   0   66.88    3.14
  12   2   0   57.60    3.07
 -12  -2   0   55.65    3.13
 -12  -2   0   60.04    2.87
 -12   2   0   58.86    3.07
 -12   2  -1   52.30    2.58
 -12  -2  -1   48.90    2.26
  12  -2   1   52.00    3.00
  12   2   1   54.22    2.94
 -12  -2  -1   48.32    2.78
 -12  -2  -1   55.70    3.15
  12   2   1   52.08    3.00
 -12   2  -1   49.12    2.84
 -12  -2  -1   54.63    2.77
 -12  -2  -2   79.58    3.62
  12   2   2   86.36    4.14
 -12   2  -2   85.24    3.53
  12   2   2   79.39    3.84
  12  -2   2   74.91    3.93
 -12  -2  -2   81.01    3.38
 -12  -2  -2   89.41    4.13
 -12   2  -2   82.11    3.86
  12   2   3   29.41    2.38
  12  -2   3   34.35    2.61
 -12  -2  -3   31.77    2.51
  12   2   3   33.54    2.66
 -12   2  -3   31.60    2.28
 -12   2  -3   36.97    2.31
 -12  -2  -3   33.52    2.28
 -12  -2  -3   33.97    2.32
 -12   2  -4  104.24    5.81
 -12   2  -4   86.15    3.76
  12   2   4   82.45    4.40
 -12   2  -4   89.09    3.92
 -12  -2  -4   87.63    4.01
  12  -2   4   94.56    4.54
  12   2   4   86.08    4.28
 -12  -2  -4   89.20    4.29
  12   2   5   21.32    2.31
 -12   2  -5   27.09    3.48
  12  -2   5   24.32    2.53
 -12  -2  -5   23.55    2.20
 -12  -2  -5   26.06    2.69
  12   2   5   23.35    2.56
 -12   2  -5   23.81    2.16
  12   2   6  146.94    6.20
  12  -2   6  142.84    6.36
 -12   2  -6  148.51    7.88
 -12   2  -6  144.10    5.60
 -12  -2  -6  141.20    5.61
 -12  -2  -6  150.52    6.81
 -12   2  -7    3.78    2.46
 -12  -2  -7    2.19    1.93
  12  -2   7    3.37    1.64
 -12   2  -7    3.53    1.33
 -12  -2  -7    7.58    1.74
 -12   2  -8   56.58    3.35
 -12  -2  -8   64.00    5.02
 -12  -2  -8   57.54    3.56
 -12   2  -8   62.21    5.59
 -12  -2  -9   -0.42    1.30
 -12   2  -9    0.37    1.17
 -12  -2  -9    0.59    2.38
 -12   2  -9   -1.54    2.24
 -12   2 -10   28.96    4.97
 -12  -2 -10   30.53    4.48
 -12   2 -11   -1.82    3.07
 -12  -2 -11    4.92    3.42
 -12   2 -12   17.38    5.15
  12  -3 -13   -0.27    2.72
  12  -3 -12   18.36    4.04
  12   3 -12   16.09    4.43
  12  -3 -11    2.17    2.64
  12   3 -11    1.16    2.90
  12  -3 -10   58.66    5.08
  12   3 -10   52.72    5.34
  12   3  -9   -0.04    2.06
  12  -3  -9    1.57    2.12
  12   3  -9    3.55    2.71
  12   3  -8  248.76   10.75
  12   3  -8  251.06   10.02
  12  -3  -8  248.14   10.26
  12  -3  -7   12.67    2.71
 -12   3   7   10.99    1.67
  12   3  -7    8.39    2.20
  12   3  -7    8.58    2.50
 -12  -3   6  309.71    9.48
  12   3  -6  310.92   11.55
 -12   3   6  323.16   10.11
 -12  -3   6  301.43    8.65
  12   3  -6  299.05   11.10
  12  -3  -6  307.73   11.35
 -12  -3   5   14.23    1.49
  12   3  -5   13.76    1.33
  12   3  -5   14.33    2.34
 -12  -3   5   12.99    1.55
  12  -3  -5   14.53    2.59
 -12   3   5   17.15    1.94
 -12  -3   5   15.33    1.55
  12   3  -5    9.85    2.14
  12   3  -4  478.12   12.52
 -12   3   4  513.69   14.37
  12  -3  -4  472.74   13.33
 -12  -3   4  465.30   13.84
 -12  -3   4  459.26   13.72
  12  -3  -4  448.18   13.18
 -12  -3   4  452.41   12.59
  12   3  -4  463.07   15.19
  12  -3  -4  456.61   15.04
 -12  -3   3    0.92    0.92
 -12  -3   3    0.56    0.82
  12  -3  -3    1.04    1.04
 -12  -3   3    1.23    1.12
  12   3  -3   -1.14    1.32
 -12   3   3    0.34    1.03
  12   3  -3    1.93    0.92
 -12   3   3    1.42    0.90
 -12  -3   2  585.94   17.01
 -12   3   2  587.16   15.45
  12   3  -2  562.15   18.08
 -12  -3   2  579.10   16.96
  12   3  -2  590.37   16.47
 -12   3   2  590.05   17.17
  12  -3  -2  583.67   17.03
 -12  -3   2  572.19   15.48
  12   3  -2  570.23   16.35
 -12   3   1   16.87    1.65
 -12  -3   1   20.54    1.82
 -12  -3   1   17.71    1.83
 -12   3   1   17.60    1.88
  12  -3  -1   17.55    1.99
 -12  -3   1   18.18    1.98
  12   3  -1   15.07    1.66
  12   3  -1   18.90    1.86
 -12  -3   0 1052.09   27.12
  12   3   0 1103.85   29.82
  12  -3   0  994.06   29.85
  12   3   0 1045.20   29.74
 -12   3   0 1082.24   26.92
 -12  -3   0 1065.42   29.88
 -12   3   0 1100.25   30.00
 -12   3  -1   46.70    2.65
  12   3   1   47.90    3.15
 -12  -3  -1   47.11    2.83
  12   3   1   42.62    2.87
 -12   3  -1   47.36    3.00
  12  -3   1   50.73    3.20
 -12  -3  -1   44.03    3.10
 -12   3  -2  173.76    6.59
  12   3   2  178.18    6.89
 -12  -3  -2  180.20    6.83
 -12   3  -2  172.57    5.94
 -12  -3  -2  170.15    6.16
  12  -3   2  174.24    6.82
 -12   3  -3   12.73    1.67
  12  -3   3   13.08    1.97
 -12  -3  -3   12.49    1.68
 -12  -3  -3   14.75    2.04
  12   3   3   10.85    1.99
  12   3   3   11.04    1.81
 -12   3  -3   10.96    1.53
 -12   3  -4  147.83    7.65
 -12   3  -4  150.41    5.48
 -12  -3  -4  150.42    6.15
  12  -3   4  144.23    6.32
 -12  -3  -4  151.65    5.67
 -12   3  -4  143.14    5.53
  12   3   4  147.68    6.09
  12   3   4  151.36    6.45
 -12  -3  -4  145.71    5.72
 -12   3  -5    5.31    2.41
  12  -3   5    2.74    1.45
  12   3   5    4.63    1.52
 -12   3  -5    3.19    1.24
 -12   3  -5    2.14    0.81
 -12  -3  -5    2.65    1.32
 -12  -3  -5    2.88    1.42
 -12   3  -6  134.34    5.45
 -12  -3  -6  143.20    6.37
  12  -3   6  126.72    6.20
 -12  -3  -6  135.94    5.70
 -12   3  -6  131.94    7.73
 -12  -3  -7   49.56    3.45
 -12   3  -7   56.47    3.41
 -12  -3  -7   56.68    4.40
 -12   3  -7   47.67    4.94
 -12  -3  -8   41.46    4.29
 -12   3  -8   37.15    4.96
 -12   3  -8   35.50    2.86
 -12   3  -9    6.92    1.63
 -12   3  -9    9.47    3.47
 -12   3 -10    5.54    3.46
 -12   3 -11    2.99    3.58
  12  -4 -12    2.74    2.86
  12   4 -12    2.26    3.32
  12   4 -11   17.37    4.18
  12  -4 -11   17.68    3.88
  12   4 -10   -1.16    2.56
  12  -4 -10    0.56    2.35
  12   4  -9   34.00    4.00
  12  -4  -9   27.19    4.05
  12   4  -9   29.82    4.23
  12   4  -8    2.89    2.36
  12  -4  -8   -1.80    1.90
  12   4  -8    1.39    2.06
  12   4  -7   96.70    5.75
  12  -4  -7   98.71    5.98
  12   4  -7   94.81    5.68
  12   4  -6    6.85    2.23
  12   4  -6    4.42    2.09
 -12  -4   6    4.42    1.34
  12  -4  -6    4.06    2.19
  12   4  -5  193.96    8.31
  12  -4  -5  196.04    8.47
  12   4  -5  190.34    7.87
 -12  -4   5  200.20    7.04
 -12  -4   5  196.28    7.03
  12  -4  -4    4.40    2.08
 -12  -4   4    3.45    1.51
 -12   4   4    1.07    1.33
  12   4  -4    4.14    1.85
 -12  -4   4    2.18    1.06
  12   4  -4    4.37    1.64
  12  -4  -4    2.12    1.28
 -12  -4   3  314.23   10.33
 -12   4   3  318.14   10.62
  12  -4  -3  323.12   10.33
 -12  -4   3  311.93    9.47
  12   4  -3  298.44   11.23
  12   4  -2  102.93    4.28
  12  -4  -2  108.76    4.98
 -12   4   2  107.74    4.48
  12  -4  -2  112.81    4.39
 -12  -4   2  106.36    4.95
  12   4  -2   99.33    5.39
  12   4  -2  109.40    4.34
 -12  -4   2  104.76    4.53
 -12   4   2  111.22    5.02
  12  -4  -1  243.21    8.66
 -12   4   1  253.41    8.63
 -12  -4   1  244.05    8.56
  12   4  -1  246.63    8.23
 -12  -4   1  227.92    7.76
 -12   4   1  235.63    7.66
  12   4  -1  218.64    9.04
  12   4  -1  231.29    8.10
  12   4   0    6.50    1.57
  12   4   0    4.05    1.36
 -12  -4   0    6.33    1.70
 -12   4   0    8.92    1.72
 -12   4   0    7.78    1.46
 -12  -4   0    3.70    1.33
  12  -4   0    4.36    1.53
 -12   4  -1  125.67    5.03
 -12  -4  -1  132.39    5.80
 -12   4  -1  128.98    5.58
  12   4   1  135.66    5.61
 -12  -4  -1  125.43    5.24
  12  -4   1  129.30    5.85
  12   4   1  144.82    5.95
 -12  -4  -2  118.31    5.56
  12  -4   2  117.97    5.62
  12   4   2  126.36    5.74
  12   4   2  123.22    5.40
 -12   4  -2  112.67    4.80
 -12   4  -2  117.93    5.32
 -12  -4  -2  124.27    5.22
 -12   4  -3  158.16    5.98
 -12  -4  -3  170.92    7.07
 -12  -4  -3  163.03    6.36
 -12   4  -3  169.63    6.56
  12   4   3  163.12    6.68
  12   4   3  167.19    7.12
  12  -4   3  161.30    7.00
  12  -4   4   54.47    3.88
 -12   4  -4   49.53    3.12
 -12  -4  -4   55.78    3.85
 -12  -4  -4   54.01    3.43
 -12   4  -4   52.65    4.81
 -12   4  -4   51.36    3.12
 -12   4  -5   19.71    2.12
 -12  -4  -5   20.64    2.51
 -12  -4  -5   20.45    2.41
 -12   4  -5   20.01    3.69
 -12   4  -6   52.95    5.09
 -12   4  -6   37.20    2.90
 -12   4  -7    0.60    2.40
 -12   4  -7    1.55    1.28
 -12   4  -8   30.42    4.87
 -12   4  -8   42.70    3.17
 -12   4  -9    6.93    3.37
 -12   4 -10    5.91    3.76
 -12   4 -11    3.68    3.89
  12   5 -12   10.41    4.24
  12  -5 -11    3.38    2.68
  12   5 -11    2.22    3.20
  12   5 -10   24.93    4.37
  12  -5 -10   24.73    4.29
  12  -5  -9    0.22    2.50
  12   5  -9    0.86    2.59
  12   5  -8   45.57    4.41
  12   5  -8   42.34    4.55
  12  -5  -8   39.12    4.58
  12   5  -7    1.16    2.25
  12  -5  -7    0.08    2.29
  12   5  -7    3.12    2.18
  12   5  -6   65.28    4.47
  12  -5  -6   69.92    5.26
  12   5  -6   62.29    4.87
  12  -5  -5   14.86    3.21
  12  -5  -5    8.13    1.77
  12   5  -5   10.87    2.35
  12   5  -5   14.41    2.76
 -12  -5   4  131.40    5.93
  12   5  -4  123.44    6.57
  12  -5  -4  127.13    5.56
  12   5  -3    5.36    2.15
 -12  -5   3    5.24    1.94
  12  -5  -3    2.06    1.70
  12   5  -2   87.57    4.06
 -12  -5   2   98.58    5.04
  12  -5  -2   91.06    4.86
  12   5  -2   92.05    4.08
  12   5  -2   90.96    5.33
 -12   5   1   32.45    2.64
  12   5  -1   36.67    2.91
  12   5  -1   31.95    3.41
 -12  -5   1   35.36    3.32
 -12   5   1   38.05    3.17
  12   5  -1   34.88    2.77
  12   5   0   99.61    5.02
 -12   5   0   99.88    4.59
 -12   5   0   97.55    5.04
  12   5   0  103.07    5.65
  12   5   0  106.16    4.94
  12   5   1   36.58    3.60
 -12   5  -1   32.29    2.65
  12   5   1   38.66    3.32
 -12   5  -1   31.23    2.97
 -12   5  -2  115.72    5.50
  12   5   2  118.25    6.05
 -12   5  -2  119.56    5.12
 -12   5  -3   41.03    3.13
 -12   5  -3   46.32    3.12
 -12   5  -4   44.16    3.13
 -12   5  -4   50.18    5.02
 -12   5  -5    9.69    3.18
 -12   5  -5   11.85    1.90
 -12   5  -6   20.29    4.01
 -12   5  -6   20.33    2.37
 -12   5  -7   32.51    2.94
 -12   5  -7   37.26    5.05
 -12   5  -8   23.92    2.70
 -12   5  -8   13.89    4.13
 -12   5  -9   31.19    5.41
 -12   5 -10    5.02    4.25
  12  -6 -10    1.22    2.98
  12  -6  -9   30.93    4.69
  12   6  -8    1.70    2.79
  12  -6  -8   -0.41    2.31
  12  -6  -7   48.07    5.22
  12   6  -7   50.62    4.94
  12  -6  -6    1.98    2.65
  12   6  -6   -2.20    1.83
  12  -6  -5  179.67    9.04
  12   6  -5  182.39    8.85
  12   6  -4   -1.43    1.75
  12   6  -3   98.13    6.05
  12   6  -2   14.67    1.97
  12   6  -2   13.24    2.85
  12   6  -1  142.00    7.23
 -12   6   1  140.79    6.07
  12   6   0    9.46    2.13
  12   6   0    9.85    2.50
 -12   6   0   10.25    1.96
  12   6   1  112.64    6.32
 -12   6  -1  105.45    5.15
 -12   6  -2    6.00    1.68
 -12   6  -2    5.39    1.88
  12   6   2    4.26    2.19
 -12   6  -3   55.40    3.66
  12   6   3   60.34    4.72
  12   6   4   15.13    2.92
 -12   6  -4   19.12    3.93
 -12   6  -4   16.42    2.33
 -12   6  -5   24.31    4.38
 -12   6  -5   26.68    2.79
  12   6   5   23.51    3.52
 -12   6  -6    5.94    1.85
 -12   6  -6    5.21    3.19
 -12   6  -7    6.37    1.86
 -12   6  -7    8.84    3.58
 -12   6  -8    6.04    1.97
 -12   6  -8    7.32    3.70
 -12   6  -9    4.01    3.83
  12  -7  -8    3.81    3.06
  12  -7  -7    0.77    2.94
  12  -7  -6   14.20    3.73
  12   7  -6    8.07    2.99
  12   7  -5    8.02    2.84
  12  -7  -5    3.97    3.09
  12   7  -4   -0.04    2.10
  12   7  -3    0.75    2.08
  12   7  -2    6.49    2.58
 -12   7   2    6.45    1.89
 -12   7   1   15.13    2.43
  12   7  -1   12.40    2.97
  12   7   0    6.49    2.61
 -12   7   0    4.45    1.73
  12   7   1   38.38    3.98
 -12   7  -1   25.17    2.94
 -12   7  -2   13.70    2.31
  12   7   2   16.52    3.06
 -12   7  -3   28.24    3.04
  12   7   3   37.99    4.03
 -12   7  -3   40.21    5.11
 -12   7  -4    5.07    3.35
 -12   7  -4    6.48    2.04
 -12   7  -5   11.73    3.79
 -12   7  -5   13.31    2.47
 -12   7  -6    7.50    3.63
 -12   7  -6    3.28    1.94
 -12   7  -7   27.04    5.00
  12  -8  -6    3.63    3.35
  12  -8  -5   32.81    5.11
 -12   8   2   -2.28    1.32
  12   8  -2   -1.15    2.33
  12   8  -1   42.13    4.66
 -12   8   1   41.27    3.70
  12   8   0    1.47    2.45
 -12   8   0    3.05    1.85
 -12   8  -1   26.05    3.26
  12   8   1   31.78    4.12
 -12   8  -2    0.62    1.65
 -12   8  -2    1.28    2.94
 -12   8  -3   29.35    4.91
 -12   8  -4    1.59    2.95
 -12   8  -5   13.80    4.05
  13   0 -13   -1.86    2.86
  13   0 -12   76.50    6.28
  13   0 -11   -0.29    2.30
  13   0 -10   96.33    6.29
  13   0  -9   -1.52    1.68
  13   0  -8  154.18    7.36
  13   0  -7    1.54    1.62
  13   0  -7   -0.80    1.11
 -13   0   6  801.75   19.98
  13   0  -6  807.24   23.33
 -13   0   6  818.31   21.79
  13   0  -6  796.31   23.71
 -13   0   5    0.05    0.57
 -13   0   5   -0.63    0.65
 -13   0   5    0.04    0.51
  13   0  -5   -1.01    0.85
  13   0  -5   -0.42    1.24
 -13   0   4  620.39   17.34
 -13   0   4  632.72   17.25
 -13   0   4  629.41   15.78
  13   0  -4  621.13   18.30
  13   0  -4  597.91   18.16
 -13   0   3    0.22    0.61
  13   0  -3   -0.15    1.00
 -13   0   3   -0.19    0.48
 -13   0   3    0.02    0.77
  13   0  -3    0.81    0.66
  13   0  -2  298.90    8.00
 -13   0   2  275.01    7.86
  13   0  -2  277.03    8.32
 -13   0   2  277.71    8.76
  13   0  -2  277.03    8.34
 -13   0   2  281.34    8.65
  13   0  -2  269.66    8.85
  13   0  -1    0.75    0.97
 -13   0   1   -0.22    0.62
 -13   0   1   -0.89    0.78
  13   0  -1   -0.94    0.72
  13   0  -1   -1.10    0.59
 -13   0   1    0.28    0.56
 -13   0   0  280.00    8.17
  13   0   0  275.30    8.88
 -13   0   0  290.76    9.08
  13   0   0  279.01    9.01
 -13   0  -1    0.44    0.66
 -13   0  -1    2.27    0.88
  13   0   1   -0.22    0.95
  13   0   1    0.01    0.35
 -13   0  -2  112.27    4.27
 -13   0  -2  107.84    4.46
  13   0   2  105.59    4.47
  13   0   2  103.83    4.58
  13   0   3    0.39    1.03
  13   0   3    0.32    1.05
 -13   0  -3   -1.43    1.31
 -13   0  -3    2.42    0.97
 -13   0  -3    0.47    0.75
 -13   0  -4   90.88    4.09
  13   0   4   87.68    4.40
 -13   0  -4   98.07    4.01
  13   0   4   90.94    4.36
 -13   0  -4   97.57    5.28
 -13   0  -5   -0.43    1.44
  13   0   5   -0.35    1.05
  13   0   5    1.29    1.30
 -13   0  -5   -0.32    0.84
 -13   0  -6   15.47    2.74
 -13   0  -6   14.54    1.94
  13   0   6   17.47    2.26
 -13   0  -7   -3.19    1.59
  13   0   7   -0.15    1.25
 -13   0  -7   -0.84    1.00
 -13   0  -8    6.67    2.63
 -13   0  -8    3.29    1.40
 -13   0  -9   -2.03    2.23
 -13   0  -9    0.38    1.21
 -13   0 -10    4.05    1.51
 -13   0 -10    5.06    3.20
 -13   0 -11   -3.18    2.80
 -13   0 -12   -3.61    3.15
  13  -1 -14    2.89    3.63
  13  -1 -13   -0.38    2.79
  13   1 -12    3.88    2.90
  13  -1 -12    5.93    2.88
  13  -1 -11    1.00    2.45
  13   1 -11    3.09    2.72
  13  -1 -10   20.32    3.50
  13   1 -10   19.17    3.50
  13  -1  -9   36.71    4.11
  13   1  -9   34.93    4.00
  13   1  -8   15.11    2.32
  13  -1  -8   19.86    3.17
  13   1  -8   13.49    2.78
  13   1  -7    1.78    1.43
  13   1  -7   -0.35    1.63
 -13   1   7    0.79    0.78
  13  -1  -7    0.57    1.73
  13  -1  -6   26.79    3.10
  13   1  -6   30.97    2.70
 -13   1   6   27.40    1.74
  13  -1  -6   33.35    2.09
 -13   1   6   27.00    1.78
 -13  -1   6   30.77    1.76
  13   1  -6   31.44    3.21
 -13   1   5   89.57    3.33
  13   1  -5   83.04    4.40
 -13  -1   5   85.46    2.96
 -13  -1   5   75.76    2.89
  13  -1  -5   81.38    4.61
  13  -1  -5   79.89    3.31
 -13   1   5   85.67    3.05
  13   1  -5   77.57    4.01
 -13  -1   5   80.26    3.01
  13   1  -4   43.65    3.07
 -13  -1   4   46.23    2.18
  13   1  -4   46.08    2.05
  13   1  -4   41.76    3.10
 -13  -1   4   46.87    2.21
 -13   1   4   44.43    2.34
  13  -1  -4   47.58    3.37
 -13   1   4   43.33    2.13
 -13  -1   4   45.36    2.22
  13  -1  -3   10.95    1.87
 -13   1   3   11.76    1.14
  13  -1  -3   11.05    0.91
  13   1  -3   11.14    1.64
  13   1  -3   12.49    1.24
 -13   1   3   11.13    1.27
 -13  -1   3   12.90    1.26
 -13  -1   3   11.52    1.21
 -13  -1   3   12.01    1.30
 -13  -1   2  322.40   10.13
  13   1  -2  329.99    9.67
  13   1  -2  362.58    9.41
  13   1  -2  332.76    9.72
  13   1  -2  333.83   10.18
 -13  -1   2  325.01    9.32
 -13   1   2  344.39    9.25
 -13   1   2  307.17   10.13
  13  -1  -2  326.24    9.96
  13  -1  -2  346.76   10.71
  13  -1  -2  332.04    9.95
 -13  -1   2  359.59   10.34
  13  -1  -1   42.79    2.42
 -13   1   1   43.16    2.43
 -13  -1   1   39.77    2.55
  13   1  -1   44.69    2.37
  13   1  -1   41.59    2.30
 -13   1   1   40.49    2.11
 -13  -1   1   42.72    2.43
  13   1  -1   39.08    2.27
 -13  -1   1   45.15    2.33
  13  -1  -1   41.76    2.37
 -13   1   0  261.92    8.67
  13   1   0  267.53    8.68
 -13  -1   0  263.98    8.73
  13   1   0  279.97    7.98
 -13  -1   0  268.90    7.97
 -13  -1   0  264.59    8.68
  13   1   0  268.99    8.64
  13  -1   0  263.41    8.68
  13  -1   0  263.34    8.50
 -13   1   0  266.25    7.76
 -13   1  -1    1.37    0.89
  13   1   1    1.49    0.81
  13  -1   1    1.76    1.01
 -13  -1  -1    3.18    0.93
 -13  -1  -1    0.88    0.81
 -13  -1  -1   -0.23    0.96
 -13   1  -1    2.31    0.81
  13   1   1    0.49    0.64
  13   1   1    0.20    1.02
  13  -1   1    0.92    0.94
 -13  -1  -2  535.64   15.69
 -13   1  -2  538.96   14.38
  13   1   2  535.74   15.85
 -13  -1  -2  508.84   14.40
 -13  -1  -2  528.94   16.75
  13  -1   2  530.51   15.94
  13   1   2  516.41   15.82
 -13   1  -2  544.25   15.84
 -13  -1  -3    1.79    0.92
  13   1   3    0.08    1.13
  13  -1   3    2.24    1.14
 -13  -1  -3    0.99    1.12
 -13   1  -3    0.96    0.87
 -13   1  -3    1.29    0.92
  13   1   3   -0.11    0.97
 -13  -1  -3    1.45    0.94
  13   1   4  426.20   13.52
  13   1   4  438.30   13.62
 -13  -1  -4  421.82   12.38
 -13  -1  -4  431.27   14.47
  13  -1   4  417.25   13.64
 -13   1  -4  435.27   12.95
 -13   1  -4  442.66   15.48
 -13   1  -4  445.83   12.40
 -13  -1  -5    4.81    1.83
 -13  -1  -5    3.28    1.21
  13  -1   5    5.24    1.51
  13   1   5    2.98    1.48
 -13   1  -5    3.64    1.98
 -13   1  -5    5.09    1.32
  13   1   5    5.19    1.48
  13  -1   6  243.26    9.06
 -13  -1  -6  235.90    8.07
 -13   1  -6  250.21   10.58
 -13  -1  -6  262.09   10.07
  13   1   6  245.98    8.94
 -13   1  -6  238.96    8.07
  13  -1   7    2.62    1.59
 -13   1  -7    1.79    1.17
 -13  -1  -7    0.12    1.73
  13   1   7    2.67    1.44
 -13   1  -7   -2.02    1.80
 -13  -1  -7    1.25    1.13
 -13   1  -8  164.92    6.24
 -13  -1  -8  168.48    6.39
 -13  -1  -8  178.95    8.68
 -13   1  -8  165.27    8.93
 -13  -1  -9   -1.40    2.21
 -13  -1  -9   -0.38    1.22
 -13   1  -9    2.14    1.33
 -13   1  -9   -2.40    2.16
 -13  -1 -10   68.31    3.88
 -13  -1 -10   72.00    6.25
 -13   1 -10   70.07    6.49
 -13  -1 -11   -2.91    2.81
 -13   1 -11   -1.60    3.13
 -13   1 -12   21.70    5.27
 -13  -1 -12   27.11    5.46
  13  -2 -13    0.64    2.79
  13  -2 -12   24.75    4.35
  13  -2 -11    1.70    2.61
  13  -2 -10  130.78    7.46
  13   2 -10  113.15    7.10
  13   2  -9   -1.56    1.97
  13  -2  -9    0.17    1.97
  13   2  -9   -0.60    1.65
 -13   2   8  134.12    5.05
  13   2  -8  126.82    6.80
  13   2  -8  132.01    6.24
  13  -2  -8  134.55    7.01
  13   2  -7   -2.12    1.42
 -13   2   7    0.53    0.94
 -13   2   7    0.35    0.81
  13  -2  -7    0.61    1.90
  13   2  -7   -0.28    1.71
 -13  -2   6  289.33    8.87
 -13   2   6  317.97    9.64
 -13   2   6  307.50    8.66
  13   2  -6  296.50   10.79
 -13  -2   6  314.26    8.45
  13  -2  -6  321.57   11.26
 -13  -2   6  309.00    9.02
  13   2  -5    1.23    1.36
 -13   2   5    1.14    0.78
  13   2  -5    2.44    1.45
 -13  -2   5    2.19    0.81
 -13   2   5    0.72    0.94
  13  -2  -5    2.50    1.62
 -13  -2   5    2.30    0.82
 -13  -2   5    3.14    0.92
 -13  -2   4  398.90   10.90
  13   2  -4  388.04   12.53
 -13   2   4  410.15   12.17
 -13   2   4  402.32   10.91
 -13  -2   4  404.82   11.91
  13  -2  -4  413.61   13.20
 -13  -2   4  388.89   11.68
  13   2  -4  416.49   10.74
  13   2  -4  394.00   13.09
 -13  -2   3   20.72    1.62
  13  -2  -3   18.56    2.33
  13  -2  -3   15.08    1.46
  13   2  -3   20.78    2.09
 -13   2   3   16.76    1.67
  13   2  -3   18.32    1.64
 -13  -2   3   17.98    1.63
  13  -2  -3   17.83    1.52
 -13   2   3   17.35    1.52
  13   2  -3   19.34    2.32
 -13  -2   3   17.95    1.69
  13   2  -2  425.34   12.44
 -13   2   2  454.07   13.18
 -13  -2   2  429.88   12.98
 -13  -2   2  439.39   13.13
  13  -2  -2  443.84   13.02
 -13   2   2  424.94   11.73
 -13  -2   2  431.15   11.95
  13   2  -2  428.86   12.74
  13   2  -2  461.80   12.65
  13  -2  -2  433.05   12.82
 -13  -2   1    7.50    1.43
 -13  -2   1    9.14    1.29
  13  -2  -1    8.36    1.44
 -13  -2   1    8.68    1.29
  13   2  -1    7.87    1.27
 -13   2   1    8.84    1.38
  13   2  -1    4.79    1.20
  13   2  -1    6.43    1.17
 -13   2   1    7.58    1.17
  13   2   0   83.11    3.86
  13   2   0   86.24    3.06
 -13   2   0   87.91    3.92
 -13  -2   0   86.31    3.87
  13  -2   0   78.85    3.90
 -13  -2   0   87.52    4.03
 -13  -2   0   81.96    3.60
 -13   2   0   85.92    3.47
  13   2   0   78.63    3.78
 -13  -2  -1    1.13    1.14
  13  -2   1   -0.03    1.00
  13   2   1    1.15    1.01
  13   2   1    0.55    1.08
 -13   2  -1    1.00    0.76
 -13  -2  -1    0.07    0.69
 -13  -2  -1    1.14    0.88
 -13  -2  -1    0.23    0.81
 -13   2  -1    1.90    0.99
 -13  -2  -2   70.48    3.82
 -13   2  -2   75.22    3.69
 -13  -2  -2   73.73    3.50
  13   2   2   69.21    3.67
 -13   2  -2   71.18    3.28
  13  -2   2   67.24    3.76
 -13  -2  -2   73.37    3.20
  13   2   2   79.64    4.00
 -13  -2  -3   62.31    3.29
  13  -2   3   63.06    3.66
  13   2   3   61.73    3.67
 -13   2  -3   66.88    3.21
 -13   2  -3   61.95    3.33
  13   2   3   62.86    3.48
 -13  -2  -3   70.58    3.64
 -13  -2  -3   65.91    3.22
  13   2   4   96.95    4.61
 -13   2  -4   93.08    4.06
 -13   2  -4  101.09    4.23
  13   2   4   95.33    4.77
 -13   2  -4   90.91    5.75
  13  -2   4   86.13    4.56
 -13  -2  -4   96.85    4.28
 -13  -2  -4  101.45    4.59
 -13  -2  -5   71.02    3.74
  13   2   5   74.75    4.13
  13   2   5   77.60    4.37
 -13   2  -5   73.58    5.34
 -13  -2  -5   75.68    4.25
 -13   2  -5   69.29    3.64
 -13   2  -5   77.29    3.17
  13  -2   5   77.91    4.30
 -13  -2  -6    0.83    1.67
  13  -2   6    1.91    1.55
  13   2   6    1.57    1.49
 -13   2  -6    5.92    2.45
 -13   2  -6    3.37    1.33
 -13  -2  -6    0.59    1.20
 -13   2  -7    2.57    1.34
  13  -2   7    3.06    1.72
 -13  -2  -7    5.83    1.66
 -13  -2  -7    6.10    2.17
 -13   2  -7    6.17    2.69
 -13  -2  -8   -0.74    2.01
 -13   2  -8    3.45    1.46
 -13   2  -8    1.71    2.32
 -13  -2  -8    1.80    1.39
 -13   2  -9   12.37    1.95
 -13  -2  -9   18.73    3.54
 -13  -2  -9   14.68    2.18
 -13   2  -9   17.31    3.93
 -13   2 -10    1.95    3.16
 -13  -2 -10    2.84    2.96
 -13   2 -11    7.91    3.95
 -13   2 -12   -1.24    3.80
  13  -3 -13   10.57    3.72
  13  -3 -12    3.03    2.83
  13  -3 -11   19.42    3.90
  13   3 -11   24.37    4.43
  13   3 -10    3.92    2.90
  13  -3 -10    6.14    2.85
  13   3  -9   62.83    4.80
  13  -3  -9   66.28    5.32
  13   3  -9   64.60    5.43
  13   3  -8   11.17    2.98
  13  -3  -8   14.50    3.09
  13   3  -8   16.85    2.79
  13   3  -7   30.04    3.27
  13   3  -7   34.26    3.67
 -13   3   7   30.48    2.57
  13  -3  -7   32.42    3.69
  13   3  -6   45.36    3.72
 -13  -3   6   46.97    2.66
 -13   3   6   47.67    3.10
  13   3  -6   47.99    3.88
  13  -3  -6   42.70    3.97
 -13   3   5  159.22    5.44
  13   3  -5  163.50    7.06
 -13  -3   5  154.65    5.63
  13  -3  -5  152.11    7.18
 -13  -3   5  155.10    5.26
 -13   3   5  169.34    6.22
 -13  -3   5  157.05    5.73
  13   3  -5  158.01    6.72
  13  -3  -4   32.05    3.30
 -13  -3   4   28.21    2.01
  13   3  -4   29.11    2.98
 -13   3   4   28.02    2.08
 -13  -3   4   25.30    2.07
  13  -3  -4   27.12    1.75
  13   3  -4   28.41    2.11
  13   3  -4   29.96    2.90
 -13   3   4   25.26    2.30
 -13  -3   4   28.36    2.23
  13  -3  -4   28.45    1.84
  13  -3  -3  162.49    5.88
 -13  -3   3  170.96    6.09
 -13  -3   3  163.10    5.99
 -13   3   3  160.01    5.53
  13   3  -3  149.28    6.76
 -13   3   3  172.05    6.31
 -13  -3   3  169.03    5.62
 -13  -3   2  204.10    7.21
  13   3  -2  217.00    6.74
 -13   3   2  207.52    6.61
 -13  -3   2  199.41    6.65
  13   3  -2  198.71    8.09
 -13   3   2  213.47    7.42
  13  -3  -2  208.84    7.32
  13   3  -2  196.92    6.57
 -13  -3   2  199.20    7.20
  13  -3  -1   22.53    2.20
  13   3  -1   21.19    2.01
 -13  -3   1   19.85    2.08
 -13   3   1   20.92    2.10
 -13  -3   1   21.72    1.96
 -13   3   1   22.46    1.85
 -13  -3   1   19.89    2.01
  13   3  -1   21.59    1.93
  13   3   0  197.99    7.02
  13   3   0  181.54    6.92
 -13  -3   0  195.82    7.16
 -13  -3   0  187.88    6.50
 -13   3   0  198.97    7.15
 -13   3   0  186.48    6.25
  13  -3   0  185.72    7.15
 -13   3  -1   52.97    3.16
  13   3   1   47.59    3.17
 -13  -3  -1   50.34    2.96
 -13   3  -1   47.49    2.71
  13  -3   1   44.70    3.13
 -13  -3  -1   43.00    3.16
  13   3   1   49.14    3.07
 -13   3  -2  334.42   10.92
 -13  -3  -2  336.72   11.14
 -13   3  -2  326.60    9.84
 -13  -3  -2  323.15   10.10
  13   3   2  341.40   11.22
  13  -3   2  325.63   11.12
 -13  -3  -3   -0.71    1.21
  13   3   3   -1.31    1.19
 -13   3  -3    1.12    1.09
 -13   3  -3    1.08    0.90
  13   3   3    0.16    1.07
 -13  -3  -3    0.81    1.01
  13  -3   3    0.66    1.19
  13   3   4  190.31    7.68
 -13   3  -4  185.14    6.61
  13  -3   4  193.04    7.67
 -13  -3  -4  189.18    7.32
 -13  -3  -4  195.15    6.87
  13   3   4  204.76    7.55
 -13  -3  -4  189.43    6.90
 -13   3  -4  179.89    8.92
 -13   3  -4  183.64    6.81
 -13   3  -5    0.86    0.81
 -13  -3  -5   -0.30    1.16
 -13  -3  -5   -0.98    0.93
  13  -3   5    0.35    1.40
 -13   3  -5   -0.71    1.88
 -13   3  -5    1.97    1.16
 -13   3  -6  189.17    7.00
 -13  -3  -6  188.86    7.25
 -13  -3  -6  205.00    8.11
 -13   3  -6  194.42    9.82
 -13  -3  -7    2.36    1.91
 -13   3  -7    4.71    1.50
 -13   3  -7    0.23    2.21
 -13  -3  -7    1.39    1.32
 -13  -3  -8   33.16    2.99
 -13   3  -8   39.07    5.14
 -13   3  -8   32.62    2.84
 -13   3  -9    3.23    1.46
 -13   3  -9    4.82    3.11
 -13   3 -10   53.00    6.54
 -13   3 -11    0.17    3.28
  13   4 -12    8.79    3.94
  13  -4 -12   13.39    3.79
  13   4 -11    1.08    3.03
  13  -4 -11   -0.26    2.50
  13  -4 -10   53.16    5.47
  13   4 -10   42.95    5.21
  13  -4  -9    4.79    2.59
  13   4  -9    5.10    2.78
  13   4  -9    5.98    2.52
  13   4  -8   37.72    3.90
  13   4  -8   27.47    3.79
  13  -4  -8   33.35    4.22
  13   4  -7    3.80    2.27
  13  -4  -7    0.91    2.07
  13   4  -7    1.71    1.99
  13   4  -6   74.21    4.72
  13   4  -6   73.32    4.99
 -13  -4   6   77.95    3.89
  13  -4  -6   87.14    5.57
 -13  -4   5   17.14    2.15
  13   4  -5   17.40    2.62
  13   4  -5   15.73    2.74
 -13  -4   5   15.15    1.93
  13  -4  -5   16.20    2.98
  13  -4  -4   84.14    3.88
  13  -4  -4   85.15    5.24
 -13  -4   4   79.90    3.73
 -13  -4   4   81.65    4.19
  13   4  -4   80.12    4.87
 -13  -4   4   82.08    4.06
 -13  -4   3   32.61    2.50
 -13   4   3   29.84    2.35
 -13   4   3   31.34    2.78
  13   4  -3   32.51    3.28
  13  -4  -3   27.37    2.55
 -13  -4   3   28.67    2.69
 -13   4   2  137.92    5.97
  13   4  -2  144.59    5.32
 -13  -4   2  138.43    5.49
 -13  -4   2  142.14    6.01
 -13   4   2  146.39    5.44
  13  -4  -2  146.66    6.04
  13   4  -2  151.03    6.84
  13   4  -2  148.99    5.37
  13   4  -1   34.87    2.59
 -13  -4   1   35.30    2.94
  13   4  -1   31.50    2.50
  13  -4  -1   37.17    2.98
 -13  -4   1   33.87    2.56
 -13   4   1   31.55    2.42
 -13   4   1   30.11    2.74
  13   4  -1   32.04    3.26
 -13   4   0   98.56    4.78
  13  -4   0   98.22    4.88
  13   4   0   93.63    4.54
  13   4   0  102.11    4.77
 -13  -4   0   95.05    4.41
 -13   4   0   92.96    4.19
 -13  -4   0   94.36    4.79
 -13   4  -1   52.09    3.38
  13   4   1   50.89    3.60
  13   4   1   55.57    3.44
  13  -4   1   53.32    3.62
 -13   4  -1   47.78    2.93
 -13  -4  -1   51.06    3.21
 -13  -4  -1   58.83    3.73
  13   4   2    7.58    1.78
 -13   4  -2    6.72    1.42
  13  -4   2    6.71    1.83
 -13  -4  -2    4.64    1.47
  13   4   2    7.69    1.99
 -13   4  -2    7.27    1.65
 -13  -4  -2    8.82    2.00
 -13   4  -3   66.21    3.62
 -13  -4  -3   73.10    4.41
 -13  -4  -3   77.49    4.08
  13   4   3   79.99    4.66
 -13   4  -3   71.58    3.95
  13  -4   3   70.34    4.42
 -13   4  -4   67.53    3.65
 -13   4  -4   62.09    5.39
 -13  -4  -4   64.39    3.86
 -13   4  -4   68.01    3.70
 -13  -4  -5  110.16    5.26
 -13   4  -5  111.84    7.30
 -13   4  -5  117.49    5.05
 -13  -4  -6   20.14    2.57
 -13   4  -6   26.14    4.16
 -13   4  -6   23.50    2.44
 -13   4  -7   25.93    2.63
 -13   4  -7   24.66    4.33
 -13   4  -8    2.77    1.49
 -13   4  -8    0.96    2.77
 -13   4  -9   24.91    4.87
 -13   4 -10   -0.91    2.92
 -13   4 -11   13.54    4.80
  13  -5 -11   15.20    4.03
  13   5 -11   17.63    4.39
  13   5 -10   -1.71    2.66
  13  -5 -10   -1.21    2.51
  13   5  -9   34.64    4.58
  13   5  -9   43.06    4.80
  13  -5  -9   33.07    4.66
  13   5  -8    0.87    2.41
  13  -5  -8   -0.34    2.36
  13   5  -8   -1.55    2.30
  13  -5  -7  100.16    6.54
  13   5  -7   94.73    5.76
  13   5  -7   95.60    6.11
  13   5  -6    4.82    2.10
  13  -5  -6    4.18    2.57
  13   5  -6    6.55    2.49
  13  -5  -5   55.07    4.89
  13  -5  -5   47.18    3.05
  13   5  -5   47.10    4.27
  13  -5  -4   85.83    4.50
 -13  -5   4   88.41    4.86
  13   5  -4   90.48    5.54
 -13  -5   3  129.19    6.09
  13  -5  -3  133.80    5.98
  13   5  -3  136.58    6.86
  13   5  -2   23.32    3.01
 -13   5   2   19.55    2.19
  13   5  -2   17.82    1.94
  13  -5  -2   25.68    2.84
 -13  -5   2   22.98    2.78
  13   5  -2   17.83    1.91
  13   5  -1   50.61    3.34
  13   5  -1   51.02    4.15
 -13   5   1   45.15    3.08
  13   5  -1   45.68    3.21
 -13   5   0   92.50    4.91
  13   5   0   88.99    4.73
 -13   5   0   90.28    4.39
  13   5   0   91.78    4.62
  13   5   0   93.71    5.49
 -13  -5   0   91.19    4.58
  13   5   1   21.75    3.07
  13   5   1   21.13    2.71
 -13   5  -1   19.98    2.45
 -13   5  -1   24.70    2.41
 -13  -5  -1   17.94    2.32
 -13   5  -2   72.49    3.92
 -13  -5  -2   75.47    4.27
 -13   5  -2   77.07    4.40
 -13   5  -3   15.19    2.11
 -13   5  -3   18.73    2.39
 -13   5  -4   71.38    5.93
 -13   5  -4   66.52    3.88
 -13   5  -5   -0.80    2.33
 -13   5  -5    0.17    1.18
 -13   5  -6   43.12    3.22
 -13   5  -6   41.79    5.25
 -13   5  -7    2.44    1.62
 -13   5  -7    1.04    2.66
 -13   5  -8    8.08    3.55
 -13   5  -8    7.87    2.00
 -13   5  -9    7.03    3.80
 -13   5 -10   18.15    5.20
  13  -6 -10    1.77    3.16
  13  -6  -9   -0.81    2.67
  13  -6  -8    4.85    3.00
  13   6  -8    5.17    3.04
  13  -6  -7   12.22    3.49
  13   6  -7    0.52    2.39
  13   6  -6    2.91    2.39
  13  -6  -6    6.34    2.97
  13  -6  -5    4.62    2.86
  13   6  -5    7.23    2.68
  13   6  -4    9.48    2.67
  13   6  -3   20.02    3.24
  13   6  -2   19.75    2.21
 -13   6   2   18.22    2.38
  13   6  -2   20.95    3.20
  13   6  -1   57.85    4.65
 -13   6   1   55.24    3.64
 -13   6   0   15.13    2.23
  13   6   0   15.31    2.51
  13   6   0   15.31    2.96
  13   6   1  104.43    6.14
 -13   6  -1   96.93    4.95
 -13   6  -2    8.51    2.15
 -13   6  -2   13.04    2.14
  13   6   2   13.91    2.83
 -13   6  -3   29.46    2.93
  13   6   3   30.60    3.66
 -13   6  -4    9.23    2.03
 -13   6  -4    9.30    3.42
  13   6   4   10.86    2.75
 -13   6  -5   61.17    5.96
 -13   6  -5   54.38    3.79
 -13   6  -6   10.89    2.08
 -13   6  -6    7.07    3.45
 -13   6  -7   42.01    3.54
 -13   6  -7   51.58    6.22
 -13   6  -8    0.49    1.82
 -13   6  -8    3.28    3.30
 -13   6  -9    7.89    4.25
  13  -7  -8    2.67    2.98
  13  -7  -7   37.49    5.14
  13  -7  -6    1.65    2.90
  13   7  -6    2.47    2.57
  13   7  -5   25.25    4.02
  13  -7  -5   28.46    4.62
  13   7  -4   10.56    3.09
  13   7  -3   46.90    4.84
 -13   7   3   50.13    3.78
 -13   7   2    4.82    1.78
  13   7  -2    7.70    2.78
 -13   7   1   30.21    3.16
  13   7  -1   32.51    4.00
  13   7   0   17.93    3.23
 -13   7   0   15.66    2.46
  13   7   1    6.62    2.66
 -13   7  -1    6.90    1.96
 -13   7  -2    6.74    1.97
  13   7   2    5.11    2.42
 -13   7  -3   22.09    4.30
  13   7   3   25.86    3.72
 -13   7  -3   22.92    2.91
 -13   7  -4    8.98    2.24
 -13   7  -4    6.60    3.63
 -13   7  -5   -0.28    1.62
 -13   7  -5   -4.65    2.33
 -13   7  -6    0.61    1.74
 -13   7  -6   -0.50    2.71
 -13   7  -7    4.38    3.44
  13  -8  -6    2.98    3.28
  13  -8  -5    8.10    3.91
  13  -8  -4   -2.30    2.96
 -13   8   4   -1.28    1.44
 -13   8   3    9.89    2.46
 -13   8   2    2.82    1.81
  13   8  -2    2.41    2.75
 -13   8   1   19.96    2.92
  13   8  -1   26.39    4.05
 -13   8   0    1.84    1.80
  13   8   0    0.40    2.46
 -13   8  -1   32.97    3.53
  13   8   1   29.05    4.13
 -13   8  -2    1.37    2.93
 -13   8  -3   25.86    4.77
 -13   8  -4    2.18    3.15
 -13   8  -5   20.97    4.71
  14   0 -14   -0.77    3.29
  14   0 -13    1.95    2.88
  14   0 -12   17.74    4.08
  14   0 -11    1.75    2.40
  14   0 -10   19.83    3.54
  14   0  -9    1.64    1.83
  14   0  -8   62.76    3.56
  14   0  -8   54.64    4.60
 -14   0   7   -0.06    0.61
  14   0  -7   -0.46    1.20
  14   0  -7   -0.12    1.57
  14   0  -6   87.04    4.10
  14   0  -6   78.50    4.95
 -14   0   6   93.23    3.20
 -14   0   6   86.22    3.27
 -14   0   6   92.09    3.25
  14   0  -5    0.93    1.39
  14   0  -5   -1.98    0.94
 -14   0   5   -0.51    0.49
 -14   0   5   -0.20    0.64
 -14   0   5   -1.21    0.72
  14   0  -4  506.25   15.78
 -14   0   4  538.09   14.87
 -14   0   4  525.93   14.97
 -14   0   4  520.58   13.59
 -14   0   3    0.31    0.55
 -14   0   3    0.19    0.64
  14   0  -3    0.71    0.73
  14   0  -3   -0.56    1.03
 -14   0   3   -0.04    0.85
  14   0  -2 1100.61   30.63
 -14   0   2 1138.30   31.04
 -14   0   2 1132.20   28.08
 -14   0   2 1120.36   31.09
  14   0  -2 1112.40   30.67
  14   0  -2 1176.31   28.12
  14   0  -2 1124.55   30.81
  14   0  -1    0.93    1.01
 -14   0   1    0.49    0.71
  14   0  -1   -0.35    0.73
  14   0  -1    0.53    0.84
 -14   0   1    0.92    0.66
 -14   0   0  814.07   20.81
  14   0   0  808.31   23.03
 -14   0   0  804.67   23.01
  14   0   0  812.46   22.84
 -14   0  -1    0.33    0.68
  14   0   1    0.38    1.04
  14   0   1   -0.05    0.35
 -14   0  -1   -0.40    0.68
  14   0   2  766.96   22.15
 -14   0  -2  768.30   20.02
 -14   0  -2  759.41   21.90
  14   0   2  758.75   21.85
 -14   0  -3    0.03    0.76
  14   0   3   -0.84    1.03
 -14   0  -3    0.31    0.91
 -14   0  -3   -1.72    1.28
  14   0   3   -0.91    0.99
 -14   0  -4 1138.16   35.20
  14   0   4 1125.09   32.13
 -14   0  -4 1166.54   31.50
  14   0   4 1103.03   31.79
 -14   0  -4 1144.53   29.14
  14   0   5   -1.49    1.04
  14   0   5    0.82    1.31
 -14   0  -5    0.73    1.43
 -14   0  -5   -0.17    0.86
 -14   0  -6  226.74    7.86
 -14   0  -6  237.77    9.95
  14   0   6  230.47    8.71
 -14   0  -7    0.39    1.87
 -14   0  -7   -1.05    1.05
  14   0   7   -0.31    1.39
 -14   0  -8  207.49   10.06
 -14   0  -8  208.64    7.43
 -14   0  -9   -0.78    2.42
 -14   0  -9    0.61    1.27
 -14   0 -10   50.02    3.38
 -14   0 -10   51.95    5.92
 -14   0 -11   -0.08    2.95
 -14   0 -12    9.33    4.34
  14  -1 -14    6.90    3.90
  14  -1 -13   -2.04    2.68
  14  -1 -12   20.74    4.26
  14   1 -12   20.79    4.20
  14   1 -11    2.02    2.57
  14  -1 -11    0.57    2.41
  14  -1 -10   28.74    4.08
  14   1 -10   29.77    4.09
  14   1  -9    5.49    2.41
  14  -1  -9    6.55    2.58
  14   1  -8  135.39    6.01
  14   1  -8  134.91    6.91
  14  -1  -8  138.56    7.07
  14  -1  -7   33.82    3.62
 -14   1   7   30.01    1.89
  14  -1  -7   29.97    2.13
  14   1  -7   26.06    2.63
  14   1  -7   29.63    3.40
  14  -1  -6   75.80    4.68
  14   1  -6   73.53    3.97
 -14   1   6   75.63    3.11
 -14  -1   6   73.00    2.88
 -14  -1   6   73.49    2.70
  14   1  -6   73.78    4.53
 -14  -1   6   63.37    2.60
 -14   1   6   72.23    2.87
  14  -1  -6   67.78    3.19
 -14   1   5    0.37    0.62
 -14   1   5    0.16    0.74
 -14  -1   5    1.29    0.69
  14  -1  -5    1.46    0.96
  14  -1  -5   -0.54    1.46
 -14  -1   5    1.05    0.74
  14   1  -5   -1.88    1.19
  14   1  -5   -0.61    1.24
 -14  -1   5    0.19    0.61
  14   1  -4    3.57    0.83
 -14   1   4    1.05    0.85
 -14  -1   4    1.76    0.76
 -14  -1   4    3.58    0.88
 -14  -1   4    0.69    0.83
  14  -1  -4    2.87    1.57
  14   1  -4    2.82    1.39
 -14   1   4    1.25    0.73
  14   1  -4    1.94    1.43
  14  -1  -3    4.90    1.69
 -14  -1   3    5.83    1.03
  14   1  -3    6.32    1.06
  14  -1  -3    5.32    0.83
 -14  -1   3    4.82    0.97
  14  -1  -3    5.48    0.79
 -14   1   3    5.93    0.98
 -14  -1   3    6.72    1.21
  14   1  -3    5.48    1.45
 -14   1   3    6.52    1.12
  14  -1  -2   80.91    3.41
  14   1  -2   82.77    3.75
 -14   1   2   78.39    3.18
 -14  -1   2   80.70    3.57
 -14  -1   2   76.81    3.58
  14   1  -2   88.52    3.48
  14   1  -2   78.92    3.14
  14  -1  -2   83.09    3.39
  14   1  -2   74.35    3.11
 -14   1   2   82.70    3.64
 -14  -1   2   83.68    3.37
  14  -1  -2   86.55    4.21
 -14   1   1   28.91    1.83
  14  -1  -1   26.88    2.04
  14  -1  -1   28.44    2.07
  14   1  -1   28.53    2.04
 -14  -1   1   30.20    2.29
  14   1  -1   25.13    1.94
 -14  -1   1   31.58    2.06
  14   1  -1   28.01    2.04
 -14  -1   1   30.75    2.12
 -14   1   1   30.96    2.14
 -14  -1   0    1.08    0.82
 -14  -1   0    1.29    0.82
 -14   1   0    2.50    0.85
  14  -1   0    2.02    1.11
  14   1   0    0.53    1.00
  14   1   0    0.29    0.88
 -14  -1   0    1.67    1.12
  14   1   0    0.77    0.83
  14  -1   0    2.56    1.10
 -14   1   0    3.27    1.03
 -14  -1  -1  143.23    5.43
 -14  -1  -1  136.09    5.06
  14   1   1  128.23    5.35
 -14   1  -1  139.09    4.92
  14  -1   1  139.24    5.35
 -14   1  -1  136.00    5.43
  14   1   1  139.74    4.62
  14   1   1  145.01    5.53
 -14  -1  -1  142.18    5.54
 -14  -1  -2    1.90    1.26
  14  -1   2    1.74    1.19
  14   1   2    3.74    1.43
 -14   1  -2    2.25    0.97
 -14  -1  -2    1.28    1.00
  14   1   2    0.98    1.12
 -14   1  -2    3.21    1.14
 -14  -1  -2    1.76    0.98
  14  -1   3    2.68    1.30
 -14  -1  -3    2.75    1.13
 -14  -1  -3    4.02    1.15
  14   1   3    2.66    1.19
 -14   1  -3    2.43    1.08
  14   1   3    4.75    1.45
 -14   1  -3    5.95    1.30
 -14  -1  -3    1.87    1.28
  14   1   4   57.25    3.61
 -14   1  -4   61.72    4.50
 -14   1  -4   57.90    3.27
 -14  -1  -4   61.22    3.87
 -14  -1  -4   58.17    3.27
 -14   1  -4   56.07    3.11
  14  -1   4   57.42    3.60
  14   1   4   60.01    3.59
  14  -1   5   46.48    3.31
 -14  -1  -5   43.79    2.90
 -14  -1  -5   44.81    3.66
 -14   1  -5   42.37    2.85
 -14   1  -5   46.43    4.12
  14   1   5   44.83    3.22
  14   1   5   46.49    3.34
 -14   1  -6    1.12    1.11
  14  -1   6    3.46    1.52
 -14   1  -6    4.17    2.06
  14   1   6   -0.10    1.40
 -14  -1  -6    3.36    1.92
 -14  -1  -6   -0.31    1.11
 -14  -1  -7   14.20    2.84
 -14   1  -7   15.74    2.05
  14  -1   7   16.97    2.43
 -14  -1  -7   12.95    1.99
 -14   1  -7   14.56    3.21
 -14   1  -8    9.65    1.85
 -14  -1  -8    9.66    2.84
 -14   1  -8   11.25    3.18
 -14  -1  -8    8.39    1.84
 -14  -1  -9   -0.71    2.30
 -14   1  -9    0.11    1.20
 -14   1  -9    2.00    2.65
 -14  -1  -9    1.01    1.40
 -14  -1 -10    3.35    1.62
 -14  -1 -10    3.73    2.75
 -14   1 -10    7.42    3.46
 -14  -1 -11   -1.99    2.94
 -14   1 -11    2.10    3.46
 -14  -1 -12    3.10    3.82
 -14   1 -12    4.21    3.93
  14  -2 -13    2.26    3.25
  14  -2 -12    1.94    2.97
  14  -2 -11    7.97    3.16
  14   2 -10   21.36    3.81
  14  -2 -10   21.52    3.87
  14   2  -9    6.89    2.74
  14  -2  -9    6.03    2.68
  14   2  -9    7.45    2.31
  14   2  -8   54.65    4.57
  14  -2  -8   57.04    4.77
 -14   2   8   52.94    2.97
  14   2  -8   55.56    4.02
  14   2  -7   29.92    3.05
  14   2  -7   34.34    3.53
 -14   2   7   26.46    2.14
  14  -2  -7   31.09    3.63
  14  -2  -6  110.71    5.81
  14   2  -6  108.69    5.35
  14   2  -6  105.07    5.53
 -14  -2   6  108.97    3.99
 -14  -2   6  107.04    3.81
 -14   2   6  113.35    4.51
 -14   2   6  108.32    3.97
  14  -2  -5    2.96    1.79
 -14   2   5    4.33    1.19
  14   2  -5    4.75    1.70
 -14  -2   5    4.48    0.94
  14   2  -5    2.09    1.58
 -14  -2   5    5.38    1.09
 -14   2   5    5.23    0.99
  14   2  -5    2.67    0.81
 -14  -2   5    3.89    0.95
 -14  -2   4  375.73   11.63
  14   2  -4  380.69   13.03
 -14   2   4  417.15   12.12
 -14  -2   4  393.41   11.85
 -14  -2   4  396.20   10.86
  14   2  -4  405.65   10.69
  14  -2  -4  391.81   13.09
 -14   2   4  397.28   10.80
  14   2  -4  389.32   12.44
 -14  -2   3    1.38    1.06
  14   2  -3    3.27    0.99
  14  -2  -3    1.92    0.91
 -14   2   3    1.10    0.91
  14  -2  -3    0.89    1.53
 -14   2   3    0.80    0.73
 -14  -2   3    3.07    0.96
  14   2  -3    1.47    1.46
  14  -2  -3    1.47    0.94
  14   2  -3    2.83    1.35
 -14  -2   3    3.50    0.96
 -14  -2   2  603.90   17.97
 -14   2   2  626.83   16.32
  14  -2  -2  639.54   18.01
  14   2  -2  609.90   17.40
 -14  -2   2  631.10   18.15
  14   2  -2  613.56   17.60
 -14  -2   2  617.26   16.50
  14   2  -2  643.52   17.59
 -14   2   2  640.70   18.18
  14  -2  -2  605.14   17.74
 -14  -2   1    6.54    1.24
 -14  -2   1    7.58    1.49
 -14   2   1    7.15    1.34
  14   2  -1    9.10    1.37
  14  -2  -1    5.80    1.38
  14   2  -1    7.06    1.29
  14   2  -1    6.63    1.20
 -14  -2   1    8.01    1.29
 -14   2   1    5.21    1.06
  14   2   0  790.13   22.99
 -14  -2   0  809.56   23.15
 -14   2   0  817.22   20.83
  14   2   0  804.43   21.63
  14  -2   0  810.61   23.26
  14   2   0  799.15   23.02
 -14  -2   0  827.87   23.15
 -14  -2   0  777.72   21.00
 -14   2   0  825.09   23.15
 -14   2  -1  102.35    4.53
  14  -2   1   92.07    4.52
  14   2   1  100.37    4.60
 -14  -2  -1  104.58    4.54
 -14   2  -1   98.36    4.00
 -14  -2  -1  104.57    3.96
 -14  -2  -1  103.74    4.70
 -14  -2  -1  106.09    4.32
  14   2   1  100.14    4.55
 -14  -2  -2  595.64   16.36
 -14   2  -2  618.42   17.89
  14  -2   2  587.40   18.02
  14   2   2  610.23   18.05
 -14   2  -2  598.54   16.08
 -14  -2  -2  606.90   17.92
 -14  -2  -2  613.51   17.73
 -14  -2  -2  615.71   18.25
  14   2   2  529.68   17.70
  14   2   3   22.93    2.44
  14  -2   3   20.19    2.28
 -14  -2  -3   20.63    2.06
  14   2   3   19.25    2.15
 -14   2  -3   18.21    1.96
 -14   2  -3   23.19    2.02
 -14  -2  -3   18.53    1.99
 -14   2  -4  533.27   18.91
 -14  -2  -4  522.02   14.99
  14  -2   4  513.31   16.56
  14   2   4  525.02   16.36
  14   2   4  545.43   16.59
 -14  -2  -4  554.50   17.06
 -14   2  -4  533.40   14.84
 -14   2  -4  510.52   15.71
 -14  -2  -5    7.42    1.59
 -14   2  -5    9.91    1.67
  14   2   5    9.34    1.84
 -14   2  -5   10.61    2.81
 -14  -2  -5    9.80    2.02
 -14   2  -5    9.49    1.30
  14  -2   5    7.18    1.83
 -14   2  -6  258.79   11.69
 -14   2  -6  272.01    8.84
 -14  -2  -6  280.89   10.48
  14  -2   6  262.79    9.94
 -14  -2  -6  255.34    8.87
 -14  -2  -7   10.74    1.94
 -14   2  -7    7.27    1.68
 -14   2  -7   11.27    3.11
 -14  -2  -7    8.85    2.48
 -14  -2  -8  120.72    6.83
 -14   2  -8  105.68    4.96
 -14   2  -8  110.08    7.57
 -14  -2  -8  115.62    5.35
 -14   2  -9   -0.17    1.26
 -14  -2  -9    0.38    1.38
 -14   2  -9   -0.62    2.56
 -14  -2  -9    1.02    2.43
 -14   2 -10   35.88    5.44
 -14  -2 -10   43.47    5.32
 -14   2 -11   -2.13    2.98
  14  -3 -13   -0.83    2.86
  14  -3 -12   10.35    3.64
  14  -3 -11   -0.40    2.61
  14  -3 -10    7.46    3.09
  14   3  -9    1.96    2.09
  14  -3  -9   -1.59    2.07
  14   3  -8   36.10    3.69
  14  -3  -8   29.11    3.92
  14   3  -7   16.28    2.75
  14  -3  -7   20.21    3.32
 -14   3   6   28.78    2.13
 -14  -3   6   24.52    2.09
 -14   3   6   25.84    2.48
  14   3  -6   26.08    3.23
  14   3  -6   25.33    2.98
  14  -3  -6   24.44    3.36
  14  -3  -5   11.93    2.63
 -14  -3   5   14.28    1.71
 -14   3   5   16.53    1.98
 -14   3   5   14.58    1.63
  14   3  -5   14.83    2.46
 -14  -3   5   15.59    1.69
 -14  -3   5   14.92    1.58
  14   3  -5   14.14    2.41
  14   3  -4   17.72    2.44
 -14   3   4   18.66    2.04
  14  -3  -4   16.26    1.53
  14  -3  -4   19.25    2.84
 -14  -3   4   18.70    1.95
 -14  -3   4   18.89    1.76
  14   3  -4   14.52    2.41
  14   3  -4   18.86    1.70
 -14   3   4   15.88    1.67
  14  -3  -4   15.94    1.51
 -14  -3   4   15.43    1.73
  14   3  -3   48.60    3.80
  14  -3  -3   52.79    2.86
 -14  -3   3   53.57    3.10
 -14  -3   3   56.04    2.91
  14  -3  -3   53.31    2.98
 -14   3   3   59.21    3.33
 -14  -3   3   57.38    3.14
 -14   3   3   52.40    2.80
  14   3  -3   54.52    3.36
  14   3  -2   45.18    2.50
 -14   3   2   49.39    3.09
 -14   3   2   50.97    2.75
  14  -3  -2   51.74    3.12
 -14  -3   2   50.48    2.83
  14   3  -2   48.20    3.80
  14   3  -2   43.89    2.44
 -14  -3   2   52.57    3.05
 -14  -3   2   48.31    3.11
 -14  -3   1   42.93    2.98
  14   3  -1   45.05    2.80
  14   3  -1   40.98    2.62
 -14  -3   1   42.76    2.80
 -14  -3   1   42.45    2.65
 -14   3   1   49.20    3.06
 -14   3   1   45.79    2.61
  14  -3  -1   43.48    2.98
  14   3   0    0.50    1.23
  14  -3   0    0.94    1.28
 -14   3   0    2.92    1.12
 -14  -3   0    0.68    1.14
  14   3   0   -0.27    1.14
 -14  -3   0    0.59    1.33
 -14   3   0    1.90    1.18
 -14  -3   0    1.47    1.04
 -14   3  -1  313.01    9.49
  14   3   1  318.68   10.57
  14   3   1  321.46   10.65
 -14   3  -1  326.08   10.62
  14  -3   1  312.29   10.73
 -14  -3  -1  297.59    9.63
 -14  -3  -1  317.21   10.65
 -14  -3  -2    7.10    1.52
  14  -3   2    8.51    1.79
  14   3   2    7.24    1.90
 -14  -3  -2    7.23    1.84
 -14   3  -2    7.48    1.39
 -14   3  -2    6.87    1.52
  14   3   3  105.49    5.18
 -14  -3  -3   93.94    4.48
 -14   3  -3  100.33    4.66
 -14   3  -3   94.85    4.25
  14   3   3  101.20    4.89
  14  -3   3   97.27    5.05
 -14  -3  -3  107.89    5.12
  14   3   4    0.70    1.30
  14  -3   4    0.55    1.41
 -14  -3  -4    1.56    1.11
 -14   3  -4    1.16    1.90
 -14   3  -4    1.07    1.07
 -14  -3  -4   -0.91    1.04
 -14   3  -4    1.62    1.18
 -14   3  -5   49.82    4.88
  14  -3   5   43.40    3.57
 -14  -3  -5   47.31    3.28
 -14  -3  -5   52.38    3.38
 -14   3  -5   47.46    3.08
 -14   3  -5   45.52    2.54
 -14  -3  -6    6.58    1.79
 -14   3  -6    9.89    3.06
 -14   3  -6    8.33    1.73
 -14   3  -7   71.62    6.07
 -14   3  -7   72.09    4.08
 -14  -3  -7   74.46    4.26
 -14   3  -8    2.01    2.81
 -14   3  -8    3.63    1.64
 -14  -3  -8    2.81    1.61
 -14   3  -9    6.00    1.72
 -14   3  -9    3.60    3.10
 -14   3 -10    0.16    3.26
 -14   3 -11    3.03    3.81
  14  -4 -12    0.30    2.79
  14  -4 -11   16.65    3.92
  14   4 -10   22.06    4.13
  14  -4 -10   17.81    3.89
  14  -4  -9   11.52    3.28
  14   4  -9    7.98    2.94
  14   4  -9   10.00    2.81
  14   4  -8   22.42    3.53
  14   4  -8   27.20    3.60
  14  -4  -8   30.65    4.19
  14   4  -7   21.56    3.14
  14   4  -7   23.57    3.32
  14  -4  -7   19.48    3.51
  14   4  -6   69.18    4.98
  14  -4  -6   83.12    5.57
 -14  -4   6   78.09    4.00
 -14   4   5   52.78    3.14
 -14  -4   5   52.70    3.01
 -14  -4   5   55.10    3.45
  14   4  -5   59.57    4.39
 -14  -4   5   58.10    3.42
  14  -4  -5   57.32    4.65
  14  -4  -4  205.84    8.79
  14   4  -4  202.56    8.70
 -14  -4   4  207.55    7.01
 -14  -4   4  206.23    7.59
 -14   4   4  204.65    7.02
 -14  -4   4  209.73    7.58
  14  -4  -4  208.80    7.23
 -14   4   3    0.73    1.00
 -14  -4   3    0.56    1.38
  14   4  -3   -0.03    1.56
  14  -4  -3   -0.11    1.33
 -14   4   3   -0.09    1.13
 -14  -4   3   -0.24    1.04
  14  -4  -2  208.51    7.50
 -14   4   2  187.20    6.61
 -14   4   2  191.98    7.42
 -14  -4   2  196.20    7.45
 -14  -4   2  183.04    6.71
  14   4  -2  189.05    6.59
  14   4  -2  173.49    7.93
  14   4  -2  190.29    6.59
 -14  -4   1   14.26    1.94
 -14   4   1   12.80    1.74
 -14  -4   1   12.53    2.11
  14   4  -1   13.66    1.91
 -14   4   1   14.44    2.10
  14   4  -1   12.16    2.45
  14  -4  -1   14.34    2.19
  14   4  -1   12.86    1.90
  14   4   0  314.52   10.57
  14  -4   0  311.60   10.87
 -14   4   0  311.72   10.74
  14   4   0  312.90   10.62
 -14   4   0  304.11    9.60
 -14  -4   0  320.32   10.85
 -14  -4   0  306.27    9.87
 -14  -4  -1   19.72    2.29
 -14   4  -1   25.62    2.56
 -14   4  -1   27.77    2.37
 -14  -4  -1   30.46    2.92
  14  -4   1   26.24    2.76
  14   4   1   27.32    2.60
  14   4   1   26.98    2.79
  14   4   2  231.03    8.67
 -14   4  -2  220.27    7.50
  14   4   2  209.36    8.19
 -14  -4  -2  217.10    8.42
  14  -4   2  210.39    8.51
 -14  -4  -2  217.65    7.79
 -14   4  -2  211.28    8.14
 -14   4  -3   20.34    2.31
 -14   4  -3   18.20    2.12
 -14  -4  -3   20.89    2.40
 -14   4  -4  183.25    9.59
 -14   4  -4  190.47    6.98
 -14   4  -4  197.89    7.29
 -14  -4  -4  192.31    7.41
 -14   4  -5   10.71    1.81
 -14   4  -5    8.18    3.13
 -14  -4  -5    8.89    1.85
 -14   4  -6   48.07    3.29
 -14   4  -6   46.98    5.15
 -14  -4  -6   49.82    3.60
 -14   4  -7    3.71    3.00
 -14   4  -7    5.73    1.74
 -14   4  -8   49.67    3.64
 -14   4  -8   55.60    5.90
 -14   4  -9    5.19    3.23
 -14   4  -9   -0.58    1.44
 -14   4 -10   17.37    4.80
  14   5 -11    2.82    3.11
  14  -5 -11    1.33    2.97
  14  -5 -10   -1.06    2.57
  14   5 -10    0.25    2.69
  14   5  -9    2.98    2.77
  14  -5  -9   -1.60    2.37
  14   5  -9    2.04    2.72
  14   5  -8    0.59    2.19
  14  -5  -8   -2.20    2.19
  14   5  -8   -2.08    2.26
  14  -5  -7   19.83    3.74
  14   5  -7   17.08    3.19
  14  -5  -6    8.88    3.06
  14   5  -6    4.85    2.47
  14  -5  -5   22.38    3.77
  14   5  -5   26.74    3.48
  14  -5  -4   27.80    2.76
 -14  -5   4   26.02    2.99
 -14   5   4   25.39    2.53
  14   5  -4   29.98    3.58
 -14  -5   3   76.19    4.55
  14  -5  -3   73.45    4.33
 -14   5   3   70.12    3.89
  14   5  -3   69.79    4.99
  14   5  -2    1.08    1.13
 -14   5   2    1.36    1.17
  14   5  -2    2.69    1.95
  14   5  -2   -0.33    1.02
 -14  -5   1  176.77    6.92
 -14   5   1  173.28    6.70
  14   5  -1  181.10    8.23
  14   5  -1  187.64    7.06
  14   5  -1  182.89    7.11
  14   5   0   10.07    1.97
 -14  -5   0    9.33    1.91
 -14   5   0    9.84    1.74
  14   5   0    9.97    2.00
  14   5   0    7.65    2.36
  14   5   1   99.49    5.85
 -14   5  -1   99.13    5.12
 -14   5  -1   97.67    4.64
  14   5   1   99.76    5.31
 -14  -5  -1   89.37    4.80
 -14  -5  -2   17.75    2.51
 -14   5  -2   28.41    2.86
 -14   5  -2   21.65    2.44
 -14   5  -3  152.26    6.66
 -14   5  -3  152.60    6.25
 -14  -5  -3  156.86    6.66
 -14   5  -4    0.49    2.33
 -14   5  -4    1.77    1.32
 -14   5  -5   64.62    3.87
 -14   5  -5   61.80    5.83
 -14   5  -6    2.75    1.46
 -14   5  -6    2.32    2.75
 -14   5  -7   41.94    5.57
 -14   5  -7   33.47    3.16
 -14   5  -8    1.04    1.63
 -14   5  -8    6.14    3.45
 -14   5  -9   26.43    5.44
 -14   5 -10    8.23    4.38
  14  -6 -10    4.65    3.44
  14  -6  -9   10.46    3.77
  14  -6  -8    9.43    3.42
  14   6  -8   13.70    3.67
  14   6  -7   12.26    3.38
  14  -6  -7   13.15    3.67
  14   6  -6   25.59    3.83
  14  -6  -6   28.79    4.43
  14  -6  -5   18.20    3.80
  14   6  -5   16.58    3.27
  14   6  -4   23.56    3.51
 -14   6   3    4.33    1.67
  14   6  -3    7.33    2.53
 -14   6   2   65.95    3.93
  14   6  -2   60.02    4.85
 -14   6   1    1.61    1.37
  14   6  -1    2.00    2.13
  14   6   0   34.94    3.96
  14   6   0   35.19    3.49
 -14   6   0   36.72    3.06
 -14   6  -1    5.54    1.74
  14   6   1    6.76    2.55
 -14   6  -2   38.56    3.14
  14   6   2   42.63    4.32
  14   6   3    3.88    2.38
 -14   6  -3    3.58    1.62
  14   6   4   27.19    3.78
 -14   6  -4   27.83    4.68
 -14   6  -4   28.30    2.92
 -14   6  -5    1.93    1.53
 -14   6  -5    7.47    3.40
 -14   6  -6    5.63    3.21
 -14   6  -6    3.91    1.66
 -14   6  -7    4.27    1.97
 -14   6  -7   10.72    4.01
 -14   6  -8   21.20    4.97
 -14   6  -8   14.73    2.72
  14  -7  -9    6.28    3.62
  14  -7  -8    0.59    2.86
  14  -7  -7   21.06    4.52
  14  -7  -6    0.69    2.97
  14  -7  -5    9.56    3.74
  14   7  -5   22.03    3.95
 -14   7   4   -1.02    1.36
  14   7  -4    1.74    2.48
 -14   7   3   51.03    3.92
  14   7  -3   55.71    5.18
  14   7  -2    3.25    2.54
 -14   7   2    0.91    1.37
 -14   7   1   87.72    5.00
  14   7  -1   89.83    6.26
  14   7   0    4.67    2.51
 -14   7   0    1.93    1.54
  14   7   1   55.64    4.99
 -14   7  -1   54.48    3.90
  14   7   2    4.14    2.45
 -14   7  -2    5.27    1.76
 -14   7  -3   44.82    3.75
  14   7   3   41.17    4.52
 -14   7  -3   50.37    5.83
 -14   7  -4    2.04    3.09
 -14   7  -4    3.81    1.80
 -14   7  -5   51.29    6.24
 -14   7  -5   44.17    3.93
 -14   7  -6   -2.12    2.81
 -14   7  -7   21.83    5.04
  14  -8  -6   11.62    4.12
 -14   8   5    5.48    2.17
  14  -8  -5   -3.33    3.11
  14  -8  -4    0.18    3.24
 -14   8   4   -0.22    1.71
 -14   8   3    2.75    1.95
 -14   8   2   16.21    2.75
  14   8  -1    3.68    2.87
 -14   8   1    1.87    1.65
  14   8   0    4.89    2.91
 -14   8   0    1.92    1.76
  14   8   1    4.97    2.79
 -14   8  -2   -1.26    2.84
 -14   8  -3   -0.67    2.91
 -14   8  -4    3.40    3.37
 -14   8  -5    1.14    3.26
  15   0 -14    0.95    3.60
  15   0 -13    3.99    3.17
  15   0 -12    1.67    2.86
  15   0 -11   -2.98    1.99
  15   0 -10    0.29    2.28
  15   0  -9    1.10    1.99
  15   0  -8   34.69    2.91
  15   0  -8   37.49    4.01
  15   0  -7   -0.78    1.48
  15   0  -7   -0.60    1.19
 -15   0   7   -0.88    0.66
  15   0  -6   75.35    3.98
 -15   0   6   77.04    3.24
 -15   0   6   82.95    3.09
 -15   0   6   84.21    3.23
  15   0  -6   76.52    4.88
 -15   0   5    0.36    0.93
 -15   0   5    0.30    0.65
 -15   0   5   -0.29    0.71
  15   0  -5   -1.51    1.32
  15   0  -5   -2.15    1.00
 -15   0   4   43.15    2.41
 -15   0   4   46.25    2.66
  15   0  -4   49.45    3.47
 -15   0   4   43.86    2.24
  15   0  -3   -0.06    0.74
 -15   0   3    0.74    0.98
 -15   0   3    0.88    0.75
  15   0  -3    0.36    1.21
 -15   0   3    0.12    0.63
  15   0  -2  227.22    7.25
  15   0  -2  240.78    7.95
 -15   0   2  230.44    6.95
 -15   0   2  232.58    7.76
  15   0  -2  223.95    7.25
 -15   0   2  223.81    7.59
  15   0  -1   -0.41    1.01
  15   0  -1   -0.27    0.94
 -15   0   1   -0.24    0.61
  15   0  -1   -0.62    0.77
 -15   0   1   -0.67    0.66
  15   0   0   32.09    2.37
 -15   0   0   28.69    2.19
  15   0   0   28.60    2.29
  15   0   1    0.21    0.82
  15   0   1    0.49    1.08
 -15   0  -1    0.35    0.78
 -15   0  -1   -0.62    0.68
  15   0   2   71.97    3.77
 -15   0  -2   76.00    3.56
  15   0   2   69.74    3.80
 -15   0  -2   67.02    3.59
  15   0   3    0.20    1.19
 -15   0  -3   -1.07    1.44
 -15   0  -3    0.16    0.84
 -15   0  -3   -0.27    0.94
  15   0   3    1.95    1.22
 -15   0  -4   82.23    4.96
 -15   0  -4   76.13    3.73
  15   0   4   74.25    4.20
  15   0   4   71.79    4.03
 -15   0  -4   74.75    3.81
  15   0   5    0.02    1.32
 -15   0  -5   -0.12    0.93
 -15   0  -5    0.41    1.55
  15   0   5   -0.46    1.28
 -15   0  -6   20.18    3.00
 -15   0  -6   17.51    2.16
  15   0   6   18.68    2.52
 -15   0  -7    0.26    1.88
 -15   0  -7    0.80    1.18
 -15   0  -8   15.74    3.30
 -15   0  -8   12.12    2.04
 -15   0  -9   -1.83    2.41
 -15   0  -9    1.18    1.37
 -15   0 -10   26.98    4.76
 -15   0 -10   22.74    2.59
 -15   0 -11    0.75    3.36
 -15   0 -12    9.73    4.42
  15  -1 -13   -1.76    2.75
  15  -1 -12   12.43    3.81
  15   1 -12   14.65    3.94
  15   1 -11    5.62    3.03
  15  -1 -11    3.27    2.74
  15   1 -10   65.00    5.48
  15  -1 -10   78.53    5.85
  15   1  -9    0.51    1.77
  15  -1  -9    0.51    2.21
  15   1  -9    2.22    2.03
  15   1  -8  135.77    5.90
  15   1  -8  119.79    6.63
  15  -1  -8  113.68    6.54
  15  -1  -7    1.55    1.88
  15   1  -7    2.90    1.52
  15  -1  -7    1.57    1.07
 -15   1   7    3.41    1.02
  15   1  -7    1.47    1.81
 -15  -1   6  335.38    9.64
 -15  -1   6  327.72    9.06
  15   1  -6  329.55   11.17
 -15   1   6  343.91   10.03
 -15  -1   6  304.29    9.53
  15  -1  -6  339.41   10.24
  15  -1  -6  324.44   11.71
 -15   1   6  346.09    9.15
  15   1  -6  308.23   11.40
  15  -1  -5    1.14    1.67
 -15  -1   5    2.48    0.85
 -15  -1   5    1.74    0.89
 -15   1   5    2.21    1.01
  15   1  -5    3.37    0.82
  15  -1  -5    3.26    1.17
  15   1  -5    4.10    1.68
 -15  -1   5    2.61    0.84
 -15   1   5    3.68    0.89
  15   1  -5    3.28    1.46
  15   1  -4 1032.46   29.53
 -15  -1   4 1000.83   27.79
 -15  -1   4  974.79   27.72
  15   1  -4 1010.48   28.38
  15   1  -4 1061.47   25.12
 -15  -1   4 1046.80   25.38
 -15   1   4 1011.23   25.23
  15  -1  -4  941.36   28.49
 -15   1   4 1011.52   27.91
 -15  -1   3    0.65    0.76
  15  -1  -3    1.92    1.48
 -15   1   3    0.26    0.68
  15   1  -3    1.10    1.20
 -15  -1   3    0.45    0.98
 -15   1   3   -0.29    0.72
  15  -1  -3    0.24    0.65
  15   1  -3    0.30    0.77
 -15  -1   3    2.17    0.87
  15  -1  -3    1.08    0.74
  15  -1  -2 1114.53   30.67
  15   1  -2 1097.11   30.39
  15  -1  -2 1114.49   30.58
  15   1  -2 1096.88   30.33
  15   1  -2 1106.96   30.39
 -15  -1   2 1088.81   30.87
 -15  -1   2 1114.67   28.03
 -15   1   2 1186.58   31.01
 -15   1   2 1087.12   27.82
 -15  -1   2 1154.56   31.01
  15  -1  -2 1120.78   30.92
  15   1  -1   36.56    2.34
 -15  -1   1   32.32    2.52
 -15  -1   1   37.27    2.33
  15   1  -1   34.57    2.35
 -15   1   1   37.65    2.45
  15  -1  -1   39.54    2.48
 -15  -1   1   35.57    2.40
  15   1  -1   38.25    2.41
  15  -1  -1   38.60    2.47
 -15   1   1   36.88    2.13
  15  -1   0  844.98   23.83
  15   1   0  843.30   24.02
  15  -1   0  820.04   24.04
  15   1   0  821.69   22.85
 -15  -1   0  830.64   21.82
 -15   1   0  847.30   24.09
 -15   1   0  847.75   21.69
  15   1   0  843.26   23.94
 -15  -1   0  842.56   24.09
 -15  -1   0  893.63   24.21
  15   1   1    2.38    1.28
  15  -1   1   -0.12    1.15
  15  -1   1   -0.10    0.41
  15   1   1    1.46    0.94
  15   1   1    0.91    0.99
 -15  -1  -1    0.67    1.10
 -15   1  -1    0.28    0.86
 -15  -1  -1    0.14    0.87
 -15  -1  -1    0.52    0.83
 -15   1  -1    2.38    0.91
  15  -1   2 1091.75   30.96
  15  -1   2 1118.66   31.44
 -15   1  -2 1123.58   28.29
 -15   1  -2 1131.60   31.27
 -15  -1  -2 1124.69   31.12
  15   1   2 1111.62   31.24
  15   1   2 1080.56   31.27
 -15  -1  -2 1120.16   33.57
 -15  -1  -2 1085.55   28.38
 -15  -1  -3   -0.35    1.18
  15  -1   3   -0.40    1.08
 -15   1  -3    2.35    1.13
 -15   1  -3    0.49    0.88
  15   1   3    2.38    1.37
  15  -1   3    1.44    1.27
  15   1   3   -1.11    0.97
 -15  -1  -3    2.16    1.09
 -15  -1  -3    0.94    1.02
 -15   1  -4  453.94   16.29
 -15  -1  -4  446.41   13.18
 -15   1  -4  449.30   13.06
 -15  -1  -4  454.57   15.29
  15   1   4  450.83   14.29
  15  -1   4  442.60   14.48
 -15   1  -4  456.60   13.79
  15   1   4  463.85   14.48
  15  -1   5    3.23    1.54
 -15  -1  -5    5.12    1.46
 -15  -1  -5    3.92    1.81
 -15   1  -5    5.45    1.40
 -15   1  -5    4.43    2.18
  15   1   5    7.45    1.76
 -15  -1  -6  153.28    6.21
 -15  -1  -6  167.01    7.67
  15  -1   6  161.12    7.09
 -15   1  -6  162.77    6.31
 -15   1  -6  162.32    8.28
 -15  -1  -7    0.29    1.21
 -15   1  -7   -0.39    1.88
 -15  -1  -7   -1.69    1.70
 -15   1  -7   -0.54    1.12
 -15   1  -8   80.94    6.22
 -15   1  -8   71.57    4.02
 -15  -1  -8   70.12    4.08
 -15  -1  -8   72.59    5.59
 -15  -1  -9    2.80    2.72
 -15   1  -9    0.20    1.35
 -15  -1  -9    0.95    1.53
 -15   1  -9    0.95    2.73
 -15   1 -10   17.96    4.29
 -15  -1 -10   20.08    2.50
 -15  -1 -10   23.72    4.31
 -15  -1 -11   -3.34    2.90
 -15   1 -11   -2.35    3.11
  15  -2 -13    4.77    3.48
  15  -2 -12    1.50    2.92
  15  -2 -11    0.69    2.48
  15   2 -10    9.98    3.23
  15  -2 -10    9.36    3.24
  15  -2  -9   17.44    3.54
  15   2  -9   13.22    3.24
  15   2  -9   17.32    2.84
  15  -2  -8    3.02    2.27
  15   2  -8    2.36    2.27
 -15   2   8   -0.69    1.16
  15   2  -8    1.01    1.66
  15   2  -7    5.62    2.19
  15  -2  -7    2.37    2.13
 -15   2   7    3.81    1.26
  15   2  -7    3.23    1.78
 -15  -2   6    1.94    0.90
  15   2  -6    0.47    1.75
  15   2  -6   -0.67    1.49
 -15   2   6    0.78    0.82
 -15  -2   6   -0.40    0.79
  15  -2  -6    3.08    1.90
 -15   2   6   -0.69    1.06
  15   2  -5   49.57    2.28
 -15   2   5   49.32    2.49
 -15  -2   5   46.76    2.45
  15   2  -5   48.26    3.58
 -15  -2   5   49.86    2.63
 -15  -2   5   48.24    2.55
  15   2  -5   49.83    3.55
  15  -2  -5   47.83    2.31
 -15   2   5   54.43    2.96
  15  -2  -5   50.08    3.97
  15  -2  -4    5.57    1.96
  15   2  -4    5.55    1.71
 -15   2   4    3.02    0.96
 -15   2   4    4.38    1.25
  15   2  -4    0.17    1.58
 -15  -2   4    2.99    1.01
  15   2  -4    2.75    0.99
 -15  -2   4    2.27    1.17
 -15  -2   4    5.10    1.11
 -15   2   3   92.85    3.68
  15   2  -3   97.21    3.81
  15   2  -3   89.71    4.22
 -15  -2   3   88.68    3.95
 -15  -2   3   91.57    3.78
  15  -2  -3   86.95    3.64
 -15   2   3   92.68    4.12
  15  -2  -3   92.28    4.91
 -15  -2   3   92.97    4.02
  15  -2  -3   90.75    3.65
  15  -2  -2    6.92    1.45
 -15  -2   2    6.85    1.50
 -15   2   2    6.83    1.44
  15   2  -2    8.35    1.27
  15   2  -2   12.24    1.74
 -15  -2   2    5.52    1.24
 -15   2   2    9.26    1.33
  15  -2  -2    6.85    1.46
 -15  -2   2   11.47    1.55
  15   2  -1  137.38    4.84
 -15   2   1  128.94    4.77
  15   2  -1  133.81    5.18
 -15  -2   1  133.37    5.02
  15  -2  -1  136.99    5.43
 -15  -2   1  129.68    5.41
 -15   2   1  146.27    5.48
  15   2  -1  135.57    5.18
  15  -2  -1  135.85    5.23
 -15  -2   1  131.77    5.34
 -15   2   0    4.08    1.10
  15   2   0    2.48    1.33
  15  -2   0    4.73    1.48
 -15  -2   0    6.05    1.40
 -15   2   0    5.27    1.36
  15   2   0    4.93    1.10
 -15  -2   0    2.99    1.53
  15   2   0    0.96    1.35
 -15  -2   0    2.18    1.14
 -15  -2  -1   81.31    3.85
  15   2   1   85.34    4.22
 -15  -2  -1   86.09    4.33
 -15  -2  -1   82.86    4.08
 -15  -2  -1   82.83    3.58
  15   2   1   84.46    4.16
 -15   2  -1   85.61    4.14
 -15   2  -1   83.35    3.68
 -15  -2  -2   83.03    3.59
 -15  -2  -2   79.24    4.18
 -15  -2  -2   72.45    3.72
  15   2   2   75.72    4.17
 -15  -2  -2   81.69    4.05
  15  -2   2   69.83    4.07
 -15   2  -2   77.48    3.96
 -15   2  -2   72.68    3.56
 -15   2  -3  118.35    5.04
 -15   2  -3  109.50    4.62
  15   2   3  116.64    5.38
  15  -2   3  106.11    5.27
  15   2   3  123.37    5.39
 -15  -2  -3  115.64    4.85
 -15  -2  -3  114.05    4.85
 -15  -2  -4    9.03    1.68
  15   2   4    5.47    1.83
  15  -2   4    5.33    1.71
 -15   2  -4    6.76    1.43
  15   2   4    2.22    1.48
 -15   2  -4    9.51    2.64
 -15  -2  -4    5.76    1.66
 -15   2  -4    6.52    1.45
 -15  -2  -5   41.04    2.97
 -15   2  -5   38.81    4.43
 -15   2  -5   33.31    2.70
 -15  -2  -5   34.07    3.15
 -15   2  -5   37.22    2.40
  15  -2   5   35.36    3.17
 -15   2  -6   47.38    4.68
 -15   2  -6   32.43    2.80
 -15  -2  -6   32.61    2.87
 -15  -2  -6   38.50    3.70
 -15  -2  -7    0.11    1.84
 -15   2  -7   -0.29    1.15
 -15  -2  -7   -1.58    1.03
 -15   2  -7   -1.02    2.03
 -15   2  -8   23.88    2.59
 -15   2  -8   26.51    4.37
 -15  -2  -8   25.91    3.75
 -15  -2  -8   16.07    2.44
 -15   2  -9   18.75    4.20
 -15  -2  -9   11.26    2.18
 -15   2  -9   13.71    2.16
 -15  -2  -9   11.04    3.21
 -15   2 -10   14.80    4.09
 -15   2 -11   -0.22    3.34
  15  -3 -13    3.29    3.37
  15  -3 -12   11.80    3.89
  15  -3 -11    2.84    2.88
  15  -3 -10   33.73    4.60
  15  -3  -9    0.58    2.36
  15   3  -9    1.49    2.09
  15   3  -8  115.74    6.29
  15  -3  -8  113.23    6.82
  15   3  -7    2.02    2.16
  15  -3  -7    1.13    2.09
  15   3  -7   -1.14    1.67
 -15   3   6  227.35    7.36
 -15  -3   6  234.56    7.90
  15  -3  -6  225.91    9.65
 -15   3   6  253.00    8.50
  15   3  -6  231.31    9.26
  15   3  -6  232.56    9.41
 -15  -3   5    0.79    0.91
 -15   3   5    0.50    0.92
  15   3  -5   -0.55    1.55
 -15  -3   5    1.48    0.99
  15  -3  -5    1.22    2.00
 -15  -3   5    0.71    1.12
 -15   3   5    0.64    1.11
  15   3  -5   -2.10    1.40
 -15   3   4  352.23   10.41
  15   3  -4  367.24   11.91
  15  -3  -4  365.40   12.73
 -15   3   4  380.67   11.82
  15  -3  -4  363.16   10.70
  15   3  -4  367.83   12.80
  15  -3  -4  352.55   10.58
 -15  -3   4  359.27   11.40
 -15  -3   4  355.49   11.29
 -15  -3   4  359.33   10.47
  15  -3  -3    7.85    1.54
 -15  -3   3    9.92    1.75
  15   3  -3   10.76    1.93
 -15  -3   3   10.00    1.56
 -15   3   3   10.40    1.70
  15  -3  -3    8.22    1.51
 -15   3   3    7.87    1.36
  15   3  -3    9.46    2.14
 -15  -3   3    8.86    1.42
  15  -3  -2  562.19   16.64
 -15   3   2  542.43   14.96
  15   3  -2  534.44   15.82
  15   3  -2  560.35   15.90
 -15  -3   2  550.78   16.55
 -15  -3   2  528.74   15.10
  15   3  -2  558.65   15.90
 -15  -3   2  551.37   16.58
 -15   3   2  572.97   16.80
 -15   3   1   12.28    1.61
 -15  -3   1   15.79    1.92
  15   3  -1   20.22    2.05
 -15  -3   1   16.71    2.13
  15   3  -1   17.18    1.88
  15  -3  -1   16.51    2.13
 -15   3   1   13.74    1.98
 -15  -3   1   18.34    1.95
  15  -3   0  410.65   13.44
 -15  -3   0  432.52   13.45
 -15   3   0  414.43   11.98
 -15   3   0  429.99   13.37
  15   3   0  413.88   13.20
  15   3   0  420.01   13.23
 -15  -3   0  419.87   13.27
 -15  -3   0  413.94   12.24
 -15   3  -1    8.70    1.47
 -15  -3  -1    7.13    1.82
 -15  -3  -1    6.96    1.54
 -15   3  -1    5.74    1.55
  15   3   1    6.26    1.74
  15   3   1    5.36    1.54
  15  -3   1    8.48    1.74
 -15   3  -2  499.31   15.51
  15  -3   2  489.17   15.79
  15   3   2  512.95   15.83
 -15   3  -2  496.54   14.03
 -15  -3  -2  502.24   14.41
  15   3   2  458.56   15.45
 -15  -3  -2  526.12   15.80
 -15  -3  -3   16.67    2.35
  15   3   3   14.29    2.32
  15   3   3   15.96    2.12
 -15  -3  -3   14.11    1.99
 -15   3  -3   13.35    1.75
 -15   3  -3   15.50    2.01
  15  -3   3   16.01    2.41
 -15  -3  -4  129.53    5.65
  15  -3   4  134.30    6.33
 -15   3  -4  142.58    7.84
 -15   3  -4  129.93    5.44
 -15   3  -4  141.75    5.71
 -15  -3  -5    4.40    1.54
 -15   3  -5    7.11    2.95
 -15   3  -5    4.85    1.50
 -15  -3  -6  135.65    5.89
 -15   3  -6  117.93    7.79
 -15   3  -6  125.26    5.51
 -15   3  -7    6.17    3.05
 -15   3  -7    4.36    1.65
 -15  -3  -7    5.77    1.83
 -15   3  -8   37.84    3.14
 -15  -3  -8   33.91    3.26
 -15   3  -8   34.91    5.21
 -15   3  -9    5.00    3.37
 -15   3  -9    4.60    1.68
 -15   3 -10   15.41    4.54
 -15   3 -11    4.08    4.13
  15  -4 -12    3.18    3.09
  15  -4 -11    2.95    3.02
  15  -4 -10    7.10    3.22
  15  -4  -9   16.63    3.79
  15   4  -9   16.86    3.30
  15   4  -8    2.12    2.13
  15  -4  -8    4.86    2.64
  15  -4  -7   24.34    3.80
  15   4  -7   19.86    3.23
  15  -4  -6    4.46    2.46
  15   4  -6    6.63    2.42
 -15   4   6    5.18    1.45
  15   4  -5  172.95    8.06
 -15   4   5  168.57    6.25
  15  -4  -5  180.62    8.36
 -15  -4   5  181.00    6.27
 -15  -4   4    3.47    1.35
 -15   4   4    2.27    1.23
  15  -4  -4    2.23    1.30
  15   4  -4    3.30    1.93
  15  -4  -4    4.63    2.35
  15  -4  -4    0.83    1.33
 -15  -4   4    2.38    1.59
  15  -4  -3  101.33    4.72
 -15   4   3   97.85    4.33
 -15  -4   3   98.56    4.73
 -15  -4   3   97.30    4.81
  15   4  -3   99.33    5.62
 -15  -4   3   93.43    4.38
  15   4  -2    4.17    1.29
 -15  -4   2    5.29    1.51
  15  -4  -2    5.31    1.77
  15   4  -2    6.23    1.37
 -15   4   2    5.72    1.67
 -15  -4   2    4.13    1.76
 -15   4   2    5.08    1.41
  15   4  -2    3.45    2.01
 -15   4   1  234.42    8.66
  15   4  -1  235.26    8.19
 -15   4   1  220.39    7.58
  15   4  -1  234.15    8.14
  15   4  -1  218.08    9.33
 -15  -4   1  236.10    8.62
  15  -4  -1  228.09    8.61
 -15  -4   1  220.57    7.79
 -15   4   0    2.02    1.44
 -15   4   0    4.67    1.33
  15  -4   0    3.51    1.73
 -15  -4   0    2.33    1.67
  15   4   0    2.94    1.63
 -15  -4   0    2.47    1.37
  15   4   0    2.23    1.49
  15   4   1  164.51    6.89
  15   4   1  164.38    6.79
 -15  -4  -1  155.68    6.33
 -15   4  -1  162.09    6.16
 -15   4  -1  166.69    6.82
 -15   4  -2   30.33    2.81
 -15  -4  -2   31.95    2.81
 -15   4  -2   29.42    2.49
  15   4   2   28.66    3.09
 -15   4  -3  130.88    5.44
 -15  -4  -3  126.97    5.75
 -15   4  -3  133.27    5.87
 -15   4  -4   -0.15    1.22
 -15   4  -4   -0.12    1.10
 -15  -4  -4    1.62    1.39
 -15   4  -4    2.61    2.49
 -15   4  -5   47.27    5.15
 -15  -4  -5   47.20    3.45
 -15   4  -5   47.61    3.25
 -15  -4  -6    9.54    2.07
 -15   4  -6   11.77    2.00
 -15   4  -6   11.90    3.46
 -15   4  -7    8.81    3.55
 -15   4  -7   11.68    2.16
 -15  -4  -7   11.76    2.28
 -15   4  -8   18.25    2.52
 -15   4  -8   16.33    4.19
 -15   4  -9    5.49    1.97
 -15   4  -9    8.17    3.85
 -15   4 -10    9.41    4.14
  15  -5 -11    1.18    3.05
  15  -5 -10    5.98    3.42
  15   5  -9    2.25    2.92
  15  -5  -9    5.60    3.33
  15   5  -8   33.26    4.20
  15  -5  -8   37.17    4.74
  15  -5  -7   -0.87    2.30
  15   5  -7    1.50    2.15
 -15   5   6   76.59    4.14
  15   5  -6   79.96    5.62
  15  -5  -6   80.41    5.94
  15   5  -5    2.56    2.08
  15  -5  -5    2.02    2.38
 -15   5   5    1.37    1.29
  15  -5  -4   97.58    4.86
  15   5  -4  103.93    6.16
 -15   5   4   95.14    4.63
  15  -5  -3    0.12    1.64
  15   5  -3    4.49    2.17
 -15   5   3   -0.33    1.11
  15   5  -2   97.28    5.78
  15   5  -2   88.12    4.06
 -15  -5   2   84.90    4.52
 -15   5   2   88.49    4.39
 -15   5   1    9.68    1.78
 -15  -5   1    4.59    1.67
  15   5  -1    7.83    1.81
  15   5  -1    8.71    2.51
  15   5  -1    9.69    1.87
 -15  -5   0   75.91    4.30
  15   5   0   77.89    4.51
 -15   5   0   77.19    4.10
  15   5   0   77.13    5.18
  15   5   1    3.88    1.89
 -15   5  -1    3.26    1.65
 -15   5  -1    4.35    1.56
 -15  -5  -1    2.61    1.46
 -15   5  -2  111.07    5.53
 -15  -5  -2   97.90    5.19
 -15   5  -2  109.56    5.06
 -15   5  -3   19.69    2.34
 -15  -5  -3   23.05    2.73
 -15   5  -4   32.98    2.90
 -15   5  -4   46.21    5.26
 -15  -5  -4   40.02    3.37
 -15   5  -5   18.19    4.09
 -15   5  -5   11.77    2.01
 -15   5  -6   16.98    2.39
 -15   5  -6   27.97    4.74
 -15   5  -7    0.96    1.43
 -15   5  -7    1.93    3.02
 -15   5  -8   19.84    2.79
 -15   5  -8   16.17    4.59
 -15   5  -9   16.93    4.79
  15  -6 -10    0.54    3.04
  15  -6  -9    9.56    3.77
  15  -6  -8    0.27    2.54
  15   6  -7   37.76    4.64
  15  -6  -7   36.43    4.97
  15  -6  -6   -0.63    2.63
  15   6  -6    2.06    2.49
  15  -6  -5   79.05    6.21
 -15   6   5   74.88    4.32
  15   6  -5   72.21    5.64
 -15   6   4    1.30    1.36
  15   6  -4    0.34    2.06
  15   6  -3  104.38    6.49
 -15   6   3   96.03    4.92
 -15   6   2    0.69    1.30
  15   6  -2    2.36    2.15
 -15   6   1  116.59    5.51
  15   6  -1  113.40    6.77
  15   6   0    0.39    2.03
 -15   6   0    1.22    1.38
  15   6   1  104.97    6.43
 -15   6  -1   95.05    4.96
  15   6   2    3.52    2.32
 -15   6  -2    6.35    1.83
 -15   6  -3   52.21    3.77
  15   6   3   63.67    5.21
 -15   6  -4    1.33    2.80
 -15   6  -4    1.58    1.44
 -15   6  -5   29.82    3.07
 -15   6  -5   38.67    5.42
 -15   6  -6    2.58    3.09
 -15   6  -6   -0.30    1.41
 -15   6  -7   20.97    2.97
 -15   6  -7   16.79    4.64
 -15   6  -8    3.11    3.76
  15  -7  -8    3.35    3.22
  15  -7  -7    0.18    2.92
  15  -7  -6    2.84    3.34
 -15   7   5   -0.64    1.39
  15   7  -5   -2.00    2.28
  15  -7  -5    0.51    3.02
  15   7  -4   27.93    4.22
 -15   7   4   18.90    2.74
 -15   7   3    0.32    1.48
  15   7  -3   -0.60    2.25
 -15   7   2    0.99    1.51
  15   7  -2    6.87    2.74
 -15   7   1    0.68    1.45
  15   7  -1    1.37    2.46
 -15   7   0    3.10    1.62
  15   7   0    5.04    2.64
  15   7   1    6.10    2.68
 -15   7  -1    3.33    1.71
 -15   7  -2    5.77    1.95
  15   7   2    5.94    2.63
 -15   7  -3    6.15    2.16
 -15   7  -3    8.38    3.37
  15   7   3    5.62    2.83
 -15   7  -4    4.73    3.61
 -15   7  -4    4.08    2.06
 -15   7  -5   13.72    4.21
 -15   7  -6    5.75    3.63
  15  -8  -6    6.73    3.87
  15  -8  -5   32.02    5.45
 -15   8   4   -1.39    1.53
  15  -8  -4    2.00    3.54
 -15   8   3   19.50    2.98
 -15   8   2    0.31    1.60
 -15   8   1   48.61    4.11
  15   8   1   36.07    4.84
 -15   8  -2    0.49    3.18
 -15   8  -3   15.03    4.49
 -15   8  -4   -1.42    3.06
  16   0 -13   -2.14    2.76
  16   0 -12   47.30    5.66
  16   0 -11   -4.49    2.06
  16   0 -10   58.70    5.23
  16   0  -9   -0.07    1.89
  16   0  -8  117.62    6.76
  16   0  -8  136.69    5.58
  16   0  -7    0.11    1.64
 -16   0   7   -0.24    0.78
  16   0  -7   -1.64    1.18
 -16   0   6  751.10   20.28
 -16   0   6  711.09   18.52
  16   0  -6  748.84   21.62
  16   0  -6  705.82   22.02
 -16   0   6  722.78   20.38
  16   0  -5   -1.41    1.41
 -16   0   5   -0.30    0.98
 -16   0   5    0.75    0.73
  16   0  -5   -0.25    1.21
 -16   0   5   -0.87    0.78
 -16   0   4  880.69   24.29
 -16   0   4  848.30   24.34
  16   0  -4  944.14   22.06
  16   0  -4  850.62   24.96
 -16   0   4  827.15   21.97
 -16   0   3   -0.03    0.71
 -16   0   3    0.26    1.03
  16   0  -3    0.66    0.87
  16   0  -3   -0.89    1.23
 -16   0   3   -0.32    0.64
  16   0  -2  387.76   11.59
  16   0  -2  391.81   11.57
 -16   0   2  404.86   12.14
 -16   0   2  378.25   11.95
 -16   0   2  389.36   10.87
  16   0  -2  384.59   12.06
  16   0  -1    0.00    0.86
 -16   0   1    1.45    0.91
  16   0  -1    0.44    1.02
  16   0  -1   -0.27    1.10
 -16   0   1   -0.29    0.70
 -16   0   0  719.54   18.66
  16   0   0  702.52   20.37
  16   0   0  710.11   20.63
 -16   0   0  694.63   20.58
  16   0   1   -0.39    0.88
  16   0   1   -1.10    1.08
 -16   0  -1   -0.86    0.71
 -16   0  -1    0.11    0.87
 -16   0  -2  561.93   15.71
 -16   0  -2  585.75   17.23
  16   0   2  584.82   17.21
  16   0   2  555.17   17.34
  16   0   3    0.33    1.16
 -16   0  -3    0.77    1.06
 -16   0  -3   -0.54    1.52
  16   0   3    0.53    1.31
 -16   0  -3    0.10    0.86
 -16   0  -4   22.73    3.00
  16   0   4   25.63    2.57
 -16   0  -4   23.41    2.34
  16   0   4   18.66    2.36
 -16   0  -4   22.41    2.19
  16   0   5   -0.96    1.17
 -16   0  -5    2.59    1.80
 -16   0  -5   -0.37    1.00
 -16   0  -6   67.72    5.00
 -16   0  -6   66.94    3.86
 -16   0  -7   -0.46    1.18
 -16   0  -7    0.28    2.01
 -16   0  -8   11.26    2.09
 -16   0  -8   12.55    3.27
 -16   0  -9    0.14    1.33
 -16   0  -9    0.18    2.50
 -16   0 -10    4.38    3.26
 -16   0 -10    0.75    1.59
 -16   0 -11   -1.28    3.25
  16  -1 -13   -1.00    2.78
  16   1 -13   -1.47    2.82
  16  -1 -12   -2.12    2.77
  16   1 -12    4.45    3.05
  16  -1 -11    0.70    2.63
  16   1 -11   -1.34    2.51
  16  -1 -10    2.19    2.50
  16   1 -10    5.84    2.92
  16   1  -9    3.33    1.86
  16  -1  -9    4.80    2.51
  16   1  -9    5.10    2.51
  16   1  -8    5.07    2.37
  16   1  -8    3.27    1.78
  16  -1  -8    7.01    2.59
  16   1  -7   36.60    3.72
  16  -1  -7   38.00    3.92
  16   1  -7   36.08    3.13
  16  -1  -7   38.86    2.49
 -16   1   7   38.22    2.37
 -16   1   6   14.04    1.42
 -16  -1   6   15.96    1.53
 -16  -1   6   17.42    1.54
  16  -1  -6   13.39    2.61
  16   1  -6   14.41    2.21
  16   1  -6   14.42    2.63
  16  -1  -6   19.15    1.85
 -16   1   6   16.42    1.70
  16   1  -5    0.35    0.70
  16   1  -5    1.41    1.52
  16  -1  -5   -1.01    1.42
 -16  -1   5   -0.73    0.67
 -16   1   5   -0.15    0.67
  16   1  -5    0.36    1.41
 -16  -1   5    0.63    0.77
 -16  -1   5    0.08    0.91
 -16   1   5   -1.14    0.76
  16  -1  -5   -0.56    1.05
 -16  -1   4   57.91    3.11
  16  -1  -4   61.59    4.15
  16   1  -4   62.45    3.89
 -16   1   4   60.85    2.82
  16   1  -4   58.83    3.95
 -16   1   4   67.61    3.23
 -16  -1   4   60.14    3.02
  16   1  -4   69.26    2.91
 -16  -1   4   58.36    2.89
  16   1  -3   42.31    3.04
 -16  -1   3   41.92    2.69
 -16  -1   3   44.88    2.59
 -16   1   3   45.15    2.69
  16  -1  -3   40.97    2.10
 -16  -1   3   39.56    2.39
 -16   1   3   45.52    2.37
  16  -1  -3   44.18    2.11
  16  -1  -3   48.87    3.55
  16   1  -3   48.63    2.56
 -16   1   2    5.24    1.02
  16  -1  -2    2.24    1.12
 -16   1   2    1.40    1.01
  16   1  -2    2.95    1.34
 -16  -1   2    7.18    1.25
 -16  -1   2    2.90    1.32
  16   1  -2    2.33    0.99
  16   1  -1   88.00    3.92
  16   1  -1   79.56    3.65
 -16   1   1   86.58    3.98
 -16  -1   1   85.03    4.10
 -16  -1   1   82.96    3.66
 -16  -1   1   85.12    3.98
  16  -1  -1   82.87    3.91
  16  -1  -1   85.46    3.90
  16   1  -1   86.61    3.82
 -16   1   1   83.38    3.53
  16   1   0  118.50    5.03
 -16   1   0  118.44    4.57
  16   1   0  123.08    4.51
 -16  -1   0  121.00    5.12
  16  -1   0  125.20    5.20
  16  -1   0  115.26    4.92
  16   1   0  120.97    5.05
 -16  -1   0  124.84    4.77
 -16  -1   0  126.56    5.29
 -16   1   0  122.30    5.11
 -16  -1  -1   16.71    1.85
  16   1   1   13.61    1.95
  16   1   1   15.80    1.96
  16   1   1   15.75    1.59
 -16   1  -1   15.33    1.84
 -16   1  -1   17.82    1.80
 -16  -1  -1   15.41    1.77
  16  -1   1   15.29    1.96
  16  -1   2  262.80    9.47
  16   1   2  270.24    9.33
 -16   1  -2  296.01    8.66
 -16  -1  -2  269.31    9.22
  16   1   2  241.50    9.20
 -16   1  -2  272.49    9.29
 -16  -1  -2  270.63    8.64
 -16  -1  -2  268.58    9.74
  16  -1   2  274.05    9.19
  16  -1   3    0.43    1.26
 -16  -1  -3    1.55    1.12
 -16   1  -3    1.82    1.12
  16   1   3    1.64    1.42
 -16  -1  -3    2.11    1.12
 -16  -1  -3    2.32    1.45
  16   1   3    0.23    1.09
 -16   1  -3   -0.66    0.84
  16  -1   3    1.15    1.25
 -16  -1  -4   16.78    2.10
 -16   1  -4   17.68    2.08
 -16   1  -4   23.97    3.24
  16  -1   4   20.53    2.47
  16  -1   4   18.62    2.33
 -16  -1  -4   20.55    2.59
  16   1   4   20.30    2.49
  16   1   4   16.46    2.32
 -16   1  -4   20.40    2.07
 -16  -1  -5    2.62    1.37
  16   1   5    2.31    1.51
 -16   1  -5    5.78    2.33
 -16  -1  -5    3.64    1.80
 -16   1  -5    2.74    1.28
  16  -1   5    1.65    1.40
 -16   1  -6   96.43    6.28
 -16   1  -6   93.29    4.61
 -16  -1  -6   87.05    4.53
 -16  -1  -6   97.49    5.65
 -16   1  -7   -1.01    2.09
 -16  -1  -7    1.09    2.07
 -16  -1  -7    4.55    1.61
 -16   1  -7    1.71    1.31
 -16  -1  -8   99.28    6.49
 -16   1  -8   95.36    4.81
 -16   1  -8  106.23    7.18
 -16  -1  -8   94.30    4.90
 -16  -1  -9    1.34    1.65
 -16   1  -9    0.86    2.74
 -16   1  -9    1.84    1.49
 -16  -1  -9    0.36    2.61
 -16  -1 -10   27.05    4.49
 -16  -1 -10   16.91    2.55
 -16   1 -10   25.95    4.86
 -16   1 -11    0.22    3.46
 -16  -1 -11   -0.84    3.03
  16  -2 -13   -1.75    2.90
  16  -2 -12   19.16    4.31
  16  -2 -11    2.80    2.78
  16   2 -11    1.16    2.86
  16   2 -10   70.75    5.89
  16  -2 -10   74.12    6.01
  16  -2  -9    2.89    2.39
  16   2  -9    3.24    2.08
  16   2  -9    1.82    2.26
 -16   2   8  174.09    6.29
  16  -2  -8  166.86    8.26
  16   2  -8  165.53    7.47
  16   2  -8  159.17    7.98
  16   2  -7    3.07    2.11
 -16   2   7    0.51    1.10
  16   2  -7    0.31    1.62
  16  -2  -7   -0.25    1.97
 -16   2   6  327.93   10.25
  16   2  -6  319.06   11.46
 -16   2   6  314.01    9.11
  16  -2  -6  307.76   11.72
 -16  -2   6  320.90    9.82
  16   2  -6  314.22   11.39
  16  -2  -5    1.08    1.70
 -16   2   5    1.39    0.90
  16   2  -5    2.96    1.73
 -16  -2   5    1.09    1.14
  16  -2  -5    2.48    1.00
 -16  -2   5    1.54    0.94
  16   2  -5    1.69    1.64
 -16   2   5    0.33    1.11
 -16  -2   5    1.93    0.93
  16  -2  -4  406.72   14.18
  16   2  -4  436.28   13.68
 -16  -2   4  418.42   12.97
 -16   2   4  451.79   13.35
 -16   2   4  434.23   11.96
 -16  -2   4  435.06   12.07
  16   2  -4  422.36   14.40
 -16  -2   4  441.62   13.22
  16   2  -4  457.77   11.92
  16  -2  -3   25.22    1.94
  16  -2  -3   25.06    2.93
 -16   2   3   23.26    1.90
 -16   2   3   25.79    2.33
 -16  -2   3   26.28    2.13
 -16  -2   3   23.41    2.01
  16   2  -3   25.70    2.46
 -16  -2   3   25.90    2.26
  16  -2  -3   26.39    1.96
 -16  -2   2  494.31   13.87
 -16  -2   2  502.06   15.19
 -16   2   2  485.30   13.58
 -16   2   2  524.99   15.32
  16  -2  -2  480.39   14.72
  16   2  -2  511.18   14.57
  16   2  -2  482.55   14.59
  16   2  -2  504.12   14.45
 -16  -2   2  509.13   15.13
  16  -2  -2  514.91   15.06
  16  -2  -1   -0.44    1.09
 -16   2   1    1.54    0.96
  16  -2  -1    1.58    1.28
  16   2  -1    0.68    1.02
  16   2  -1    2.18    1.18
 -16  -2   1   -0.26    0.85
 -16  -2   1    2.33    1.10
 -16   2   1    0.39    0.94
  16   2  -1    1.22    1.02
 -16  -2   1    1.70    1.31
 -16  -2   0  419.99   13.33
 -16   2   0  435.28   13.37
  16   2   0  417.97   13.12
 -16  -2   0  421.87   12.25
 -16   2   0  419.32   11.91
  16   2   0  416.67   13.20
  16   2   0  434.04   11.97
  16  -2   0  410.69   13.35
 -16  -2   0  419.40   13.23
 -16  -2  -1    4.36    1.20
 -16   2  -1    7.30    1.50
  16   2   1    3.40    1.40
  16   2   1    5.24    1.60
 -16  -2  -1    7.15    1.52
 -16   2  -1    4.79    1.17
 -16  -2  -1    6.13    1.65
 -16  -2  -1    4.79    1.31
  16  -2   2  167.92    7.00
 -16  -2  -2  182.76    7.06
 -16  -2  -2  172.17    6.41
 -16  -2  -2  180.02    6.45
  16   2   2  182.42    7.11
 -16   2  -2  168.11    6.17
 -16  -2  -2  181.53    6.86
 -16   2  -2  170.79    6.79
  16   2   3   -0.51    1.08
  16  -2   3    1.38    1.31
 -16  -2  -3   -1.82    1.02
 -16  -2  -3    0.75    1.09
 -16   2  -3    1.15    1.11
 -16   2  -3    0.18    0.87
  16   2   3    1.23    1.47
 -16   2  -4  119.67    6.99
 -16   2  -4  111.03    4.97
 -16  -2  -4  114.19    5.14
 -16   2  -4  111.53    4.92
  16  -2   4  113.72    5.71
  16   2   4  115.84    5.63
 -16  -2  -4  123.14    5.40
 -16  -2  -5   39.53    2.99
 -16   2  -5   34.36    2.45
 -16  -2  -5   33.97    3.21
 -16   2  -5   37.00    4.44
 -16   2  -5   32.13    2.70
 -16  -2  -6   30.19    3.36
 -16   2  -6   31.63    4.27
 -16  -2  -6   30.44    2.89
 -16   2  -6   30.20    2.80
 -16   2  -7    1.69    1.40
 -16   2  -7    4.30    2.55
 -16  -2  -7    2.69    2.04
 -16  -2  -7    5.88    1.73
 -16  -2  -8    6.17    1.87
 -16   2  -8    9.40    2.02
 -16   2  -8    6.68    3.28
 -16  -2  -8    6.90    2.61
 -16   2  -9    3.85    1.74
 -16  -2  -9    3.23    1.73
 -16   2  -9    3.24    3.03
 -16  -2 -10    5.93    1.98
 -16   2 -10   17.38    4.42
 -16   2 -11   -3.30    3.31
  16  -3 -13   -0.51    3.26
  16  -3 -12    4.03    3.07
  16  -3 -11   10.88    3.72
  16   3 -10    0.99    2.26
  16  -3 -10    2.77    2.86
  16   3  -9   15.06    2.93
  16  -3  -9   10.81    3.30
  16  -3  -8    3.66    2.54
  16   3  -8    4.10    2.14
  16   3  -7  127.48    6.49
  16  -3  -7  120.81    6.89
  16   3  -7  112.97    6.40
 -16  -3   6    5.87    1.31
  16   3  -6    8.74    2.45
  16   3  -6    7.10    2.22
 -16   3   6    7.36    1.42
  16  -3  -6    8.11    2.59
  16   3  -5   74.43    4.78
 -16  -3   5   76.55    3.78
  16  -3  -5   73.51    5.11
 -16   3   5   75.19    3.52
 -16  -3   5   76.07    3.76
  16   3  -5   74.64    4.61
 -16  -3   5   72.60    3.42
 -16   3   5   82.83    4.18
  16  -3  -4    3.57    2.09
 -16   3   4    1.36    1.01
  16   3  -4    0.70    1.79
  16  -3  -4    1.73    1.07
 -16  -3   4    0.60    1.27
 -16   3   4    2.39    1.37
 -16  -3   4    0.61    0.97
  16   3  -4    0.81    1.69
  16  -3  -4    0.70    0.98
 -16  -3   4   -0.06    0.93
 -16   3   3   55.38    3.03
  16  -3  -3   60.86    3.29
 -16   3   3   64.81    3.63
  16  -3  -3   50.77    3.00
 -16  -3   3   64.06    3.55
  16   3  -3   61.92    3.64
  16   3  -3   57.49    4.28
 -16  -3   3   55.42    3.08
 -16  -3   3   61.75    3.46
 -16   3   2   13.45    1.98
  16  -3  -2   13.22    2.05
 -16  -3   2   18.31    2.21
 -16   3   2   14.64    1.76
 -16  -3   2   15.36    1.93
 -16  -3   2   14.66    1.85
  16   3  -2   15.02    1.64
  16   3  -2   12.53    1.95
  16   3  -2   15.94    1.67
  16   3  -1  325.27   10.42
 -16  -3   1  319.07   10.74
  16  -3  -1  320.74   10.85
 -16  -3   1  307.71    9.82
 -16   3   1  309.14    9.65
 -16  -3   1  335.29   10.88
 -16   3   1  328.92   10.90
  16   3  -1  324.13   10.47
 -16   3   0  213.81    7.99
 -16   3   0  212.60    7.18
  16  -3   0  210.09    8.11
 -16  -3   0  215.09    8.08
  16   3   0  211.78    7.92
  16   3   0  219.33    7.92
 -16  -3   0  216.47    7.97
 -16  -3   0  220.49    7.49
 -16   3  -1   67.59    3.51
  16   3   1   68.80    4.05
 -16   3  -1   69.67    3.95
 -16  -3  -1   70.11    4.21
 -16  -3  -1   70.38    3.78
  16   3   1   72.58    4.07
 -16   3  -2    1.02    1.17
 -16   3  -2    2.11    1.09
 -16  -3  -2    1.17    1.19
  16   3   2    0.90    1.42
  16   3   2    2.44    1.78
 -16  -3  -2   -0.24    1.45
  16  -3   2    0.47    1.44
  16   3   3    4.09    1.85
 -16  -3  -3    5.13    1.49
  16  -3   3    3.88    1.73
 -16   3  -3    4.64    1.35
 -16   3  -3    3.79    1.45
 -16  -3  -3    4.12    1.79
 -16   3  -4  119.97    5.34
 -16   3  -4  119.29    5.17
 -16  -3  -4  113.91    5.34
 -16   3  -4  122.88    7.31
 -16   3  -5    2.86    1.39
 -16  -3  -5    2.12    1.36
 -16   3  -5    6.42    2.95
 -16  -3  -6   80.27    4.52
 -16   3  -6   80.39    6.36
 -16   3  -6   70.84    4.11
 -16   3  -7   14.18    2.23
 -16   3  -7   12.05    3.75
 -16  -3  -7   13.18    2.32
 -16  -3  -8   21.42    2.81
 -16   3  -8   33.26    5.09
 -16   3  -8   29.07    2.94
 -16   3  -9    1.45    3.12
 -16   3  -9    2.93    1.63
 -16   3 -10    5.70    3.92
 -16   3 -11    0.37    3.63
  16  -4 -12   -0.80    3.09
  16  -4 -11    6.97    3.40
  16   4 -10   53.90    5.31
  16  -4 -10   59.32    6.00
  16  -4  -9    0.13    2.58
  16   4  -9   -0.68    2.05
  16   4  -8   62.22    4.96
  16  -4  -8   58.13    5.30
  16   4  -7   -2.59    1.78
  16  -4  -7   -1.37    2.20
  16   4  -6   92.38    5.71
 -16   4   6   86.76    4.14
  16  -4  -6   86.62    5.95
  16   4  -5    1.53    1.93
  16  -4  -5    3.51    2.33
 -16   4   5    1.59    1.13
  16   4  -4  129.38    6.66
  16  -4  -4  130.83    5.04
 -16   4   4  124.68    5.14
  16  -4  -4  119.45    5.13
  16  -4  -4  126.70    6.88
 -16  -4   4  130.99    5.29
 -16  -4   4  141.22    5.90
  16   4  -3   58.95    4.49
  16  -4  -3   58.04    3.65
 -16  -4   3   56.33    3.42
 -16   4   3   55.97    3.26
 -16  -4   3   68.74    4.07
  16   4  -2   69.02    3.45
  16  -4  -2   71.17    4.16
  16   4  -2   70.14    4.86
 -16  -4   2   72.40    3.86
 -16   4   2   69.01    3.61
  16   4  -2   72.43    3.46
 -16  -4   2   75.22    4.30
  16   4  -1    2.13    1.99
 -16   4   1    0.63    1.39
 -16  -4   1    1.11    1.58
 -16  -4   1    3.04    1.40
 -16   4   1    0.20    1.00
  16   4  -1   -0.03    1.23
  16   4  -1    0.74    1.27
  16  -4  -1    1.44    1.63
 -16   4   0  215.90    7.65
  16   4   0  225.12    8.46
 -16  -4   0  217.22    7.91
 -16   4   0  231.46    8.59
  16   4   0  230.15    8.40
 -16  -4  -1   24.18    2.55
 -16   4  -1   22.60    2.32
 -16   4  -1   25.54    2.70
  16   4   1   28.70    2.91
  16   4   1   27.73    2.94
 -16  -4  -2   38.21    3.09
  16   4   2   38.96    3.54
 -16   4  -2   42.87    3.30
 -16   4  -2   34.91    2.76
 -16   4  -3   34.79    2.81
 -16   4  -3   38.98    3.08
 -16  -4  -3   41.54    3.24
 -16   4  -4   29.70    2.64
 -16  -4  -4   35.87    3.14
 -16   4  -4   38.79    4.84
 -16   4  -5   15.67    3.78
 -16   4  -5   14.47    2.11
 -16  -4  -5   14.13    2.30
 -16   4  -6   23.33    2.62
 -16   4  -6   25.35    4.47
 -16  -4  -6   26.09    2.97
 -16  -4  -7   19.10    2.74
 -16   4  -7   17.98    2.47
 -16   4  -7   19.72    4.29
 -16   4  -8    8.10    2.12
 -16   4  -8    4.87    3.35
 -16   4  -9   10.60    4.17
 -16   4  -9   10.85    2.31
 -16   4 -10    6.71    4.33
  16  -5 -11    4.61    3.55
  16  -5 -10    3.20    3.15
  16  -5  -9   43.25    5.41
  16   5  -9   31.20    4.67
  16   5  -8    0.45    2.21
  16  -5  -8    0.01    2.41
  16   5  -7   71.88    5.60
  16  -5  -7   75.54    6.06
  16   5  -6    2.76    2.24
  16  -5  -6    3.02    2.61
 -16   5   6    2.70    1.45
  16   5  -5   62.89    5.08
 -16   5   5   64.04    3.71
  16  -5  -5   63.05    5.45
  16  -5  -4    2.75    1.75
  16   5  -4    6.96    2.44
 -16   5   4    2.69    1.29
 -16   5   3  134.11    5.65
  16   5  -3  131.59    7.10
 -16  -5   3  134.89    5.81
 -16   5   2   32.01    2.72
  16   5  -2   30.93    3.76
  16   5  -2   31.33    2.49
 -16  -5   2   31.90    2.87
  16   5  -1   96.82    4.74
  16   5  -1   94.19    4.80
  16   5  -1   91.03    5.83
 -16   5   1   93.54    4.62
 -16  -5   1   90.95    4.79
 -16   5   0    9.81    1.82
  16   5   0    5.99    1.88
  16   5   0    7.84    2.55
 -16  -5   0    9.58    2.01
 -16   5  -1   63.14    3.81
 -16  -5  -1   62.97    4.08
  16   5   1   63.72    4.38
 -16   5  -2   16.33    2.24
 -16  -5  -2   15.29    2.37
 -16   5  -2   13.74    2.31
 -16  -5  -3   18.13    2.55
 -16   5  -3   20.44    2.41
 -16   5  -4   23.14    2.61
 -16  -5  -4   22.26    2.85
 -16   5  -4   24.97    4.36
 -16   5  -5    5.73    1.71
 -16   5  -5    6.73    3.42
 -16   5  -6   22.10    4.49
 -16   5  -6   25.15    2.81
 -16   5  -7    5.40    1.97
 -16   5  -7   11.59    3.90
 -16   5  -8    6.21    2.21
 -16   5  -8   10.16    4.16
 -16   5  -9   -0.84    3.35
  16  -6 -10    5.65    3.61
  16  -6  -9    0.14    2.94
  16  -6  -8    5.00    3.21
  16   6  -7    4.06    2.90
  16  -6  -7    5.27    3.24
 -16   6   6   17.12    2.46
  16   6  -6   13.77    3.41
  16  -6  -6   20.29    4.20
 -16   6   5    0.91    1.43
  16   6  -5    1.50    2.35
  16  -6  -5    3.27    2.96
 -16   6   4    7.11    1.84
  16   6  -4    6.83    2.77
 -16   6   3   11.07    2.06
  16   6  -3   10.66    2.97
  16   6  -2    7.14    2.70
 -16   6   2   10.19    2.05
 -16   6   1   10.75    2.07
  16   6  -1    7.83    2.71
 -16   6   0   34.64    3.09
  16   6   0   37.53    4.26
 -16   6  -1   16.54    2.41
  16   6   1   14.70    3.20
  16   6   2    6.35    2.59
 -16   6  -2   14.64    2.38
  16   6   3   30.11    4.10
 -16   6  -3   28.61    3.01
 -16   6  -4    5.48    1.79
 -16   6  -4    7.54    3.49
 -16   6  -5   17.98    2.62
 -16   6  -5   15.71    4.23
 -16   6  -6    4.97    2.01
 -16   6  -6    5.48    3.53
 -16   6  -7   17.12    2.91
 -16   6  -7   17.51    4.94
 -16   6  -8   10.60    4.73
  16  -7  -8    2.71    3.23
  16  -7  -7   41.18    5.65
  16  -7  -6   -0.35    2.87
 -16   7   5   12.43    2.37
  16  -7  -5   12.65    4.12
  16   7  -4    0.36    2.53
 -16   7   4    0.42    1.49
 -16   7   3   76.64    4.74
  16   7  -3   81.31    6.40
 -16   7   2    5.34    1.88
  16   7  -2    3.53    2.68
 -16   7   1   35.10    3.40
  16   7  -1   37.22    4.55
  16   7   0    2.31    2.44
 -16   7   0    1.54    1.57
  16   7   1   14.20    3.35
 -16   7  -1   15.20    2.44
  16   7   2    6.02    2.82
 -16   7  -2    4.22    1.84
 -16   7  -3   12.48    4.07
 -16   7  -3   15.84    2.69
  16   7   3   21.64    3.78
 -16   7  -4    2.26    3.13
 -16   7  -4   -1.10    1.58
 -16   7  -5   12.63    4.35
 -16   7  -6    9.61    4.32
  16  -8  -6    4.54    3.85
  16  -8  -5    0.42    3.31
  16  -8  -4    5.46    3.69
 -16   8  -2    0.76    3.25
 -16   8  -3   17.34    4.72
 -16   8  -4    1.95    3.60
  17   0 -13    0.30    3.16
  17   0 -12    1.15    3.11
  17   0 -11   -0.62    2.42
  17   0 -10    1.64    2.39
  17   0  -9    1.08    2.20
  17   0  -8   42.27    3.17
  17   0  -8   37.67    4.23
 -17   0   7    0.12    0.88
  17   0  -7   -1.44    1.18
  17   0  -7   -1.19    1.71
  17   0  -6   41.40    3.87
  17   0  -6   36.05    3.03
 -17   0   6   36.30    2.18
 -17   0   6   37.36    2.35
 -17   0   6   40.53    2.65
  17   0  -5    1.18    1.60
  17   0  -5   -1.37    1.27
 -17   0   5   -0.87    0.60
 -17   0   5    1.58    1.18
 -17   0   5    1.11    0.94
  17   0  -4   32.26    2.24
 -17   0   4   23.53    2.34
 -17   0   4   24.15    2.07
 -17   0   4   28.87    2.01
  17   0  -4   28.18    2.90
  17   0  -3   -2.28    1.22
 -17   0   3   -1.11    1.02
 -17   0   3   -0.37    0.80
 -17   0   3    0.76    0.72
 -17   0   2  316.73   10.04
 -17   0   2  309.77    9.07
  17   0  -2  303.89   10.04
  17   0  -2  302.79    9.56
  17   0  -2  308.95    9.55
 -17   0   1    0.17    0.77
  17   0  -1    0.71    0.99
  17   0  -1    1.08    1.12
 -17   0   1    1.17    0.97
  17   0  -1    0.24    1.27
 -17   0   0  315.95   10.61
  17   0   0  321.42   10.44
  17   0   0  327.98   10.68
 -17   0   0  328.40    9.70
 -17   0  -1    0.23    0.92
  17   0   1   -0.17    1.04
 -17   0  -1    0.03    0.86
  17   0   1   -0.32    1.21
  17   0   2  219.45    8.11
  17   0   2  222.66    8.30
 -17   0  -2  238.21    7.65
 -17   0  -2  214.78    8.02
 -17   0  -3    0.83    0.96
  17   0   3    0.20    1.20
  17   0   3    0.11    1.37
 -17   0  -3    0.38    1.62
 -17   0  -3   -0.87    0.93
  17   0   4  330.16   11.54
  17   0   4  325.50   11.21
 -17   0  -4  341.83   10.98
 -17   0  -4  336.73   12.61
 -17   0  -4  323.71   10.44
 -17   0  -5    0.17    1.03
 -17   0  -5    0.31    1.61
 -17   0  -6  221.53    9.84
 -17   0  -6  214.34    7.94
 -17   0  -7    0.91    1.25
 -17   0  -7    0.68    2.22
 -17   0  -8   65.85    5.63
 -17   0  -8   61.33    3.95
 -17   0  -9   -2.29    2.39
 -17   0  -9   -0.50    1.35
 -17   0 -10   52.66    3.73
 -17   0 -10   52.35    6.14
 -17   0 -11    0.73    3.40
  17  -1 -13   -0.65    2.88
  17   1 -13    0.30    3.02
  17  -1 -12   26.98    4.62
  17   1 -12   15.78    4.14
  17  -1 -11   -0.95    2.44
  17   1 -11    3.79    2.99
  17  -1 -10   63.81    5.55
  17   1 -10   65.15    5.54
  17   1  -9    8.51    2.19
  17  -1  -9    8.54    2.85
  17   1  -9    9.09    2.86
  17   1  -8  123.23    5.79
  17  -1  -8  115.67    6.70
  17   1  -8  103.10    6.35
  17  -1  -7    7.24    1.48
  17  -1  -7    2.79    2.20
 -17   1   7    7.83    1.40
  17   1  -7    7.66    2.02
  17   1  -7    6.79    2.32
 -17   1   6  147.23    5.41
  17  -1  -6  145.12    6.99
  17   1  -6  141.73    6.33
 -17  -1   6  143.70    4.90
  17  -1  -6  150.40    5.57
 -17  -1   6  143.60    5.12
  17   1  -6  131.28    6.64
 -17   1   6  144.52    4.87
 -17  -1   5   23.27    2.11
  17   1  -5   26.03    2.89
 -17   1   5   25.91    2.08
  17   1  -5   26.43    2.72
 -17   1   5   23.38    1.79
  17  -1  -5   20.99    2.91
  17   1  -5   28.37    1.87
 -17  -1   5   26.82    2.01
  17  -1  -5   22.72    2.19
 -17  -1   5   22.62    1.86
  17   1  -4  208.53    7.99
 -17  -1   4  213.76    7.26
 -17   1   4  216.25    7.34
  17   1  -4  219.95    6.59
 -17   1   4  208.59    6.58
 -17  -1   4  205.36    7.23
 -17  -1   4  209.82    6.70
  17  -1  -4  221.20    8.42
  17  -1  -3   13.22    1.35
 -17  -1   3   15.66    1.94
  17  -1  -3   13.40    2.36
  17  -1  -3   16.20    1.48
  17   1  -3   16.94    2.17
 -17  -1   3   17.67    1.70
 -17   1   3   13.93    1.48
 -17  -1   3   14.16    1.64
 -17   1   3   14.11    1.69
  17  -1  -2  130.23    4.99
 -17   1   2  126.66    4.71
  17   1  -2  129.58    4.81
  17   1  -2  131.92    4.85
 -17  -1   2  137.97    4.99
  17   1  -2  131.24    5.30
 -17  -1   2  135.46    5.47
 -17   1   2  137.76    5.36
 -17  -1   2  131.12    5.32
  17  -1  -2  131.39    5.09
  17   1  -1   24.71    2.16
 -17   1   1   26.48    1.99
 -17  -1   1   23.18    2.00
 -17   1   1   25.04    2.19
 -17  -1   1   28.35    2.26
  17   1  -1   27.91    2.22
  17  -1  -1   23.48    2.20
  17  -1  -1   24.50    2.27
 -17  -1   1   25.10    2.39
  17   1  -1   25.20    2.20
  17  -1   0   44.47    3.07
 -17  -1   0   51.76    2.95
  17   1   0   48.78    3.12
  17   1   0   48.68    3.09
 -17   1   0   48.54    3.09
 -17   1   0   44.57    2.74
  17   1   0   53.70    2.82
  17  -1   0   53.56    3.16
 -17  -1   0   50.44    3.11
 -17  -1   0   46.75    3.26
  17   1   1    0.89    1.19
  17  -1   1    2.84    1.25
 -17   1  -1    1.88    1.13
 -17  -1  -1    1.10    1.03
 -17   1  -1    2.59    1.09
 -17  -1  -1    4.04    1.27
  17  -1   1    2.41    1.38
  17   1   1    0.84    1.02
  17   1   1    1.82    1.39
 -17   1  -2   10.71    1.62
  17  -1   2    8.74    1.81
  17   1   2    9.30    1.91
 -17  -1  -2    7.67    1.62
  17  -1   2    9.83    1.90
  17   1   2    4.30    1.25
 -17   1  -2    8.26    1.60
 -17  -1  -2    8.19    1.55
  17  -1   3   -0.72    1.15
 -17   1  -3    1.86    1.17
 -17  -1  -3    1.93    1.21
 -17   1  -3   -0.37    0.89
  17  -1   3    1.41    1.46
 -17  -1  -3    2.58    1.49
  17   1   3    2.63    1.54
  17   1   3    0.97    1.24
 -17  -1  -3    0.14    0.96
 -17   1  -4   18.68    2.07
 -17   1  -4   17.10    3.03
 -17  -1  -4   15.36    2.47
  17   1   4   18.42    2.40
  17  -1   4   14.99    2.32
 -17   1  -4   19.22    2.18
 -17  -1  -4   17.27    2.19
 -17  -1  -5   22.72    2.91
 -17   1  -5   29.61    3.76
 -17  -1  -5   25.77    2.58
 -17   1  -5   20.77    2.34
 -17   1  -5   21.28    2.12
 -17   1  -6    4.45    2.45
 -17  -1  -6    4.60    1.58
 -17  -1  -6    6.15    2.21
 -17   1  -6    1.90    1.41
 -17   1  -7    2.83    1.47
 -17  -1  -7    3.63    2.22
 -17  -1  -7    2.51    1.48
 -17   1  -7    1.71    2.36
 -17  -1  -8    3.33    1.68
 -17   1  -8    1.72    2.72
 -17   1  -8    1.95    1.50
 -17  -1  -8    1.13    2.43
 -17   1  -9   -0.11    1.35
 -17   1  -9   -1.65    2.55
 -17  -1  -9    2.22    2.72
 -17  -1  -9    0.35    1.44
 -17   1 -10    2.37    3.13
 -17  -1 -10    0.79    2.68
 -17  -1 -10    1.36    1.68
 -17   1 -11   -1.98    3.20
  17  -2 -13    4.27    3.65
  17  -2 -12    0.71    2.69
  17  -2 -11    5.19    3.17
  17   2 -11    7.37    3.40
  17  -2 -10    5.55    2.84
  17   2 -10    1.90    2.15
  17   2 -10    4.85    2.96
  17   2  -9   41.08    4.62
  17   2  -9   35.04    3.66
  17  -2  -9   39.53    4.67
  17   2  -8   12.82    2.60
  17  -2  -8   18.63    3.48
  17   2  -8   11.66    2.96
  17   2  -7   16.37    2.95
  17  -2  -7   10.34    2.88
 -17   2   7   13.63    1.87
  17   2  -7    9.86    2.31
  17   2  -6   31.21    3.42
  17   2  -6   30.94    3.22
 -17  -2   6   32.28    2.33
  17  -2  -6   27.78    3.51
 -17   2   6   34.59    2.27
 -17   2   6   31.69    2.60
  17  -2  -5   10.33    2.55
  17   2  -5   13.89    2.39
 -17  -2   5   11.70    1.53
  17  -2  -5   13.69    1.58
 -17   2   5   13.42    1.81
 -17   2   5   12.67    1.53
 -17  -2   5   14.68    1.58
  17   2  -5   13.05    2.38
 -17  -2   5   11.60    1.65
  17  -2  -4   52.82    4.24
 -17  -2   4   54.14    3.13
 -17   2   4   56.94    2.90
 -17  -2   4   58.68    3.01
 -17   2   4   55.28    3.28
  17   2  -4   53.62    2.89
  17   2  -4   48.59    3.93
  17   2  -4   49.13    3.60
 -17  -2   4   56.02    3.13
  17  -2  -3  150.47    5.43
 -17  -2   3  149.87    5.83
 -17  -2   3  155.67    5.89
  17   2  -3  144.36    5.90
  17  -2  -3  145.59    5.31
 -17   2   3  146.28    5.25
 -17   2   3  154.32    5.97
 -17  -2   3  151.33    5.46
  17  -2  -3  140.15    6.63
 -17   2   2  174.33    5.97
  17   2  -2  172.73    5.98
 -17  -2   2  168.88    6.13
  17   2  -2  174.31    6.34
  17   2  -2  173.37    6.03
  17  -2  -2  182.50    6.63
  17  -2  -2  171.32    6.33
 -17  -2   2  167.96    6.62
 -17   2   2  182.22    6.80
 -17  -2   2  177.91    6.68
  17   2  -1    2.85    1.19
 -17  -2   1    4.33    1.56
  17   2  -1    3.26    1.23
 -17   2   1    1.25    1.12
  17   2  -1    1.35    1.16
  17  -2  -1    2.39    1.39
  17  -2  -1    2.15    1.37
 -17   2   1    1.41    0.94
 -17  -2   1    2.28    1.15
 -17  -2   1    1.21    1.03
  17   2   0  291.26    9.93
  17  -2   0  293.46    9.77
  17   2   0  304.95    9.94
 -17  -2   0  290.20    9.95
  17  -2   0  281.81   10.06
  17   2   0  296.49    8.73
 -17   2   0  300.05   10.07
 -17  -2   0  297.58    9.31
 -17  -2   0  286.06   10.03
 -17   2   0  285.16    8.92
 -17   2  -1    0.71    0.93
 -17  -2  -1    2.97    1.23
  17   2   1    0.63    1.22
 -17   2  -1    1.98    1.25
  17   2   1   -0.94    1.22
  17  -2   1    0.16    0.83
 -17  -2  -1   -0.38    1.29
 -17  -2  -1    1.30    1.17
 -17  -2  -2  141.28    5.43
 -17   2  -2  131.65    5.29
  17  -2   2  132.24    6.01
 -17  -2  -2  132.45    5.81
  17   2   2  138.37    6.07
 -17  -2  -2  135.08    5.96
 -17  -2  -2  131.24    5.49
 -17   2  -2  139.65    5.89
  17  -2   3    0.23    1.32
 -17   2  -3    1.98    1.08
 -17  -2  -3   -0.50    1.16
 -17   2  -3   -0.16    1.02
  17   2   3   -0.12    1.49
 -17  -2  -3    1.03    1.13
  17   2   3   -1.21    1.16
 -17  -2  -4  288.22    9.89
 -17   2  -4  295.99   12.65
 -17  -2  -4  311.32   10.77
 -17   2  -4  309.46   10.28
 -17   2  -4  308.82    9.82
 -17   2  -5    4.62    1.56
 -17  -2  -5    4.27    1.54
 -17   2  -5    3.59    1.34
 -17   2  -5    2.72    2.50
 -17  -2  -5    4.23    1.87
 -17  -2  -6  146.03    6.90
 -17   2  -6  144.39    6.06
 -17   2  -6  137.53    8.12
 -17  -2  -6  134.19    6.05
 -17  -2  -7   24.00    3.26
 -17   2  -7   16.82    3.76
 -17  -2  -7   19.53    2.56
 -17   2  -7   14.72    2.32
 -17   2  -8   49.57    3.53
 -17   2  -8   51.69    5.81
 -17  -2  -8   38.94    3.44
 -17   2  -9    0.10    2.62
 -17  -2  -9    1.38    1.59
 -17   2  -9    0.57    1.45
 -17   2 -10   23.45    5.03
 -17  -2 -10   20.34    2.94
 -17   2 -11   -3.54    3.17
  17  -3 -13   -5.01    3.03
  17  -3 -12   23.88    4.67
  17  -3 -11    1.21    2.79
  17   3 -10   21.97    3.59
  17  -3 -10   24.55    4.31
  17  -3  -9   -0.68    2.49
  17   3  -9    4.31    2.35
  17   3  -8   52.03    4.42
  17  -3  -8   50.25    5.11
  17   3  -8   48.93    4.66
  17   3  -7    0.19    1.96
  17   3  -7    1.06    2.02
  17  -3  -7   -2.67    1.95
 -17  -3   6   46.35    2.96
  17   3  -6   43.89    3.94
  17   3  -6   36.81    3.80
  17  -3  -6   48.22    4.42
 -17   3   6   45.04    2.75
  17   3  -5   18.30    2.76
 -17  -3   5   16.48    2.13
  17   3  -5   18.99    2.88
  17  -3  -5   19.94    3.15
 -17  -3   5   17.17    1.85
 -17   3   5   16.06    1.81
 -17  -3   5   17.53    1.98
  17   3  -4   56.70    4.23
 -17   3   4   63.81    3.67
 -17   3   4   55.46    3.05
  17   3  -4   55.28    3.85
 -17  -3   4   56.35    3.09
  17  -3  -4   55.35    2.69
  17  -3  -4   54.22    2.75
 -17  -3   4   56.54    3.44
 -17  -3   4   54.69    3.27
  17  -3  -4   56.70    4.48
  17   3  -3   -0.81    1.58
 -17   3   3   -0.87    0.81
 -17  -3   3   -0.13    1.02
 -17   3   3   -0.28    1.07
  17  -3  -3    0.14    1.24
  17  -3  -3   -1.64    1.11
 -17  -3   3    0.33    0.95
  17   3  -3    0.85    1.53
 -17  -3   3   -1.44    1.19
  17   3  -2  132.37    5.12
 -17  -3   2  143.61    6.01
 -17   3   2  133.05    5.24
  17  -3  -2  142.20    5.89
  17   3  -2  142.81    5.48
  17   3  -2  136.46    5.17
 -17  -3   2  138.17    5.45
  17  -3  -2  135.79    5.60
 -17  -3   2  138.78    5.85
 -17   3   2  143.78    6.07
  17   3  -1   61.63    3.59
 -17  -3   1   66.37    3.57
  17  -3  -1   65.49    3.94
 -17  -3   1   63.10    3.74
 -17   3   1   66.78    3.94
  17   3  -1   61.36    3.54
 -17   3   1   62.46    3.38
 -17  -3   1   66.20    4.03
  17  -3   0    5.90    1.85
  17   3   0    8.04    1.83
  17   3   0    4.93    1.74
 -17  -3   0    7.20    1.75
 -17   3   0    6.72    1.45
 -17   3   0    6.81    1.71
 -17  -3   0    4.14    1.47
 -17  -3   0    5.92    1.86
  17   3   1   13.40    2.13
 -17  -3  -1   14.90    2.32
 -17   3  -1   12.32    1.71
 -17  -3  -1   13.35    1.91
  17   3   1   10.30    2.09
 -17   3  -1   12.60    1.96
  17   3   2   16.36    2.36
 -17  -3  -2   14.66    2.08
  17   3   2    9.97    2.21
 -17   3  -2   16.63    2.16
 -17   3  -2   17.73    2.02
 -17  -3  -2   16.36    2.45
 -17  -3  -3   61.83    3.77
 -17   3  -3   62.87    3.89
 -17   3  -3   61.74    3.56
 -17   3  -4   18.10    2.32
 -17  -3  -4   17.58    2.35
 -17   3  -4   15.91    2.13
 -17   3  -4   22.27    3.82
 -17  -3  -5   41.72    3.22
 -17   3  -5   36.58    3.01
 -17   3  -5   44.17    5.16
 -17   3  -6    1.10    1.35
 -17   3  -6    5.27    2.94
 -17  -3  -6   -0.64    1.25
 -17   3  -7   14.79    3.89
 -17   3  -7   16.43    2.40
 -17  -3  -7   17.25    2.57
 -17   3  -8    0.94    1.53
 -17   3  -8    1.76    2.93
 -17  -3  -8    1.57    1.62
 -17   3  -9   22.75    4.83
 -17   3  -9   16.58    2.46
 -17  -3  -9   14.38    2.72
 -17   3 -10    4.69    3.87
  17  -4 -12   -2.48    3.10
  17  -4 -11   11.51    3.93
  17   4 -10    3.72    2.88
  17  -4 -10    4.98    3.21
  17  -4  -9   39.57    5.09
  17   4  -9   36.27    4.30
  17   4  -8   -0.19    1.97
  17  -4  -8    5.65    2.84
  17  -4  -7   32.96    4.40
  17   4  -7   28.31    3.76
  17  -4  -6   19.83    3.57
  17   4  -6   23.58    3.47
 -17   4   6   24.45    2.33
  17   4  -5   63.85    4.86
 -17   4   5   61.02    3.46
  17  -4  -5   65.76    5.22
 -17  -4   4   85.43    4.19
  17   4  -4   80.95    5.39
 -17   4   4   84.75    4.07
 -17  -4   4   91.40    4.79
  17  -4  -4   81.76    4.02
  17  -4  -4   81.98    5.51
  17   4  -3   46.42    4.16
 -17   4   3   48.05    3.07
  17  -4  -3   54.99    3.54
 -17  -4   3   54.47    3.35
 -17  -4   3   51.13    3.69
  17   4  -2   35.13    2.42
  17  -4  -2   38.29    3.16
  17   4  -2   33.91    3.66
 -17  -4   2   35.19    2.82
 -17  -4   2   38.58    3.31
  17   4  -2   31.17    2.45
 -17   4   2   33.55    2.63
 -17  -4   1    6.71    1.65
  17   4  -1    4.41    1.47
  17  -4  -1    6.41    1.99
 -17   4   1    7.56    1.61
  17   4  -1    3.06    1.51
 -17   4   0  119.75    5.71
  17   4   0  120.45    5.68
 -17  -4   0  111.55    5.25
 -17   4   0  123.85    5.19
  17   4   0  115.40    5.51
 -17   4  -1    1.77    1.45
  17   4   1    1.93    1.78
 -17   4  -1    2.84    1.34
 -17  -4  -1    3.16    1.40
 -17   4  -2  118.58    5.26
 -17  -4  -2  120.37    5.63
 -17   4  -2  123.03    5.81
 -17   4  -3    1.85    1.39
 -17   4  -3    1.49    1.19
 -17  -4  -3    1.77    1.44
 -17   4  -4   84.01    4.38
 -17   4  -4   77.87    6.40
 -17  -4  -4   77.43    4.58
 -17   4  -5   -1.11    2.31
 -17  -4  -5   -0.04    1.25
 -17   4  -5    0.33    1.19
 -17   4  -6   44.04    5.52
 -17   4  -6   48.32    3.56
 -17  -4  -6   52.94    3.90
 -17   4  -7    8.47    3.60
 -17  -4  -7    1.06    1.60
 -17   4  -7    4.16    1.75
 -17   4  -8   17.69    4.51
 -17   4  -8   16.40    2.57
 -17   4  -9    2.32    1.80
 -17   4  -9    0.11    3.09
 -17   4 -10   15.43    4.99
  17  -5 -11    3.34    3.42
  17  -5 -10    5.48    3.45
  17   5  -9    2.34    3.07
  17  -5  -9    0.57    2.89
  17   5  -8    0.48    2.44
  17  -5  -8    2.60    2.79
  17  -5  -7    6.82    3.19
  17   5  -7    7.99    2.82
  17   5  -6    6.96    2.70
  17  -5  -6   15.31    3.52
 -17   5   6   14.45    2.10
  17   5  -5    4.58    2.48
 -17   5   5    5.23    1.60
  17  -5  -5    8.16    3.14
 -17  -5   4    5.51    1.70
  17  -5  -4    2.68    2.57
 -17   5   4    7.60    1.70
  17   5  -4    7.03    2.47
  17  -5  -4    1.71    1.73
 -17  -5   3   18.86    2.42
 -17   5   3   13.99    2.10
  17   5  -3   17.54    3.09
  17   5  -2   28.30    3.69
  17   5  -2   23.81    2.32
 -17  -5   2   26.93    2.80
 -17   5   2   26.69    2.61
 -17  -5   1   40.01    3.29
  17   5  -1   42.33    3.17
 -17   5   1   37.51    2.98
  17   5  -1   33.56    3.95
 -17  -5   0    7.62    1.88
 -17   5   0    6.31    1.66
  17   5   0    2.56    1.66
  17   5   0    7.77    2.59
  17   5   1   66.07    4.65
 -17   5  -1   67.14    3.99
 -17  -5  -1   61.28    4.13
 -17  -5  -2   11.23    2.24
 -17   5  -2   14.19    2.41
 -17   5  -2   13.04    2.08
 -17   5  -3   57.85    3.75
 -17  -5  -3   54.24    3.99
 -17  -5  -4    5.15    1.82
 -17   5  -4    4.57    1.60
 -17   5  -4    4.84    2.96
 -17   5  -5   21.12    4.55
 -17  -5  -5   23.37    2.96
 -17   5  -5   18.09    2.50
 -17   5  -6   -0.22    2.69
 -17   5  -6    3.44    1.65
 -17   5  -7   35.07    5.59
 -17   5  -7   36.85    3.51
 -17   5  -8   -0.37    3.33
 -17   5  -8    5.08    2.32
 -17   5  -9   13.51    4.80
  17  -6 -10    1.47    3.46
  17  -6  -9   17.00    4.35
  17  -6  -8   -1.53    2.72
  17   6  -7   24.72    4.31
  17  -6  -7   13.24    3.91
  17   6  -6   12.95    3.50
  17  -6  -6   16.34    4.02
  17   6  -5   45.38    4.95
  17  -6  -5   56.33    5.77
 -17   6   5   43.24    3.38
 -17   6   4    9.11    1.94
  17   6  -4    9.28    2.97
 -17   6   3   12.30    2.16
  17   6  -3   20.19    3.53
  17   6  -2   17.59    3.28
 -17   6   2   15.41    2.32
 -17   6   1   13.55    2.24
  17   6  -1   13.01    3.16
  17   6   0   15.09    3.37
 -17   6   0   18.28    2.46
  17   6   1    7.29    2.88
 -17   6  -1    4.99    1.78
 -17   6  -2   22.16    2.72
  17   6   2   29.45    3.94
 -17   6  -3    1.14    1.49
  17   6   3    1.05    2.56
 -17   6  -4   18.07    4.38
 -17   6  -4   16.71    2.58
 -17   6  -5    1.41    1.66
 -17   6  -5    2.49    3.19
 -17   6  -6    1.44    1.72
 -17   6  -6    4.00    3.61
 -17   6  -7    5.69    3.99
  17  -7  -8    0.14    3.02
  17  -7  -7    2.84    3.29
  17  -7  -6    1.49    3.17
  17  -7  -5   -1.83    2.93
 -17   7   5    3.86    1.78
 -17   7   4    2.22    1.61
  17  -7  -4    5.71    3.43
  17   7  -4    5.57    3.09
 -17   7   3   10.40    2.29
  17   7  -3   14.70    3.73
 -17   7   2   -0.43    1.45
  17   7  -2    2.57    2.70
 -17   7   1   35.61    3.46
  17   7  -1   47.10    4.95
  17   7   0    2.53    2.44
 -17   7   0    2.42    1.62
 -17   7  -1   28.02    3.17
  17   7   1   24.53    3.94
 -17   7  -2    5.71    2.00
  17   7   2    2.10    2.48
  17   7   3   32.18    4.51
 -17   7  -3   34.52    3.64
 -17   7  -3   36.91    5.58
 -17   7  -4    4.18    3.60
 -17   7  -5   21.92    5.03
 -17   7  -6    0.73    3.51
  17  -8  -5    6.13    4.22
  17  -8  -4    1.89    3.66
 -17   8  -2    1.03    3.32
 -17   8  -3    4.57    4.06
  18   0 -13    5.54    3.56
  18   0 -12    5.60    3.32
  18   0 -11   -2.73    2.05
  18   0 -10    4.29    2.82
  18   0  -9   -0.09    2.11
  18   0  -8   15.87    3.28
  18   0  -8   20.40    2.44
  18   0  -7   -3.13    1.55
  18   0  -7   -0.89    1.28
 -18   0   7   -0.31    0.92
 -18   0   6  112.34    4.22
  18   0  -6  110.16    6.08
  18   0  -6  118.91    5.33
 -18   0   6  120.84    4.61
 -18   0   5   -0.11    0.71
 -18   0   5    0.38    0.94
 -18   0   5    0.18    1.15
  18   0  -5    0.70    1.69
  18   0  -5   -1.48    1.45
  18   0  -4   13.16    1.63
  18   0  -4   15.61    2.49
 -18   0   4   12.42    1.49
 -18   0   4   11.23    1.57
 -18   0   4   12.89    1.86
  18   0  -3   -2.06    1.27
 -18   0   3   -0.01    0.71
  18   0  -3   -0.48    0.66
 -18   0   3   -0.04    0.85
 -18   0   3   -0.63    1.18
 -18   0   2   34.84    2.60
  18   0  -2   43.65    3.19
  18   0  -2   41.32    2.51
 -18   0   2   43.48    2.59
  18   0  -2   39.14    2.50
  18   0  -1    0.06    1.00
  18   0  -1    0.18    1.27
  18   0  -1   -1.46    1.05
 -18   0   1    0.14    0.88
 -18   0   1    0.60    0.86
  18   0   0   15.57    2.03
  18   0   0   19.95    2.24
 -18   0   0   16.52    1.83
 -18   0   0   12.86    1.78
 -18   0  -1   -0.44    0.87
  18   0   1   -0.64    1.29
 -18   0  -1   -1.17    0.73
  18   0   1   -0.31    1.15
 -18   0  -2    2.35    1.12
  18   0   2    2.33    1.33
 -18   0  -2    0.86    1.16
  18   0   2    1.98    1.54
 -18   0  -3   -1.09    0.99
  18   0   3   -1.57    1.32
 -18   0  -3   -0.69    1.42
 -18   0  -3    0.26    0.99
  18   0   3    0.55    1.19
 -18   0  -4   45.26    3.20
 -18   0  -4   51.52    3.29
 -18   0  -4   48.44    4.17
 -18   0  -5   -1.77    1.46
 -18   0  -5    0.36    1.11
 -18   0  -6   14.89    2.93
 -18   0  -6    9.67    2.00
 -18   0  -7   -1.75    1.96
 -18   0  -7   -0.68    1.13
 -18   0  -8    1.07    1.51
 -18   0  -8    2.65    2.61
 -18   0  -9   -0.06    1.49
 -18   0  -9    0.09    2.62
 -18   0 -10    3.79    1.82
 -18   0 -10   -0.33    2.84
 -18   0 -11    4.51    3.79
  18   1 -13    2.74    3.29
  18  -1 -13   -1.81    2.65
  18  -1 -12    4.31    2.99
  18   1 -12    3.81    3.30
  18  -1 -11    8.00    3.26
  18   1 -11    6.05    3.17
  18  -1 -10   24.58    4.16
  18   1 -10   24.56    4.15
  18   1  -9    0.59    1.72
  18   1  -9    1.42    2.22
  18  -1  -9   -0.36    2.12
  18   1  -8   35.01    3.43
  18   1  -8   35.56    4.15
  18  -1  -8   39.73    4.37
 -18   1   7   -0.93    0.99
  18   1  -7   -1.07    1.55
  18  -1  -7   -1.09    1.18
  18  -1  -7    1.21    2.07
  18   1  -7    0.72    1.86
  18   1  -6  172.11    7.31
  18   1  -6  162.87    7.61
  18  -1  -6  180.75    6.51
 -18  -1   6  174.67    6.12
  18  -1  -6  172.01    7.91
 -18   1   6  182.28    6.35
 -18   1   6  171.21    5.70
 -18  -1   5    0.49    0.89
  18  -1  -5   -1.37    1.66
  18   1  -5    2.94    1.74
  18  -1  -5    2.28    1.38
 -18   1   5    1.53    1.11
 -18  -1   5    0.70    0.96
 -18  -1   5    2.09    1.24
  18   1  -5   -1.26    1.46
 -18   1   5    0.64    0.84
 -18   1   4  169.30    5.82
 -18  -1   4  172.25    6.53
 -18  -1   4  170.13    6.43
  18   1  -4  195.16    6.02
 -18   1   4  183.63    6.65
 -18  -1   4  181.26    6.04
  18   1  -4  183.11    7.27
  18  -1  -4  180.02    7.53
  18   1  -3    2.63    1.53
  18  -1  -3    0.32    0.93
 -18  -1   3   -0.06    0.83
 -18   1   3    0.42    0.97
 -18  -1   3   -0.36    1.19
  18  -1  -3    1.15    0.92
 -18  -1   3    0.26    0.93
  18  -1  -3    0.08    1.56
 -18   1   3   -0.79    0.60
 -18   1   2  486.80   14.63
  18  -1  -2  477.34   14.29
  18   1  -2  465.92   13.90
 -18  -1   2  481.85   14.68
 -18  -1   2  464.98   14.58
 -18  -1   2  478.18   13.30
  18   1  -2  475.83   14.27
 -18   1   2  472.92   13.15
  18  -1  -2  492.27   14.93
  18   1  -2  472.84   13.97
  18  -1  -2  458.85   14.09
  18   1  -1    0.67    1.19
  18  -1  -1   -0.69    1.07
  18   1  -1    1.00    1.19
 -18   1   1    0.93    1.00
 -18  -1   1    1.78    0.97
  18   1  -1    1.32    1.09
 -18  -1   1    0.81    1.27
 -18  -1   1    0.69    1.00
  18  -1  -1    1.21    1.25
 -18   1   1    0.57    0.83
  18   1   0  652.78   19.22
  18  -1   0  643.01   19.31
 -18   1   0  648.80   17.41
  18  -1   0  631.62   19.00
 -18  -1   0  644.72   19.31
 -18   1   0  662.67   19.36
 -18  -1   0  646.38   19.33
 -18  -1   0  635.09   17.54
  18   1   0  646.59   19.13
  18   1   0  643.84   18.10
  18  -1   1   14.54    2.07
  18   1   1   13.31    1.99
 -18   1  -1   13.24    1.88
  18   1   1   14.18    2.10
 -18   1  -1   13.78    1.76
 -18  -1  -1   14.99    1.95
 -18  -1  -1   16.51    1.96
  18   1   1   16.02    1.74
  18  -1   1   16.42    2.16
  18  -1   2  597.27   18.49
 -18  -1  -2  604.31   18.12
  18  -1   2  602.23   18.02
  18   1   2  583.32   18.13
 -18   1  -2  597.55   16.55
 -18  -1  -2  570.62   16.59
 -18   1  -2  614.68   18.22
  18   1   3    0.48    1.54
 -18   1  -3    2.33    1.11
 -18  -1  -3    1.32    1.51
 -18  -1  -3   -0.32    0.99
  18   1   3    0.93    1.31
  18  -1   3    0.83    1.35
 -18  -1  -3    2.96    1.37
  18  -1   3    0.71    1.53
 -18   1  -3    2.12    1.26
 -18   1  -4  184.82    8.91
 -18   1  -4  196.46    7.28
 -18   1  -4  185.66    6.99
 -18  -1  -4  187.70    8.05
 -18  -1  -4  185.09    7.14
 -18   1  -5    5.46    1.62
 -18  -1  -5    3.33    1.92
 -18  -1  -5    5.58    1.61
 -18   1  -5    4.97    2.47
 -18   1  -5    4.02    1.43
 -18  -1  -6  216.64    8.14
 -18   1  -6  216.71   10.45
 -18  -1  -6  226.16    9.61
 -18   1  -6  222.58    8.19
 -18   1  -7    0.46    2.38
 -18  -1  -7   -0.30    1.92
 -18   1  -7    2.21    1.40
 -18  -1  -7    0.68    1.28
 -18  -1  -8   74.56    4.56
 -18  -1  -8   88.16    6.20
 -18   1  -8   82.91    4.66
 -18   1  -8   82.80    6.63
 -18  -1  -9    1.54    2.64
 -18   1  -9   -4.16    2.28
 -18   1  -9    0.93    1.59
 -18  -1  -9    0.00    1.48
 -18  -1 -10   22.73    4.69
 -18   1 -10   24.09    4.96
 -18  -1 -10   20.08    2.96
 -18   1 -11   -0.45    3.27
  18  -2 -13   -0.33    2.89
  18  -2 -12   11.02    4.01
  18   2 -11    1.31    2.89
  18  -2 -11    4.90    3.20
  18   2 -10    3.87    2.49
  18  -2 -10    8.08    3.11
  18   2 -10    9.48    3.21
  18   2  -9   -1.59    2.17
  18  -2  -9   -0.41    2.31
  18   2  -9    1.07    1.95
  18  -2  -8    5.69    2.69
  18   2  -8    3.28    2.15
  18   2  -8    9.56    2.78
  18  -2  -7    0.46    2.10
  18   2  -7    0.89    1.82
  18   2  -7    0.62    1.95
 -18   2   6    9.80    1.72
  18  -2  -6   10.26    2.57
  18   2  -6   10.56    2.54
  18   2  -6   15.40    2.61
 -18   2   6   12.59    1.58
 -18  -2   6    9.28    1.50
  18   2  -5    4.98    2.01
  18  -2  -5    2.35    1.99
 -18   2   5    2.15    1.04
 -18  -2   5    4.90    1.42
 -18  -2   5    5.96    1.23
 -18  -2   5    2.30    1.12
  18   2  -5   -0.68    1.78
 -18   2   5    3.69    1.33
  18   2  -4   48.99    3.59
 -18  -2   4   54.38    3.15
  18   2  -4   51.51    4.10
 -18   2   4   48.81    2.79
 -18  -2   4   51.14    2.95
  18  -2  -4   54.79    4.18
 -18   2   4   56.15    3.42
 -18  -2   4   49.13    3.18
 -18  -2   3   81.38    3.86
  18   2  -3   84.43    4.34
 -18   2   3   83.39    3.75
  18  -2  -3   80.33    3.68
 -18  -2   3   87.08    4.17
  18  -2  -3   84.55    3.79
  18  -2  -3   90.22    5.17
 -18   2   3   91.01    4.36
 -18  -2   3   85.83    4.29
  18  -2  -2   73.92    3.81
 -18  -2   2   72.76    4.08
 -18  -2   2   74.58    3.75
  18   2  -2   78.06    3.55
  18   2  -2   74.06    3.48
  18   2  -2   77.41    3.90
  18  -2  -2   77.99    3.96
 -18   2   2   82.68    4.13
 -18   2   2   78.53    3.61
 -18  -2   2   77.38    3.99
  18   2  -1   10.99    1.77
  18  -2  -1   13.28    1.93
 -18  -2   1   12.66    2.14
 -18  -2   1   14.19    1.85
 -18   2   1   14.32    1.70
  18  -2  -1   11.75    1.91
  18   2  -1   14.04    1.78
 -18   2   1   10.81    1.77
  18   2  -1   11.58    1.80
 -18  -2   1   12.53    1.83
  18  -2   0    3.85    1.66
  18   2   0    5.49    1.62
  18   2   0    4.48    1.65
 -18   2   0    4.14    1.46
 -18  -2   0    4.28    1.73
 -18  -2   0    4.85    1.49
 -18   2   0    2.89    1.15
  18   2   0    6.33    1.32
 -18  -2   0    4.58    1.42
  18  -2   0    7.01    1.82
 -18   2  -1    8.29    1.50
 -18   2  -1   12.58    1.91
  18   2   1    8.37    1.13
  18  -2   1    9.80    1.85
  18   2   1    9.28    1.85
 -18  -2  -1   10.95    1.81
 -18  -2  -1    9.72    1.70
  18   2   1    6.10    1.79
 -18  -2  -1   11.12    2.03
  18  -2   1   10.15    1.94
  18   2   2    6.94    1.76
 -18  -2  -2    7.52    1.61
 -18   2  -2    8.61    1.58
  18   2   2   11.97    2.19
 -18  -2  -2   10.11    1.64
 -18   2  -2    8.73    1.70
  18  -2   2    6.25    1.77
 -18  -2  -2    9.36    1.80
 -18   2  -3  191.49    7.34
 -18   2  -3  179.65    6.75
 -18  -2  -3  184.92    7.14
  18   2   3  191.82    7.71
 -18  -2  -3  168.68    6.84
 -18   2  -4   38.30    2.97
 -18   2  -4   45.48    4.61
 -18   2  -4   34.75    2.92
 -18  -2  -4   39.63    3.25
 -18  -2  -4   40.75    3.15
 -18   2  -5    7.13    2.91
 -18  -2  -5    6.24    1.68
 -18  -2  -5    3.45    1.90
 -18   2  -5    4.81    1.66
 -18   2  -6    5.59    2.81
 -18  -2  -6    7.62    2.31
 -18  -2  -6    8.60    1.96
 -18   2  -6    4.26    1.71
 -18  -2  -7    9.24    2.08
 -18   2  -7    9.02    2.00
 -18   2  -7   12.28    3.43
 -18  -2  -8    1.98    1.57
 -18   2  -8    1.84    1.53
 -18   2  -8    0.83    2.78
 -18   2  -9    4.86    3.21
 -18   2  -9    4.31    1.86
 -18  -2  -9    5.35    2.01
 -18  -2 -10    2.15    2.02
 -18   2 -10    2.87    3.46
  18  -3 -12    1.53    3.23
  18  -3 -11   12.81    3.91
  18  -3 -10   10.93    3.59
  18   3 -10    8.01    2.93
  18  -3  -9    5.72    2.98
  18   3  -9    4.89    2.51
  18   3  -8   64.26    4.99
  18  -3  -8   63.30    5.48
  18   3  -8   63.62    5.29
  18   3  -7   10.71    2.95
  18   3  -7    7.89    2.51
  18  -3  -7    9.53    2.96
 -18  -3   6   70.37    3.81
  18   3  -6   70.65    4.93
  18  -3  -6   71.88    5.36
  18   3  -6   68.76    4.82
 -18   3   6   72.71    3.57
  18   3  -5    2.31    1.79
 -18   3   5    1.88    1.05
  18   3  -5    0.93    1.84
 -18  -3   5    2.77    1.18
  18  -3  -5    1.10    2.19
 -18  -3   5    0.74    1.07
  18  -3  -4  102.47    4.00
  18  -3  -4  108.60    6.14
 -18   3   4  105.36    4.41
 -18  -3   4  112.05    5.00
 -18  -3   4  102.29    4.81
  18   3  -4  107.40    5.30
  18  -3  -4  101.74    4.10
 -18  -3   4  104.56    4.50
  18   3  -4  109.28    6.03
 -18  -3   3    8.13    1.64
  18  -3  -3   10.93    1.79
  18   3  -3   11.95    2.09
 -18  -3   3    7.34    1.50
  18  -3  -3    8.83    1.77
 -18   3   3   10.71    1.64
  18   3  -3    8.80    2.42
 -18  -3   3    8.40    1.87
  18  -3  -2  448.34   14.06
  18   3  -2  475.84   13.73
  18   3  -2  464.73   13.68
 -18   3   2  437.72   13.00
  18   3  -2  450.86   13.56
 -18   3   2  464.73   14.71
  18  -3  -2  461.50   14.42
 -18  -3   2  454.75   14.46
 -18  -3   2  440.91   13.22
 -18  -3   2  457.20   14.51
 -18  -3   1   10.09    2.11
 -18  -3   1   11.66    1.93
 -18   3   1   13.03    1.78
  18  -3  -1   10.39    2.14
  18   3  -1   13.31    2.02
  18   3  -1   11.41    1.86
 -18   3   1   11.29    2.01
 -18  -3   1    7.48    1.64
  18   3  -1   13.53    1.69
  18   3   0  204.90    7.65
  18  -3   0  190.29    7.79
 -18   3   0  196.89    7.73
 -18  -3   0  188.11    7.60
 -18  -3   0  188.71    7.13
  18   3   0  198.58    7.60
 -18   3   0  195.05    6.91
 -18  -3   0  203.53    7.92
 -18  -3  -1   28.79    2.69
 -18   3  -1   29.74    2.74
  18   3   1   29.30    2.96
 -18   3  -1   31.33    2.49
  18   3   1   29.49    2.87
 -18   3  -2  199.82    7.29
 -18  -3  -2  202.45    7.68
 -18   3  -2  213.29    8.21
  18   3   2  221.42    8.49
 -18  -3  -3    2.01    1.46
 -18   3  -3    3.47    1.33
 -18   3  -3    4.16    1.54
 -18   3  -4  224.41    8.05
 -18   3  -4  220.04   10.91
 -18  -3  -4  214.34    8.30
 -18   3  -4  232.46    8.50
 -18   3  -5    8.41    3.28
 -18   3  -5   10.30    1.94
 -18  -3  -5    6.63    1.78
 -18  -3  -6   43.26    3.59
 -18   3  -6   51.67    3.65
 -18   3  -6   49.93    5.39
 -18  -3  -7    1.43    1.59
 -18   3  -7    2.18    2.79
 -18   3  -7    0.23    1.35
 -18   3  -8   54.40    6.37
 -18  -3  -8   46.39    3.85
 -18   3  -8   50.33    3.83
 -18   3  -9    4.59    1.86
 -18   3  -9    3.99    3.81
 -18  -3  -9    5.01    2.23
 -18   3 -10   12.58    4.62
  18  -4 -12    6.81    4.21
  18  -4 -11    8.07    3.78
  18  -4 -10   -3.77    2.57
  18   4 -10   -1.62    2.72
  18   4  -9    1.03    2.31
  18  -4  -9   -1.72    2.51
  18  -4  -8    1.97    2.61
  18   4  -8    3.92    2.47
  18  -4  -7    2.52    2.71
  18   4  -7    1.54    2.19
 -18   4   6   -0.27    1.15
  18  -4  -6    5.03    2.71
  18   4  -6    2.17    2.16
  18  -4  -5   29.31    3.95
 -18   4   5   30.58    2.53
  18   4  -5   31.65    3.78
  18  -4  -4    4.41    1.57
  18  -4  -4    4.86    2.58
 -18  -4   4    7.79    2.10
  18   4  -4    4.41    2.25
 -18  -4   4    3.85    1.47
 -18   4   4    4.25    1.35
  18   4  -3   96.13    6.04
  18  -4  -3  117.67    5.31
 -18   4   3  108.14    4.80
 -18  -4   3  103.64    4.91
  18  -4  -3  110.58    4.97
 -18  -4   3  109.36    5.49
 -18   4   2    3.08    1.34
  18   4  -2    5.35    2.22
  18   4  -2    1.56    1.16
 -18  -4   2    1.32    1.33
  18  -4  -2    4.06    1.76
  18   4  -2    2.80    1.28
 -18   4   1   23.72    2.41
  18   4  -1   21.58    2.38
 -18  -4   1   21.90    2.45
  18   4  -1   22.33    2.36
  18   4   0   -0.14    1.42
 -18  -4   0    2.66    1.37
  18   4   0    0.36    1.57
 -18   4   0    1.24    1.19
 -18   4  -1  135.59    5.81
 -18   4  -1  145.13    6.52
 -18  -4  -1  129.05    5.94
  18   4   1  154.53    6.71
 -18  -4  -2    4.56    1.65
 -18   4  -2    2.22    1.36
 -18   4  -2    1.54    1.59
 -18   4  -3   75.13    4.41
 -18  -4  -3   74.92    4.50
 -18   4  -3   72.28    4.05
 -18  -4  -4   -0.51    1.30
 -18   4  -4   -0.56    1.13
 -18   4  -4    1.73    2.70
 -18  -4  -5   43.85    3.60
 -18   4  -5   44.12    3.34
 -18   4  -5   44.12    5.53
 -18   4  -6    5.73    3.11
 -18   4  -6    2.53    1.48
 -18  -4  -6    3.09    1.63
 -18  -4  -7   13.22    2.55
 -18   4  -7   17.63    4.41
 -18   4  -7   15.67    2.52
 -18   4  -8    1.19    1.74
 -18   4  -8    2.01    3.50
 -18   4  -9    4.86    2.24
 -18   4  -9    8.56    4.33
  18  -5 -11    4.93    3.62
  18  -5 -10    3.00    3.18
  18   5  -9   11.41    3.65
  18  -5  -9    9.04    3.69
  18  -5  -8   21.20    4.25
  18   5  -8   21.42    3.99
  18   5  -7    6.67    2.74
  18  -5  -7    7.52    3.26
  18  -5  -6   54.55    5.19
 -18   5   6   42.96    3.20
  18   5  -6   37.11    4.44
  18  -5  -5   -0.90    2.32
  18   5  -5   -2.13    1.89
 -18   5   5    0.41    1.19
  18  -5  -4   41.45    3.41
  18  -5  -4   44.24    4.82
  18   5  -4   47.54    4.55
 -18   5   4   40.59    3.06
 -18  -5   4   42.43    3.33
  18   5  -3   -1.61    1.82
 -18  -5   3   -0.84    1.25
 -18   5   3   -0.31    1.11
 -18  -5   2   86.98    4.74
  18   5  -2   92.52    6.05
 -18   5   2   84.16    4.46
  18   5  -1    4.14    2.40
 -18  -5   1    1.96    1.59
 -18   5   1    2.54    1.38
  18   5  -1    1.83    1.54
 -18   5   0   68.76    4.02
  18   5   0   67.40    5.28
 -18  -5   0   60.18    4.08
  18   5   0   58.58    4.21
 -18   5  -1   11.07    2.03
 -18  -5  -1    8.61    2.10
 -18  -5  -2   49.58    3.83
 -18   5  -2   49.18    3.52
 -18   5  -3    1.22    1.29
 -18  -5  -3    0.26    1.45
 -18   5  -4   24.62    4.56
 -18   5  -4   30.20    2.93
 -18  -5  -4   28.59    3.14
 -18  -5  -5    6.45    2.07
 -18   5  -5    6.98    1.92
 -18   5  -5   13.67    4.11
 -18   5  -6   17.41    2.66
 -18   5  -6   23.79    4.84
 -18   5  -7    2.80    3.19
 -18   5  -7    2.40    1.87
 -18   5  -8   15.14    2.90
 -18   5  -8   11.10    4.34
  18  -6  -9   12.80    4.31
  18  -6  -8   -0.35    2.77
  18  -6  -7    6.54    3.41
  18   6  -6    0.40    2.56
  18  -6  -6    5.11    3.22
  18   6  -5   26.98    4.17
 -18   6   5   32.03    3.09
  18  -6  -5   34.88    4.99
 -18   6   4   -0.62    1.17
  18   6  -4    0.25    2.26
  18  -6  -4   -0.79    2.52
  18   6  -3   73.03    5.76
 -18   6   3   59.79    4.03
  18   6  -2    5.47    2.66
 -18   6   2    7.35    1.87
  18   6  -1   49.47    4.97
 -18   6   1   45.00    3.55
 -18   6   0    2.93    1.67
  18   6   0    1.86    2.48
  18   6   1   69.27    5.63
 -18   6  -1   67.87    4.36
  18   6   2    2.64    2.49
 -18   6  -2    1.77    1.44
  18   6   3   36.79    4.59
 -18   6  -3   32.64    3.30
 -18   6  -4    0.19    1.46
 -18   6  -4   -1.07    2.81
 -18   6  -5   44.26    3.83
 -18   6  -5   55.15    6.71
 -18   6  -6   -2.18    2.97
 -18   6  -7    6.12    4.03
  18  -7  -8    2.52    3.73
  18  -7  -7   -0.88    3.31
  18  -7  -6    0.68    3.21
  18  -7  -5   -0.59    3.10
 -18   7   5    1.00    1.49
  18  -7  -4   10.34    3.81
 -18   7   4   13.26    2.44
  18   7  -3    5.77    3.02
 -18   7   3    6.70    2.09
 -18   7   2    5.69    2.00
  18   7  -2   13.41    3.69
  18   7  -1    3.54    2.85
 -18   7   1   -1.47    1.33
  18   7   0    4.65    2.79
 -18   7   0    3.66    1.81
 -18   7  -1    2.49    1.75
  18   7   1    4.58    2.72
  18   7   2   10.33    3.30
 -18   7  -2    5.86    2.07
 -18   7  -3    1.71    3.25
  18   7   3    4.20    3.10
 -18   7  -4    1.72    3.28
 -18   7  -5    5.93    3.81
  18  -8  -5   15.72    4.88
  18  -8  -4    1.96    3.77
 -18   8  -2    2.67    3.70
  19   0 -13    1.81    3.62
  19   0 -12   18.86    4.45
  19   0 -11    1.55    2.64
  19   0 -10   25.35    4.29
  19   0  -9   -0.62    2.03
  19   0  -8  181.21    8.98
  19   0  -8  209.10    7.80
  19   0  -7   -0.53    1.45
  19   0  -7    0.26    1.96
 -19   0   7   -0.10    1.00
  19   0  -6   90.96    4.71
  19   0  -6   72.39    5.10
 -19   0   6   91.30    4.00
 -19   0   5   -1.37    1.16
 -19   0   5    0.11    0.77
  19   0  -5   -3.03    1.43
  19   0  -5   -2.46    1.39
 -19   0   5    0.21    0.88
 -19   0   4  735.55   20.85
  19   0  -4  711.65   21.46
 -19   0   4  745.01   21.05
 -19   0   4  688.52   18.81
  19   0  -3    0.29    1.50
  19   0  -3   -1.60    0.71
  19   0  -3   -1.32    0.71
 -19   0   3    0.09    0.92
 -19   0   3   -0.20    0.74
  19   0  -2  597.66   17.55
  19   0  -2  609.38   17.50
 -19   0   2  614.82   16.37
 -19   0   2  597.28   18.03
  19   0  -2  599.52   17.90
  19   0  -1   -1.06    1.31
 -19   0   1   -0.05    0.83
  19   0  -1   -1.22    0.97
  19   0  -1    0.08    1.25
 -19   0   1   -0.29    0.91
 -19   0   0  523.09   14.58
  19   0   0  504.26   15.77
  19   0   0  529.85   15.37
  19   0   0  526.74   16.06
 -19   0   0  505.92   16.03
 -19   0  -1    0.24    0.96
  19   0   1   -0.20    1.30
 -19   0  -1    1.18    1.15
  19   0   1   -0.89    1.18
  19   0   2  286.41    9.91
 -19   0  -2  270.15    9.09
 -19   0  -2  282.92    9.88
 -19   0  -3   -1.07    1.43
  19   0   3   -0.59    1.30
 -19   0  -3   -0.73    1.09
 -19   0  -3   -0.89    0.94
  19   0   3   -1.51    1.47
 -19   0  -4  254.81    8.88
 -19   0  -4  265.63    9.25
[truncated: 945,990 more chars]
