# Supplementary material for: Crystal structures of two C,N-disubstituted acetamides: 2-(4-chloro­phen­yl)-N-(2-iodo­phen­yl)acetamide and 2-(4-chloro­phen­yl)-N-(pyrazin-2-yl)acetamide
Source: Acta Crystallogr E Crystallogr Commun. 2016 Aug 9;72(Pt 9):1270–5. doi: 10.1107/S2056989016012512 (PMC5120705; doi:10.1107/S2056989016012512)
Supplement: Supplementary file 2 [file e-72-01270-Isup2.hkl]

data_I                                                                          
_shelx_title ' rbn19cg'                                                         
_shelx_refln_list_code          4                                               
_shelx_F_calc_maximum      298.06                                               
_exptl_crystal_F_000       720.00                                               
_reflns_d_resolution_high  0.7108                                               
                                                                                
loop_                                                                           
 _space_group_symop_operation_xyz                                               
 'x, y, z'                                                                      
 '-x, y+1/2, -z+1/2'                                                            
 '-x, -y, -z'                                                                   
 'x, -y-1/2, z-1/2'                                                             
                                                                                
_cell_length_a    24.0010                                                       
_cell_length_b     6.2369                                                       
_cell_length_c     9.3266                                                       
_cell_angle_alpha  90.000                                                       
_cell_angle_beta   99.621                                                       
_cell_angle_gamma  90.000                                                       
                                                                                
_shelx_F_squared_multiplier     1.000                                           
                                                                                
loop_                                                                           
 _refln_index_h                                                                 
 _refln_index_k                                                                 
 _refln_index_l                                                                 
 _refln_F_squared_calc                                                          
 _refln_F_squared_meas                                                          
 _refln_F_squared_sigma                                                         
 _refln_observed_status                                                         
   3   0   0      31754.94      31820.16       550.13 o                         
   4   0   0       6967.64       7400.40        97.59 o                         
   5   0   0      22710.86      22636.13       322.43 o                         
   6   0   0       6818.05       6899.98        86.79 o                         
   7   0   0         39.60         34.40         4.37 o                         
   8   0   0      36157.16      36814.20       509.31 o                         
   9   0   0       1660.79       1910.17        31.72 o                         
  10   0   0       1388.09       1638.77        23.26 o                         
  11   0   0      10149.69       9463.87       126.56 o                         
  12   0   0       3882.57       4167.77        59.74 o                         
  13   0   0       2622.13       2553.19        39.77 o                         
  14   0   0       7858.48       7354.63       101.50 o                         
  15   0   0         70.76        270.48        11.95 o                         
  16   0   0       6663.28       6422.58        90.82 o                         
  17   0   0       2828.95       2938.85        46.91 o                         
  18   0   0         63.10        147.37        10.54 o                         
  19   0   0       4745.64       4707.10        63.06 o                         
  20   0   0        328.72        368.24        12.25 o                         
  21   0   0        103.76         90.15        10.35 o                         
  22   0   0       2363.46       2431.38        42.49 o                         
  23   0   0        567.63        545.21        17.62 o                         
  24   0   0        106.57        222.01        14.19 o                         
  25   0   0        354.62        361.81        17.59 o                         
  26   0   0        186.89        159.29        13.71 o                         
  27   0   0        452.68        544.33        21.68 o                         
  28   0   0        368.81        391.25        22.78 o                         
  29   0   0          2.34         13.62        13.89 o                         
  30   0   0        432.16        539.80        37.95 o                         
  31   0   0         36.49         39.31        16.52 o                         
  32   0   0         12.95         38.13        16.34 o                         
  33   0   0         40.39         49.84        17.79 o                         
   1   1   0       6912.38       7645.50        72.61 o                         
   2   1   0       6708.06       7256.58        88.58 o                         
   3   1   0        882.74       1032.54        11.84 o                         
   4   1   0      44294.58      45613.22       396.17 o                         
   5   1   0       7064.76       7605.10        66.10 o                         
   6   1   0       2126.52       2075.54        23.09 o                         
   7   1   0      41792.84      43113.12       440.48 o                         
   8   1   0        270.06        302.97         5.05 o                         
   9   1   0      10368.60      10307.06        89.71 o                         
  10   1   0      19288.81      19524.95       181.37 o                         
  11   1   0          5.56         10.93         2.48 o                         
  12   1   0      19733.75      19617.64       162.36 o                         
  13   1   0       2447.75       2425.92        24.13 o                         
  14   1   0          1.83         14.12         2.68 o                         
  15   1   0       7919.38       7657.50        67.18 o                         
  16   1   0       1087.33       1104.07        14.17 o                         
  17   1   0        361.71        447.81         8.70 o                         
  18   1   0       5918.07       5859.64        53.76 o                         
  19   1   0        211.87        243.50        11.47 o                         
  20   1   0       2171.26       2215.62        26.07 o                         
  21   1   0       2995.93       3027.32        33.40 o                         
  22   1   0         13.52         62.21         6.10 o                         
  23   1   0       2282.22       2453.99        35.06 o                         
  24   1   0        131.54        141.35         9.17 o                         
  25   1   0         30.43         12.96         5.80 o                         
  26   1   0       1192.67       1255.81        25.83 o                         
  27   1   0         36.37         35.26         9.08 o                         
  28   1   0         78.91        120.43        13.69 o                         
  29   1   0        183.31        239.31        16.29 o                         
  30   1   0         39.58         29.23         9.29 o                         
  31   1   0         18.58         28.36         9.67 o                         
  32   1   0         56.76         43.58        12.51 o                         
  33   1   0        118.93        105.05        19.29 o                         
   0   2   0      62503.98      67396.22      1243.33 o                         
   1   2   0        469.57        538.96        15.16 o                         
   2   2   0      12985.49      14043.17       131.97 o                         
   3   2   0      25144.88      27252.74       269.90 o                         
   4   2   0        305.86        343.43         6.14 o                         
   5   2   0      14268.89      14691.58       137.84 o                         
   6   2   0       7755.58       7848.85        81.00 o                         
   7   2   0        611.00        653.58         8.57 o                         
   8   2   0      14459.94      14488.02       144.54 o                         
   9   2   0       2841.28       2801.67        29.16 o                         
  10   2   0       1171.72       1180.52        13.68 o                         
  11   2   0      15004.46      15008.01       139.32 o                         
  12   2   0        585.53        534.30         8.78 o                         
  13   2   0        848.13        765.00        11.15 o                         
  14   2   0       7437.38       7323.44        67.79 o                         
  15   2   0         37.27         35.81         4.46 o                         
  16   2   0       3900.03       3831.46        38.79 o                         
  17   2   0       2747.33       2658.85        27.66 o                         
  18   2   0         29.37         44.29         4.28 o                         
  19   2   0       3286.62       3312.45        36.53 o                         
  20   2   0        299.16        285.55         9.03 o                         
  21   2   0        315.48        276.60         9.69 o                         
  22   2   0       1689.88       1751.48        34.96 o                         
  23   2   0        112.76        101.97         9.62 o                         
  24   2   0        360.88        428.51        16.45 o                         
  25   2   0        403.52        423.78        18.75 o                         
  26   2   0         49.73         31.80        10.04 o                         
  27   2   0        318.18        331.63        35.95 o                         
  28   2   0        227.92        230.92        32.23 o                         
  29   2   0         13.58         -1.53         8.04 o                         
  30   2   0        288.66        340.01        20.00 o                         
  31   2   0         12.59         16.58         9.28 o                         
  32   2   0         36.92         64.83        12.63 o                         
   1   3   0       7969.52       8326.19        87.56 o                         
   2   3   0       3492.16       3586.96        40.25 o                         
   3   3   0        890.70        929.06        14.99 o                         
   4   3   0      21567.67      23360.49       236.99 o                         
   5   3   0       1547.22       1601.41        20.78 o                         
   6   3   0       3131.55       3244.41        34.49 o                         
   7   3   0      15250.28      15781.26       207.27 o                         
   8   3   0        493.47        551.73        10.20 o                         
   9   3   0       1388.75       1328.39        19.58 o                         
  10   3   0       9424.17       9593.97       105.27 o                         
  11   3   0        400.74        481.40        11.06 o                         
  12   3   0       9957.99       9664.97       103.67 o                         
  13   3   0       1809.75       1729.82        23.51 o                         
  14   3   0          1.18         10.11         3.76 o                         
  15   3   0       3930.75       3806.10        41.68 o                         
  16   3   0       2048.05       1952.37        25.08 o                         
  17   3   0         47.98         57.56         5.41 o                         
  18   3   0       1817.16       1777.02        24.14 o                         
  19   3   0         14.24          3.59         4.83 o                         
  20   3   0        610.44        637.67        16.63 o                         
  21   3   0        256.02        244.83        12.63 o                         
  22   3   0          7.16         11.09         9.66 o                         
  23   3   0        697.53        679.51        23.02 o                         
  24   3   0        404.88        361.55        23.76 o                         
  25   3   0         67.81         91.80        13.40 o                         
  26   3   0        335.85        321.91        21.03 o                         
  27   3   0         14.93         11.36         9.03 o                         
  28   3   0         18.09         43.57        12.12 o                         
  29   3   0        210.88        217.98        19.54 o                         
  30   3   0          0.16         26.03        11.17 o                         
  31   3   0         61.99         58.25        12.21 o                         
   0   4   0       5728.13       5866.42        98.50 o                         
   1   4   0       1496.93       1575.43        23.32 o                         
   2   4   0       1357.95       1348.70        20.93 o                         
   3   4   0       6184.64       6428.04        75.82 o                         
   4   4   0         71.44         71.85         6.18 o                         
   5   4   0       3028.09       2909.20        35.09 o                         
   6   4   0       4781.59       4879.35        55.00 o                         
   7   4   0         55.09         52.81         5.37 o                         
   8   4   0       5171.63       5216.53        69.64 o                         
   9   4   0       1417.64       1404.61        20.29 o                         
  10   4   0        841.70        811.52        14.53 o                         
  11   4   0       3302.33       3247.66        39.02 o                         
  12   4   0         47.00         56.82         5.91 o                         
  13   4   0        895.69        874.20        15.80 o                         
  14   4   0       2847.69       2826.30        35.73 o                         
  15   4   0         18.08         26.74         5.16 o                         
  16   4   0       2121.32       2030.06        33.20 o                         
  17   4   0       1081.86       1074.22        22.15 o                         
  18   4   0          0.92          9.71         6.21 o                         
  19   4   0        873.76        853.25        29.48 o                         
  20   4   0        405.37        387.59        17.50 o                         
  21   4   0         57.48         96.39        11.08 o                         
  22   4   0       1056.63        928.55        33.57 o                         
  23   4   0         81.77         59.93        22.20 o                         
  24   4   0        141.15        136.65        15.47 o                         
  25   4   0        258.71        204.51        18.05 o                         
  26   4   0          7.95         10.42         9.63 o                         
  27   4   0         29.98         29.60        13.62 o                         
  28   4   0        104.68        105.82        15.84 o                         
  29   4   0          0.21         -0.36        13.35 o                         
   1   5   0       3761.40       3877.19        49.94 o                         
   2   5   0       1956.90       2048.71        30.18 o                         
   3   5   0        852.89        855.05        18.79 o                         
   4   5   0       3126.79       3165.33        39.11 o                         
   5   5   0       1167.10       1209.09        19.12 o                         
   6   5   0        818.07        835.14        16.98 o                         
   7   5   0       2270.38       2201.60        42.70 o                         
   8   5   0         46.48         53.68         6.09 o                         
   9   5   0        186.93        214.57        10.18 o                         
  10   5   0       1785.98       1833.87        28.51 o                         
  11   5   0         39.56         50.68         6.24 o                         
  12   5   0        943.09        919.21        20.36 o                         
  13   5   0        853.50        828.75        17.61 o                         
  14   5   0         77.92         86.82         7.99 o                         
  15   5   0        732.77        699.14        20.30 o                         
  16   5   0         80.07         78.70         9.14 o                         
  17   5   0         54.17         54.51         9.34 o                         
  18   5   0        647.82        578.85        22.80 o                         
  19   5   0          2.31          2.90         8.01 o                         
  20   5   0        127.57        128.00        13.51 o                         
  21   5   0        166.52        171.02        15.03 o                         
  22   5   0          3.62         13.72        19.06 o                         
  23   5   0        110.02        112.79        22.51 o                         
  24   5   0        116.91         99.88        15.32 o                         
  25   5   0          1.05          9.51         9.81 o                         
  26   5   0        171.90        130.70        17.07 o                         
  27   5   0         47.50         54.18        13.90 o                         
   0   6   0       1073.11       1093.23        35.85 o                         
   1   6   0        259.80        285.86        13.46 o                         
   2   6   0        302.91        314.73        16.06 o                         
   3   6   0        960.68        949.47        20.47 o                         
   4   6   0        221.24        218.79        13.97 o                         
   5   6   0        175.36        212.34        13.87 o                         
   6   6   0       1157.80       1203.86        37.02 o                         
   7   6   0          0.82         17.41         8.14 o                         
   8   6   0        880.21        877.37        27.21 o                         
   9   6   0        140.00        161.47        19.16 o                         
  10   6   0        142.15        132.01        12.28 o                         
  11   6   0        455.59        455.36        19.71 o                         
  12   6   0         74.45         89.79        11.34 o                         
  13   6   0        169.44        138.30        13.19 o                         
  14   6   0        312.26        324.94        18.06 o                         
  15   6   0          2.45          8.03        10.36 o                         
  16   6   0        323.03        324.00        22.71 o                         
  17   6   0        171.16        157.11        18.04 o                         
  18   6   0         29.44         22.69        12.58 o                         
  19   6   0        244.03        215.52        28.05 o                         
  20   6   0        247.70        225.57        25.09 o                         
  21   6   0         56.86         50.49        12.02 o                         
  22   6   0        115.25         90.18        13.34 o                         
  23   6   0          3.18          3.33         9.31 o                         
  24   6   0          8.42         25.03        12.20 o                         
   1   7   0        269.62        281.45        20.35 o                         
   2   7   0        150.92        145.75        20.56 o                         
   3   7   0         59.42         61.81        13.38 o                         
   4   7   0        257.06        274.56        20.67 o                         
   5   7   0         13.86          3.06        10.83 o                         
   6   7   0        285.62        293.60        28.87 o                         
   7   7   0        113.77        141.35        24.69 o                         
   8   7   0          7.65         22.33        17.98 o                         
   9   7   0        272.01        237.13        30.41 o                         
  10   7   0        212.95        253.23        25.33 o                         
  11   7   0          0.76         10.28         9.94 o                         
  12   7   0         65.14         47.78        13.09 o                         
  13   7   0        136.45        150.39        17.77 o                         
  14   7   0         30.50         26.98        12.44 o                         
  15   7   0         70.07         34.84        12.54 o                         
  16   7   0          8.05         16.72        11.99 o                         
  17   7   0         14.31         22.37        12.25 o                         
  18   7   0         37.35         36.76        13.79 o                         
  19   7   0          1.06        -10.48        10.79 o                         
  20   7   0          7.06         30.05        16.25 o                         
   2   8   0         10.66         18.88        18.34 o                         
   3   8   0         43.69         50.84        20.34 o                         
   4   8   0         10.42          8.35        17.16 o                         
   5   8   0          8.78         -7.44        16.07 o                         
   6   8   0         82.56         89.51        23.24 o                         
   7   8   0          0.75          1.09        17.70 o                         
   8   8   0         54.97         52.56        22.33 o                         
   9   8   0         37.71         50.62        13.72 o                         
  10   8   0          8.57         11.96        11.78 o                         
  11   8   0         44.65         30.24        17.07 o                         
  12   8   0         20.47         21.52        13.40 o                         
  13   8   0          5.99         11.18        13.19 o                         
 -33   1   1          7.24         12.40         9.94 o                         
 -32   1   1          7.11          9.07         8.90 o                         
 -31   1   1         11.96          0.10         9.44 o                         
 -30   1   1          8.07          8.74         8.06 o                         
 -29   1   1         23.35         24.22         8.95 o                         
 -28   1   1          2.07          5.16         7.66 o                         
 -27   1   1         71.08         69.04         9.15 o                         
 -26   1   1          0.80         -4.64         5.54 o                         
 -25   1   1         11.71          7.79         5.20 o                         
 -24   1   1         14.79         13.31         4.90 o                         
 -23   1   1          0.13          1.19         4.45 o                         
 -22   1   1          0.24         -3.00         4.25 o                         
 -21   1   1         14.09         18.16         3.79 o                         
 -20   1   1         49.79         53.74         4.47 o                         
 -19   1   1        519.16        528.63         9.69 o                         
 -18   1   1          4.84          7.49         3.04 o                         
 -17   1   1        206.20        231.18         6.26 o                         
 -16   1   1        757.92        767.12        11.01 o                         
 -15   1   1        323.60        334.34         6.83 o                         
 -14   1   1        293.40        262.93         5.88 o                         
 -13   1   1        365.19        382.79         6.75 o                         
 -12   1   1        289.01        337.57         6.12 o                         
 -11   1   1        900.95        916.34        10.28 o                         
 -10   1   1        786.52        782.52         8.54 o                         
  -9   1   1        224.25        235.83         4.05 o                         
  -8   1   1        304.97        255.73         4.39 o                         
  -7   1   1        562.99        584.59         6.95 o                         
  -6   1   1        523.38        498.10         5.63 o                         
  -5   1   1       3600.23       3555.62        29.29 o                         
  -4   1   1       1941.42       1884.70        15.32 o                         
  -3   1   1        847.22        804.90         7.10 o                         
  -2   1   1       8840.33       9143.51        68.28 o                         
  -1   1   1        854.43        885.15         8.35 o                         
   0   1   1        252.62        212.58         4.10 o                         
   1   1   1         32.60         28.80         2.91 o                         
   2   1   1      11763.47      12629.14       109.24 o                         
   3   1   1          2.23         -1.29         1.29 o                         
   4   1   1        104.82        103.62         2.59 o                         
   5   1   1        691.46        756.05         8.18 o                         
   6   1   1        127.57        139.20         3.25 o                         
   7   1   1          6.29          6.35         1.62 o                         
   8   1   1       1486.10       1438.20        17.73 o                         
   9   1   1       1577.58       1647.45        22.36 o                         
  10   1   1         89.82        100.38         7.39 o                         
  11   1   1       1730.80       1717.77        19.90 o                         
  12   1   1        511.78        574.70         9.53 o                         
  13   1   1          6.55         11.38         2.46 o                         
  14   1   1       1270.82       1260.46        15.80 o                         
  15   1   1          0.99          6.46         2.30 o                         
  16   1   1        134.97        143.76         5.87 o                         
  17   1   1         15.83         18.20         3.55 o                         
  18   1   1        134.56        134.87         5.88 o                         
  19   1   1         50.14         54.53         4.72 o                         
  20   1   1          1.34          2.52         3.66 o                         
  21   1   1          0.15         -2.46         3.70 o                         
  22   1   1        109.99        120.17         8.49 o                         
  23   1   1         25.55         18.69         6.09 o                         
  24   1   1         23.64          9.56         8.14 o                         
  25   1   1         71.69         70.28        11.89 o                         
  26   1   1          5.81          0.17         7.82 o                         
  27   1   1          0.17         -0.89         7.82 o                         
  28   1   1          0.03         -7.47         8.86 o                         
  29   1   1          0.87          4.59         7.91 o                         
  30   1   1         43.47         44.24        10.84 o                         
  31   1   1          0.09          3.45        10.49 o                         
  32   1   1          4.95          5.16         9.37 o                         
 -32   2   1          1.49         14.96         9.56 o                         
 -31   2   1          0.90        -12.22        14.97 o                         
 -30   2   1          1.81          2.32         8.09 o                         
 -29   2   1          0.53         -0.64         7.80 o                         
 -28   2   1         23.23         49.94        10.74 o                         
 -27   2   1          8.24          4.63         8.65 o                         
 -26   2   1        278.26        313.20        15.09 o                         
 -25   2   1          6.81          9.09         7.23 o                         
 -24   2   1        226.87        217.41         9.69 o                         
 -23   2   1          2.29          3.85         4.91 o                         
 -22   2   1         71.46         56.72         5.85 o                         
 -21   2   1         80.62         86.74         6.01 o                         
 -20   2   1        101.80        113.61         5.63 o                         
 -19   2   1       1479.83       1398.95        17.54 o                         
 -18   2   1        113.95        115.75         5.28 o                         
 -17   2   1         23.40         19.50         3.38 o                         
 -16   2   1         13.79          9.28         3.01 o                         
 -15   2   1       1258.02       1225.19        14.85 o                         
 -14   2   1         71.06         64.09         3.87 o                         
 -13   2   1         52.77         70.95         3.88 o                         
 -12   2   1       3794.42       3671.87        35.72 o                         
 -11   2   1        200.35        235.43         5.17 o                         
 -10   2   1       1191.55       1206.79        12.59 o                         
  -9   2   1       2207.51       2270.92        20.62 o                         
  -8   2   1         62.35         76.95         2.77 o                         
  -7   2   1       5032.99       5046.47        56.57 o                         
  -6   2   1         36.94         36.30         1.94 o                         
  -5   2   1         26.59         33.80         1.72 o                         
  -4   2   1       2255.18       2108.18        19.74 o                         
  -3   2   1         94.25         97.67         2.85 o                         
  -2   2   1        816.79        891.92         9.20 o                         
  -1   2   1       3091.22       3125.38        32.31 o                         
   0   2   1       1011.14       1061.80        13.63 o                         
   1   2   1       1423.86       1371.69        17.67 o                         
   2   2   1       8459.92       9253.98       109.88 o                         
   3   2   1         73.47         70.63         5.77 o                         
   4   2   1      15111.26      15694.44       166.12 o                         
   5   2   1        698.58        806.20        12.19 o                         
   6   2   1         18.62         24.58         2.53 o                         
   7   2   1       5754.67       5757.63        69.68 o                         
   8   2   1         24.87         17.31         2.94 o                         
   9   2   1        322.68        293.49        12.71 o                         
  10   2   1        276.16        247.95         6.67 o                         
  11   2   1        129.39        122.88         4.36 o                         
  12   2   1        512.55        469.97         8.40 o                         
  13   2   1          8.69          6.87         2.70 o                         
  14   2   1        976.62        922.07        13.29 o                         
  15   2   1        757.50        761.37        12.77 o                         
  16   2   1         59.53         49.69         4.45 o                         
  17   2   1          6.55          6.99         3.54 o                         
  18   2   1         69.45         87.41         4.81 o                         
  19   2   1         29.49         26.01         3.86 o                         
  20   2   1        198.12        219.21         9.65 o                         
  21   2   1         20.21         16.41         5.82 o                         
  22   2   1         26.72         24.12         7.97 o                         
  23   2   1        568.64        595.26        27.02 o                         
  24   2   1          1.18          4.25         8.01 o                         
  25   2   1          0.09          4.01         8.40 o                         
  26   2   1          0.51         -0.54         7.85 o                         
  27   2   1         77.20         92.45        13.70 o                         
  28   2   1          8.02         28.44        12.30 o                         
  29   2   1         66.65         81.67        14.22 o                         
  30   2   1          5.41         10.23         9.95 o                         
  31   2   1         50.74         61.01        11.93 o                         
 -31   3   1         13.85          6.01        11.87 o                         
 -30   3   1         56.00         86.26        16.93 o                         
 -29   3   1         56.46         53.86        11.82 o                         
 -28   3   1         29.59         12.23         9.61 o                         
 -27   3   1         47.98         52.80        20.47 o                         
 -26   3   1         70.17         68.94        14.93 o                         
 -25   3   1         74.95         97.37        11.46 o                         
 -24   3   1        166.47        189.62        13.77 o                         
 -23   3   1         59.00         60.29         8.39 o                         
 -22   3   1        213.48        246.09        11.04 o                         
 -21   3   1        138.47        153.60         9.06 o                         
 -20   3   1          8.76          0.93         4.37 o                         
 -19   3   1        912.20        914.31        15.17 o                         
 -18   3   1        102.64        105.84         5.71 o                         
 -17   3   1        587.27        581.70        11.87 o                         
 -16   3   1       2905.97       2912.86        33.49 o                         
 -15   3   1        136.96        149.31         6.21 o                         
 -14   3   1        373.01        400.16         8.98 o                         
 -13   3   1        190.83        193.68         6.45 o                         
 -12   3   1        144.69        161.91         5.85 o                         
 -11   3   1       1512.10       1466.84        18.53 o                         
 -10   3   1         20.33         20.29         3.23 o                         
  -9   3   1        292.44        297.44         7.10 o                         
  -8   3   1       5924.42       5834.93        60.87 o                         
  -7   3   1         16.27         25.03         2.70 o                         
  -6   3   1        543.56        476.90         7.72 o                         
  -5   3   1       5154.37       5201.78        52.94 o                         
  -4   3   1         86.22         99.94         6.66 o                         
  -3   3   1      10399.74      10987.44        94.56 o                         
  -2   3   1         28.38         11.30         2.85 o                         
  -1   3   1        533.89        550.91        11.21 o                         
   0   3   1       4921.99       4835.80        62.28 o                         
   1   3   1         46.05         46.02         8.14 o                         
   2   3   1       1772.14       1910.70        27.82 o                         
   3   3   1       1244.15       1109.06        20.44 o                         
   4   3   1         10.49          9.28         3.12 o                         
   5   3   1          5.97         10.63         3.56 o                         
   6   3   1       2527.54       2666.38        33.14 o                         
   7   3   1        359.10        381.40         7.64 o                         
   8   3   1       1843.78       1765.37        27.34 o                         
   9   3   1        330.76        311.25         7.87 o                         
  10   3   1         17.07         24.61         3.59 o                         
  11   3   1       6195.18       6096.30        65.30 o                         
  12   3   1        413.60        423.55        10.14 o                         
  13   3   1        429.72        436.74        10.43 o                         
  14   3   1       2929.22       2858.33        35.33 o                         
  15   3   1         59.98         64.96         5.54 o                         
  16   3   1        619.71        633.46        14.48 o                         
  17   3   1         97.16        116.69         7.38 o                         
  18   3   1        304.58        270.85        11.11 o                         
  19   3   1       1752.05       1751.32        33.92 o                         
  20   3   1        196.67        195.75        15.23 o                         
  21   3   1          0.17          0.71         6.79 o                         
  22   3   1        171.27        206.52        14.16 o                         
  23   3   1        318.31        254.68        18.59 o                         
  24   3   1         37.07         64.72        12.14 o                         
  25   3   1        117.63        135.47        15.51 o                         
  26   3   1          0.13         -2.29         8.56 o                         
  27   3   1         76.45        110.11        15.21 o                         
  28   3   1         14.06          6.74         9.40 o                         
  29   3   1          4.75          6.31         9.95 o                         
  30   3   1          9.29         24.61        11.25 o                         
 -29   4   1         95.89        139.52        17.20 o                         
 -28   4   1         66.13         74.78        13.84 o                         
 -27   4   1         22.35         36.69        11.74 o                         
 -26   4   1        237.00        236.68        43.17 o                         
 -25   4   1          1.33         13.51         9.58 o                         
 -24   4   1        103.57         74.52        12.99 o                         
 -23   4   1        543.33        546.10        25.66 o                         
 -22   4   1        131.83        121.49        12.26 o                         
 -21   4   1        454.99        461.40        16.40 o                         
 -20   4   1        478.93        514.84        16.55 o                         
 -19   4   1        143.26        140.63         9.82 o                         
 -18   4   1        164.11        203.45        10.89 o                         
 -17   4   1         46.42         52.72         6.72 o                         
 -16   4   1         14.36          9.48         4.36 o                         
 -15   4   1       2061.53       2074.08        26.69 o                         
 -14   4   1        112.13        122.00         6.46 o                         
 -13   4   1        297.16        302.41         8.70 o                         
 -12   4   1       2130.49       2159.93        31.66 o                         
 -11   4   1         33.89         41.63         4.49 o                         
 -10   4   1       1807.32       1773.32        24.30 o                         
  -9   4   1       1108.12       1084.07        17.02 o                         
  -8   4   1        188.32        216.19         8.14 o                         
  -7   4   1       3725.63       3729.12        43.44 o                         
  -6   4   1         65.15         53.30         4.18 o                         
  -5   4   1        232.63        249.59         7.06 o                         
  -4   4   1       5159.59       5176.77        54.01 o                         
  -3   4   1        717.41        746.69        11.31 o                         
  -2   4   1       1064.84       1019.30        17.05 o                         
  -1   4   1       6235.63       6454.42        83.14 o                         
   0   4   1        663.44        723.70        15.11 o                         
   1   4   1       3280.08       3240.56        45.28 o                         
   2   4   1       4503.45       4424.95        59.41 o                         
   3   4   1          6.79         13.34         4.48 o                         
   4   4   1       6877.00       6564.05       163.87 o                         
   5   4   1        740.62        718.69        15.69 o                         
   6   4   1        617.12        596.93        12.94 o                         
   7   4   1       5037.00       4964.70        60.89 o                         
   8   4   1         31.65         38.03         4.65 o                         
   9   4   1       1122.12       1088.38        17.20 o                         
  10   4   1        751.14        755.71        13.94 o                         
  11   4   1         49.23         67.09         5.37 o                         
  12   4   1       1207.18       1193.96        19.05 o                         
  13   4   1        449.47        477.44        11.61 o                         
  14   4   1        243.40        239.10         8.88 o                         
  15   4   1       1435.24       1475.45        26.71 o                         
  16   4   1        237.97        232.03        10.77 o                         
  17   4   1         18.47         22.37         6.66 o                         
  18   4   1       1306.39       1276.99        45.89 o                         
  19   4   1         38.99         35.26         8.82 o                         
  20   4   1        125.57        124.89        11.93 o                         
  21   4   1        181.82        188.56        17.11 o                         
  22   4   1         15.27         -7.39        12.71 o                         
  23   4   1        146.02        178.65        16.90 o                         
  24   4   1        124.31        130.98        15.44 o                         
  25   4   1         79.43         60.21        12.73 o                         
  26   4   1        171.74        202.09        18.93 o                         
  27   4   1         14.45         20.16        10.73 o                         
  28   4   1         10.47         -3.52         9.10 o                         
  29   4   1         30.70         56.19        14.48 o                         
 -27   5   1         96.46         85.88        15.25 o                         
 -26   5   1         27.68         17.73        10.10 o                         
 -25   5   1         66.20         90.52        13.54 o                         
 -24   5   1         11.69         24.97        10.46 o                         
 -23   5   1          0.73         -5.73         8.21 o                         
 -22   5   1        513.62        528.02        23.15 o                         
 -21   5   1         65.07         82.00        11.88 o                         
 -20   5   1        102.47        107.93        12.65 o                         
 -19   5   1        734.74        739.75        25.84 o                         
 -18   5   1         18.16         22.46         7.37 o                         
 -17   5   1        352.89        353.91        14.95 o                         
 -16   5   1        867.54        849.10        19.92 o                         
 -15   5   1         66.72         76.03         7.61 o                         
 -14   5   1       1604.72       1636.33        29.03 o                         
 -13   5   1        420.47        434.10        15.34 o                         
 -12   5   1        304.24        317.41        11.11 o                         
 -11   5   1       1810.70       1847.55        26.59 o                         
 -10   5   1        482.92        473.82        13.11 o                         
  -9   5   1        814.51        853.51        17.50 o                         
  -8   5   1       4708.02       4742.64        59.88 o                         
  -7   5   1        102.35        136.28         9.03 o                         
  -6   5   1       1551.71       1526.78        22.47 o                         
  -5   5   1       3427.17       3392.00        41.45 o                         
  -4   5   1          7.60         15.50         5.36 o                         
  -3   5   1       4859.20       4912.64        52.91 o                         
  -2   5   1        976.65        953.34        16.62 o                         
  -1   5   1        403.15        416.82        11.77 o                         
   0   5   1       4585.67       4575.19        65.61 o                         
   1   5   1        356.50        359.89        13.44 o                         
   2   5   1        172.24        162.63        11.78 o                         
   3   5   1       2942.03       3017.22        49.84 o                         
   4   5   1        297.74        316.26        16.82 o                         
   5   5   1        735.26        718.89        17.30 o                         
   6   5   1       1632.85       1658.12        26.30 o                         
   7   5   1          0.06          5.65         4.78 o                         
   8   5   1       2408.39       2377.07        31.69 o                         
   9   5   1        919.06        895.37        18.91 o                         
  10   5   1         12.27         18.47         5.79 o                         
  11   5   1       2597.11       2649.51        41.42 o                         
  12   5   1        310.07        312.40        15.36 o                         
  13   5   1        195.86        193.04        10.37 o                         
  14   5   1        845.06        879.87        20.68 o                         
  15   5   1         22.69         31.74         7.35 o                         
  16   5   1        573.36        574.23        21.33 o                         
  17   5   1        584.30        589.20        22.17 o                         
  18   5   1         81.39         91.10        13.25 o                         
  19   5   1        820.63        823.65        44.39 o                         
  20   5   1        209.53        207.92        18.13 o                         
  21   5   1          6.42         13.96         9.40 o                         
  22   5   1        213.68        194.11        18.35 o                         
  23   5   1         46.31         45.21        12.46 o                         
  24   5   1         93.45         89.63        15.12 o                         
  25   5   1        168.94        150.72        17.71 o                         
  26   5   1          3.46          7.69        10.11 o                         
 -24   6   1         57.74         76.79        15.48 o                         
 -23   6   1        212.39        247.05        18.91 o                         
 -22   6   1          5.46         10.50         9.64 o                         
 -21   6   1        242.04        241.27        18.07 o                         
 -20   6   1        175.83        226.43        36.54 o                         
 -19   6   1         23.08         14.58        12.15 o                         
 -18   6   1        411.59        423.11        26.23 o                         
 -17   6   1        109.24        121.42        16.59 o                         
 -16   6   1         85.94         89.48        14.93 o                         
 -15   6   1       1011.76       1047.10        38.80 o                         
 -14   6   1         13.01         16.00        10.46 o                         
 -13   6   1        482.16        510.75        26.02 o                         
 -12   6   1       1290.18       1282.71        42.20 o                         
 -11   6   1         69.66         65.13         8.59 o                         
 -10   6   1       1154.11       1209.97        31.96 o                         
  -9   6   1        955.40        882.62        26.13 o                         
  -8   6   1          3.79          4.03         7.38 o                         
  -7   6   1        647.30        654.26        21.84 o                         
  -6   6   1        586.18        542.27        19.93 o                         
  -5   6   1        315.14        340.93        19.31 o                         
  -4   6   1       2563.53       2607.38        50.87 o                         
  -3   6   1         15.99         17.39         7.20 o                         
  -2   6   1        699.12        682.18        15.66 o                         
  -1   6   1       2617.57       2663.03        42.14 o                         
   0   6   1         25.27         53.53         7.41 o                         
   1   6   1       1928.80       1923.41        36.88 o                         
   2   6   1       1263.85       1251.91        32.05 o                         
   3   6   1        456.32        461.40        24.43 o                         
   4   6   1       3311.86       3297.51        64.58 o                         
   5   6   1        201.01        216.65        14.58 o                         
   6   6   1        255.49        270.55        17.04 o                         
   7   6   1       4002.52       3943.66        75.66 o                         
   8   6   1        277.08        335.50        17.10 o                         
   9   6   1       1120.44       1079.67        26.26 o                         
  10   6   1        888.80        910.20        23.99 o                         
  11   6   1        139.94        173.46        13.59 o                         
  12   6   1        946.36        984.40        36.24 o                         
  13   6   1        885.48        908.01        34.98 o                         
  14   6   1         43.47         54.63        13.05 o                         
  15   6   1        871.50        898.61        45.03 o                         
  16   6   1        188.74        144.56        17.48 o                         
  17   6   1         48.03         53.28        13.75 o                         
  18   6   1        568.67        620.98        31.29 o                         
  19   6   1         38.45         38.51        14.43 o                         
  20   6   1         97.44         87.84        13.10 o                         
  21   6   1        166.10        159.45        15.87 o                         
  22   6   1         11.95         15.20         9.77 o                         
  23   6   1         74.82         76.32        23.10 o                         
 -20   7   1         64.54         75.62        21.06 o                         
 -19   7   1        350.43        349.68        45.94 o                         
 -18   7   1          9.98          1.13        22.74 o                         
 -17   7   1        333.11        364.23        52.16 o                         
 -16   7   1        303.37        325.81        24.73 o                         
 -15   7   1          2.89          8.50        11.34 o                         
 -14   7   1        732.20        803.93        35.47 o                         
 -13   7   1        259.77        282.65        22.51 o                         
 -12   7   1        101.38        128.58        17.07 o                         
 -11   7   1       1127.96       1086.43        40.23 o                         
 -10   7   1        202.75        209.98        30.78 o                         
  -9   7   1        480.39        488.05        41.76 o                         
  -8   7   1       1442.50       1451.45        70.09 o                         
  -7   7   1         36.59         63.64        21.61 o                         
  -6   7   1        718.47        752.33        47.48 o                         
  -5   7   1       1166.27       1168.30        59.46 o                         
  -4   7   1          0.31         21.97        16.98 o                         
  -3   7   1       1534.28       1504.83        68.09 o                         
  -2   7   1        475.98        486.51        38.49 o                         
  -1   7   1         89.31        101.77        21.88 o                         
   0   7   1       1405.73       1449.43        45.15 o                         
   1   7   1        403.00        424.68        31.82 o                         
   2   7   1        433.22        421.34        19.93 o                         
   3   7   1       1453.67       1493.74        41.12 o                         
   4   7   1         67.63        116.44        21.33 o                         
   5   7   1        753.82        744.91        31.77 o                         
   6   7   1        924.26        935.42        36.11 o                         
   7   7   1          0.21         21.61        17.34 o                         
   8   7   1       1035.20       1023.07        37.15 o                         
   9   7   1        548.30        600.98        28.56 o                         
  10   7   1        102.56        106.92        29.69 o                         
  11   7   1        820.59        838.78        49.20 o                         
  12   7   1        227.55        282.97        59.96 o                         
  13   7   1         75.01         61.66        14.32 o                         
  14   7   1        509.19        498.64        27.90 o                         
  15   7   1         39.81         40.03        13.09 o                         
  16   7   1        121.32        134.98        17.91 o                         
  17   7   1        213.96        242.92        22.42 o                         
  18   7   1          0.69         30.03        13.36 o                         
  19   7   1        183.19        231.82        33.95 o                         
 -13   8   1        202.66        204.98        29.19 o                         
 -12   8   1        356.15        377.72        26.31 o                         
 -11   8   1          8.63         -5.49        11.42 o                         
 -10   8   1        395.90        405.93        26.46 o                         
  -9   8   1        277.49        300.22        36.86 o                         
  -8   8   1         31.96         61.10        23.33 o                         
  -7   8   1        613.43        623.32        47.39 o                         
  -6   8   1        280.75        281.61        34.23 o                         
  -5   8   1        167.08        212.43        30.59 o                         
  -4   8   1        881.55        933.26        55.92 o                         
  -3   8   1         53.89         38.58        21.33 o                         
   6   8   1         58.67         86.97        26.78 o                         
   7   8   1        737.82        794.96        29.53 o                         
   8   8   1        110.16        138.53        17.79 o                         
   9   8   1        279.26        286.41        22.67 o                         
  10   8   1        400.14        423.49        26.62 o                         
  11   8   1          9.28          8.23        11.47 o                         
  12   8   1        264.77        259.02        26.01 o                         
  13   8   1        271.99        285.38        24.36 o                         
 -33   0   2        106.96        108.94        22.15 o                         
 -32   0   2          4.54          9.80        14.53 o                         
 -31   0   2          6.69         -0.20        11.35 o                         
 -30   0   2        335.04        420.41        44.98 o                         
 -29   0   2         74.48         49.38        20.74 o                         
 -28   0   2        131.49        129.02        15.89 o                         
 -27   0   2        538.55        623.65        22.22 o                         
 -26   0   2         15.09         23.87         8.14 o                         
 -25   0   2        787.37        878.16        25.70 o                         
 -24   0   2       1479.91       1614.00        31.53 o                         
 -23   0   2          3.86         56.82        23.62 o                         
 -22   0   2       4237.90       4293.43        65.03 o                         
 -21   0   2        443.77        497.69        13.74 o                         
 -20   0   2        712.04        740.52        16.41 o                         
 -19   0   2       5561.40       5485.63        70.80 o                         
 -18   0   2        365.53        367.84        12.67 o                         
 -17   0   2       2865.95       2800.33        39.10 o                         
 -16   0   2       3644.67       3536.40        43.26 o                         
 -15   0   2       2058.51       2084.86        27.56 o                         
 -14   0   2      10038.46      10267.80       102.87 o                         
 -13   0   2       2765.90       2543.09        28.74 o                         
 -12   0   2        173.20        192.95        11.57 o                         
 -11   0   2      17342.11      17107.17       211.78 o                         
 -10   0   2       3698.56       3656.16        47.14 o                         
  -9   0   2        405.73        414.58        11.85 o                         
  -8   0   2      30919.04      31474.84       598.10 o                         
  -7   0   2        820.60        825.15        20.07 o                         
  -6   0   2      18524.29      18972.53       493.05 o                         
  -5   0   2      58021.68      58297.77       863.96 o                         
  -4   0   2       2007.28       2098.67        34.02 o                         
  -3   0   2      19670.33      19338.74       305.85 o                         
  -2   0   2      18077.12      18613.73       254.99 o                         
  -1   0   2          5.68         24.24         4.90 o                         
   0   0   2       2745.00       2713.83        43.60 o                         
   1   0   2       1849.96       1884.05        31.03 o                         
   2   0   2         67.50        139.18         4.23 o                         
   3   0   2      88842.03      88684.29      1136.45 o                         
   4   0   2        679.73        782.04        13.39 o                         
   5   0   2       4070.25       3605.31        44.42 o                         
   6   0   2      19026.29      19022.37       219.62 o                         
   7   0   2       1706.30       1880.25        29.61 o                         
   8   0   2      28281.99      27722.65       357.70 o                         
   9   0   2       6642.10       6581.22        89.60 o                         
  10   0   2       1942.64       2009.45        32.08 o                         
  11   0   2      32280.34      31135.91       401.88 o                         
  12   0   2         69.01        194.67        12.19 o                         
  13   0   2        979.13        977.16        20.16 o                         
  14   0   2       7221.82       6932.15        97.26 o                         
  15   0   2        662.66        648.06        16.68 o                         
  16   0   2       5130.00       5191.09        76.39 o                         
  17   0   2       2106.71       2038.46        39.83 o                         
  18   0   2          7.76         16.91         5.71 o                         
  19   0   2       2525.86       2536.91        50.34 o                         
  20   0   2        784.85        781.20        23.77 o                         
  21   0   2          7.73         22.98         7.83 o                         
  22   0   2       1785.88       1901.11        51.33 o                         
  23   0   2         52.72         50.02        14.89 o                         
  24   0   2         80.78        144.80        21.24 o                         
  25   0   2       1406.17       1387.18        60.19 o                         
  26   0   2         63.14         50.39        16.52 o                         
  27   0   2        328.88        453.47        34.32 o                         
  28   0   2         42.83         56.92        17.25 o                         
  29   0   2        135.13        105.13        21.06 o                         
  30   0   2        188.32        243.64        22.87 o                         
  31   0   2         99.56        115.75        23.15 o                         
  32   0   2          2.89          0.00        13.80 o                         
 -33   1   2          9.01         19.69         9.57 o                         
 -32   1   2         70.82         66.14        12.31 o                         
 -31   1   2        277.54        322.43        19.05 o                         
 -30   1   2         47.59         37.18         9.50 o                         
 -29   1   2        238.65        281.42        17.48 o                         
 -28   1   2        110.53        139.19        11.36 o                         
 -27   1   2         79.99         65.38         8.96 o                         
 -26   1   2        661.57        726.23        16.66 o                         
 -25   1   2         15.93         39.01        10.90 o                         
 -24   1   2        461.78        454.42        11.06 o                         
 -23   1   2       1627.38       1639.83        23.23 o                         
 -22   1   2        526.41        443.36        10.00 o                         
 -21   1   2         44.38         61.01         4.41 o                         
 -20   1   2       2452.38       2484.94        28.70 o                         
 -19   1   2        170.72        248.19         6.84 o                         
 -18   1   2       4446.38       4313.71        38.68 o                         
 -17   1   2       1231.59       1200.45        14.56 o                         
 -16   1   2          8.00         35.72         6.57 o                         
 -15   1   2      10343.85      10135.42        82.45 o                         
 -14   1   2        713.60        737.83         9.05 o                         
 -13   1   2       3057.64       3050.20        33.72 o                         
 -12   1   2      16179.80      15943.62       148.04 o                         
 -11   1   2         85.15        104.78         5.12 o                         
 -10   1   2      11611.07      11396.70        86.05 o                         
  -9   1   2      10451.17      10122.06        83.43 o                         
  -8   1   2       2539.09       2667.49        26.80 o                         
  -7   1   2      20013.48      19903.13       154.39 o                         
  -6   1   2        178.53        158.04         5.53 o                         
  -5   1   2       3450.67       3509.75        33.98 o                         
  -4   1   2      51460.44      52290.61       436.83 o                         
  -3   1   2       1931.64       2010.95        20.94 o                         
  -2   1   2      14218.68      14615.85       162.09 o                         
  -1   1   2      85928.27      87058.80       872.37 o                         
   0   1   2        459.57        582.84        22.07 o                         
   1   1   2      17602.83      18273.06       132.15 o                         
   2   1   2       7220.58       7860.35        61.90 o                         
   3   1   2       1232.79       1469.35        13.04 o                         
   4   1   2      49987.79      50994.53       367.73 o                         
   5   1   2        808.24        821.68        11.08 o                         
   6   1   2       3517.35       3608.00        36.07 o                         
   7   1   2      17987.34      17911.52       166.19 o                         
   8   1   2       1471.99       1499.43        16.59 o                         
   9   1   2        697.92        553.78         8.48 o                         
  10   1   2       8953.08       8666.46        83.50 o                         
  11   1   2        906.73        924.27        13.25 o                         
  12   1   2       6539.46       6188.33        61.88 o                         
  13   1   2       4967.79       4810.45        49.84 o                         
  14   1   2          9.12         18.62         3.56 o                         
  15   1   2      10467.20      10074.10        92.97 o                         
  16   1   2       2516.98       2456.85        27.76 o                         
  17   1   2         46.24         76.98         5.19 o                         
  18   1   2       5557.24       5405.22        60.67 o                         
  19   1   2        794.47        754.84        17.33 o                         
  20   1   2        228.49        321.55         9.43 o                         
  21   1   2       1687.92       1671.53        26.35 o                         
  22   1   2         86.09         51.76         6.97 o                         
  23   1   2        888.18        970.03        36.76 o                         
  24   1   2        342.77        324.64        16.77 o                         
  25   1   2          5.04          1.72         6.90 o                         
  26   1   2        627.23        714.61        25.05 o                         
  27   1   2         85.88         87.65        13.61 o                         
  28   1   2          2.64         24.09        10.04 o                         
  29   1   2        251.22        256.11        32.77 o                         
  30   1   2          0.63         12.09        10.07 o                         
  31   1   2         75.15        108.08        16.22 o                         
 -32   2   2          3.51          9.40         9.48 o                         
 -31   2   2          8.69          4.04        11.63 o                         
 -30   2   2        251.37        307.67        18.97 o                         
 -29   2   2          6.41         19.31         9.43 o                         
 -28   2   2         58.34         51.45        10.27 o                         
 -27   2   2        380.78        396.54        30.96 o                         
 -26   2   2         20.73          5.11         9.18 o                         
 -25   2   2        547.36        566.93        14.74 o                         
 -24   2   2        581.84        607.38        14.46 o                         
 -23   2   2         42.64         33.54         5.55 o                         
 -22   2   2       1854.14       1873.37        23.20 o                         
 -21   2   2        424.50        487.76        10.36 o                         
 -20   2   2        712.28        682.67        11.37 o                         
 -19   2   2       3456.35       3480.42        34.31 o                         
 -18   2   2        702.94        696.83        10.93 o                         
 -17   2   2       1660.99       1583.70        18.17 o                         
 -16   2   2       4598.12       4545.04        41.96 o                         
 -15   2   2         76.95         77.36         6.14 o                         
 -14   2   2       5762.45       5658.51        50.27 o                         
 -13   2   2       4005.16       3968.30        36.28 o                         
 -12   2   2        400.72        449.11         6.82 o                         
 -11   2   2      10925.44      10799.94        89.75 o                         
 -10   2   2         62.28         47.27         2.70 o                         
  -9   2   2         92.48         72.31         4.24 o                         
  -8   2   2      29398.23      30647.80       241.73 o                         
  -7   2   2       1397.32       1426.51        13.75 o                         
  -6   2   2       8867.44       9375.92        79.49 o                         
  -5   2   2       9692.42       9858.16       128.87 o                         
  -4   2   2        193.90        174.03         4.48 o                         
  -3   2   2      10857.24      11104.17       114.06 o                         
  -2   2   2       3238.67       3164.40        30.32 o                         
  -1   2   2        302.81        320.13         8.65 o                         
   0   2   2      25394.06      26855.06       256.30 o                         
   1   2   2       2993.59       3080.01        37.29 o                         
   2   2   2       3010.06       3046.90        32.63 o                         
   3   2   2      30821.79      32866.62       285.82 o                         
   4   2   2        192.61        213.58        13.63 o                         
   5   2   2      11364.99      11548.12       115.70 o                         
   6   2   2      17469.23      18409.08       162.74 o                         
   7   2   2        649.87        811.89        11.42 o                         
   8   2   2      18016.78      18124.43       168.84 o                         
   9   2   2       6242.25       6335.19        62.43 o                         
  10   2   2        362.82        337.69         7.45 o                         
  11   2   2      12402.34      11922.90       113.77 o                         
  12   2   2        775.62        747.08        12.26 o                         
  13   2   2        653.30        658.95        11.51 o                         
  14   2   2       5687.80       5430.70        55.63 o                         
  15   2   2        754.48        696.87        13.19 o                         
  16   2   2       1576.99       1594.54        21.53 o                         
  17   2   2       1299.74       1228.20        18.37 o                         
  18   2   2         54.23         80.14         5.56 o                         
  19   2   2       1755.29       1667.43        23.26 o                         
  20   2   2        528.44        503.72        13.57 o                         
  21   2   2        253.32        283.89        13.27 o                         
  22   2   2       1748.73       1720.62        47.30 o                         
  23   2   2        108.85         95.60        12.90 o                         
  24   2   2          3.46         22.76         9.67 o                         
  25   2   2        703.90        678.24        29.08 o                         
  26   2   2          7.95          7.49         8.76 o                         
  27   2   2        218.87        285.45        38.08 o                         
  28   2   2        157.81        161.55        17.46 o                         
  29   2   2         36.71         35.56        11.55 o                         
  30   2   2        144.21        176.33        18.55 o                         
  31   2   2        108.39        102.92        28.73 o                         
 -31   3   2          8.38         27.00        10.14 o                         
 -30   3   2          1.97        -10.07        10.07 o                         
 -29   3   2        179.92        194.55        16.71 o                         
 -28   3   2         10.91         16.69         9.52 o                         
 -27   3   2          8.52          3.90         8.19 o                         
 -26   3   2        436.74        429.56        19.86 o                         
 -25   3   2         10.97         14.67         7.64 o                         
 -24   3   2         98.61         81.42        14.39 o                         
 -23   3   2        347.88        360.74        13.96 o                         
 -22   3   2         37.08         27.45         9.61 o                         
 -21   3   2       1375.56       1355.71        20.65 o                         
 -20   3   2       1102.78       1116.17        20.59 o                         
 -19   3   2         50.92         51.71         5.05 o                         
 -18   3   2       4218.43       4134.82        39.91 o                         
 -17   3   2       1276.40       1256.68        15.96 o                         
 -16   3   2        135.26        135.50         5.66 o                         
 -15   3   2       5031.30       5001.02        48.39 o                         
 -14   3   2        452.63        442.74         8.77 o                         
 -13   3   2       1870.16       1863.54        21.32 o                         
 -12   3   2       5251.87       5269.17        50.26 o                         
 -11   3   2        189.98        197.13         5.74 o                         
 -10   3   2       3748.34       3670.31        36.32 o                         
  -9   3   2       7483.43       7616.16        63.28 o                         
  -8   3   2          8.08         11.82         2.56 o                         
  -7   3   2       8436.65       8404.02       103.86 o                         
  -6   3   2       1732.85       1611.89        17.68 o                         
  -5   3   2        879.89        796.15        11.43 o                         
  -4   3   2      13526.59      14125.50       134.13 o                         
  -3   3   2        485.03        459.33        15.16 o                         
  -2   3   2       6896.07       7143.48        65.97 o                         
  -1   3   2      16154.44      17280.99       166.26 o                         
   0   3   2        124.70        165.69        11.92 o                         
   1   3   2       9251.95       9680.69       102.19 o                         
   2   3   2       6714.72       7198.11       100.41 o                         
   3   3   2          1.42         10.42         4.11 o                         
   4   3   2       8228.96       8307.92       100.97 o                         
   5   3   2       3198.36       3290.90        40.20 o                         
   6   3   2        246.05        218.05         6.58 o                         
   7   3   2       9460.44       9565.61        97.48 o                         
   8   3   2        532.14        505.96        10.19 o                         
   9   3   2       2267.18       2174.61        27.18 o                         
  10   3   2       6315.68       6247.25        66.82 o                         
  11   3   2         12.20         17.80         3.89 o                         
  12   3   2       1667.81       1585.26        24.12 o                         
  13   3   2       3121.43       3004.67        39.58 o                         
  14   3   2         49.95         67.22         6.03 o                         
  15   3   2       4734.55       4524.70        52.20 o                         
  16   3   2          3.35         10.27         4.51 o                         
  17   3   2        115.88        142.84         8.15 o                         
  18   3   2       1947.17       1893.82        42.51 o                         
  19   3   2        414.44        372.34        16.84 o                         
  20   3   2        403.52        431.01        22.20 o                         
  21   3   2       1381.30       1340.95        40.64 o                         
  22   3   2         10.71          8.49         8.39 o                         
  23   3   2        678.39        716.61        48.12 o                         
  24   3   2         95.58         80.83        14.03 o                         
  25   3   2         29.85         20.79        10.44 o                         
  26   3   2        487.08        527.22        26.96 o                         
  27   3   2        204.40        185.86        39.13 o                         
  28   3   2        110.91        171.78        19.70 o                         
  29   3   2        125.88        170.86        18.84 o                         
  30   3   2          5.70          3.13        10.27 o                         
 -30   4   2        188.95        217.50        36.62 o                         
 -29   4   2          0.20         -0.26         9.14 o                         
 -28   4   2        113.82         95.42        12.52 o                         
 -27   4   2        230.87        209.33        15.50 o                         
 -26   4   2         34.00         39.40        10.51 o                         
 -25   4   2        353.70        361.51        22.81 o                         
 -24   4   2         71.75         71.14        11.35 o                         
 -23   4   2          0.17         -2.68         7.40 o                         
 -22   4   2        320.76        312.80        20.47 o                         
 -21   4   2         39.89         30.55         6.86 o                         
 -20   4   2        153.51        145.69         9.40 o                         
 -19   4   2        841.12        798.68        20.64 o                         
 -18   4   2         26.13         25.18         5.24 o                         
 -17   4   2        350.26        316.89         9.71 o                         
 -16   4   2        683.74        646.96        13.30 o                         
 -15   4   2         48.77         45.95         4.98 o                         
 -14   4   2       1778.54       1727.49        23.25 o                         
 -13   4   2       1325.25       1311.87        18.47 o                         
 -12   4   2        947.03        974.45        14.12 o                         
 -11   4   2       4704.32       4803.05        50.38 o                         
 -10   4   2         74.99         77.01         4.43 o                         
  -9   4   2        629.41        656.31        11.26 o                         
  -8   4   2       6097.39       6317.40        64.72 o                         
  -7   4   2        147.85        152.21         5.87 o                         
  -6   4   2       4263.76       4304.17        45.78 o                         
  -5   4   2       2900.66       2984.00        35.73 o                         
  -4   4   2         22.44          4.26         6.24 o                         
  -3   4   2       3822.00       3870.55        41.52 o                         
  -2   4   2       2007.80       1882.13        22.84 o                         
  -1   4   2        182.09        184.79         9.86 o                         
   0   4   2       8932.93       9297.56        99.66 o                         
   1   4   2       1003.55       1047.56        16.64 o                         
   2   4   2       3965.27       4051.98        54.92 o                         
   3   4   2       7947.17       8022.74       101.84 o                         
   4   4   2        472.81        551.69        13.70 o                         
   5   4   2       3850.59       3844.42        47.72 o                         
   6   4   2       3739.91       3841.68        47.64 o                         
   7   4   2        124.67        124.57         6.66 o                         
   8   4   2       3440.34       3391.90        47.60 o                         
   9   4   2       2295.64       2338.16        32.28 o                         
  10   4   2        246.17        250.47         9.23 o                         
  11   4   2       4565.28       4359.48        54.11 o                         
  12   4   2       1101.32       1089.08        18.38 o                         
  13   4   2         52.28         64.03         5.81 o                         
  14   4   2       2012.56       1968.93        27.95 o                         
  15   4   2        284.97        273.74        12.60 o                         
  16   4   2        351.89        350.11        14.22 o                         
  17   4   2       1159.05       1094.33        29.10 o                         
  18   4   2          9.09         24.72         7.95 o                         
  19   4   2        994.98        916.37        26.97 o                         
  20   4   2        167.89        180.19        20.74 o                         
  21   4   2          7.17         13.03         8.71 o                         
  22   4   2        424.83        394.16        22.27 o                         
  23   4   2         79.40         34.46        11.13 o                         
  24   4   2         51.69         52.47        12.42 o                         
  25   4   2        172.24        145.96        32.64 o                         
  26   4   2          2.06         -1.87         9.85 o                         
  27   4   2         32.20         36.28        12.45 o                         
  28   4   2         38.33         34.86        12.96 o                         
 -27   5   2          0.37         -8.87         8.87 o                         
 -26   5   2        116.06         97.56        13.93 o                         
 -25   5   2         13.94         16.20         9.46 o                         
 -24   5   2        100.44         95.18        16.85 o                         
 -23   5   2        259.72        249.90        17.69 o                         
 -22   5   2         11.31         20.85         9.66 o                         
 -21   5   2        460.71        429.63        20.60 o                         
 -20   5   2        281.73        283.33        17.50 o                         
 -19   5   2          6.15          7.16         8.05 o                         
 -18   5   2        806.58        791.41        25.98 o                         
 -17   5   2        247.71        236.69        12.43 o                         
 -16   5   2        289.49        286.94        12.99 o                         
 -15   5   2        873.35        807.99        20.75 o                         
 -14   5   2          0.53          8.91         5.49 o                         
 -13   5   2        169.82        186.72        11.35 o                         
 -12   5   2        848.31        833.26        18.62 o                         
 -11   5   2         34.14         36.53         9.61 o                         
 -10   5   2       1546.71       1516.53        24.71 o                         
  -9   5   2       1367.75       1329.13        20.41 o                         
  -8   5   2         53.45         74.03         5.67 o                         
  -7   5   2       2853.78       2806.70        35.43 o                         
  -6   5   2        498.30        480.10        11.99 o                         
  -5   5   2         79.76         86.23         5.98 o                         
  -4   5   2       3905.76       3964.74        47.06 o                         
  -3   5   2        456.70        496.22        11.32 o                         
  -2   5   2       2179.56       2211.84        27.30 o                         
  -1   5   2       1915.94       1941.44        24.80 o                         
   0   5   2        353.61        381.50        10.47 o                         
   1   5   2       1188.20       1211.41        19.47 o                         
   2   5   2       1660.50       1747.23        27.08 o                         
   3   5   2         64.99         65.73         6.75 o                         
   4   5   2       1383.65       1399.25        25.36 o                         
   5   5   2        802.23        842.80        18.77 o                         
   6   5   2        387.48        391.10        11.48 o                         
   7   5   2       1431.59       1395.91        26.51 o                         
   8   5   2        191.72        202.82         8.73 o                         
   9   5   2       1080.43       1024.86        21.53 o                         
  10   5   2       1163.47       1163.42        26.20 o                         
  11   5   2        110.03        105.32        11.55 o                         
  12   5   2       1074.89       1070.63        28.92 o                         
  13   5   2        686.80        679.71        21.92 o                         
  14   5   2        215.42        207.97        25.50 o                         
  15   5   2       1083.48        965.62        35.02 o                         
  16   5   2        159.90        138.16        12.08 o                         
  17   5   2        138.11        116.92        11.69 o                         
  18   5   2        462.48        448.15        23.53 o                         
  19   5   2         79.73         94.03        13.92 o                         
  20   5   2        109.37         97.85        26.15 o                         
  21   5   2        348.73        325.56        21.79 o                         
  22   5   2          3.36          2.08        13.44 o                         
  23   5   2         37.23         36.22        11.73 o                         
  24   5   2         82.02        108.94        23.24 o                         
  25   5   2          0.17         -0.33        17.02 o                         
  26   5   2         41.63         44.19        13.97 o                         
 -24   6   2          8.00          8.63        10.53 o                         
 -23   6   2          0.67          9.74        10.00 o                         
 -22   6   2        108.80         86.09        13.48 o                         
 -21   6   2          4.58          8.01        12.17 o                         
 -20   6   2          1.50         -7.83         9.71 o                         
 -19   6   2         32.13         17.29        12.19 o                         
 -18   6   2         66.63         60.77        13.89 o                         
 -17   6   2        150.22        147.09        17.20 o                         
 -16   6   2        104.18         83.81        14.82 o                         
 -15   6   2          9.60         11.98        10.10 o                         
 -14   6   2        589.18        578.58        27.72 o                         
 -13   6   2        193.06        176.89        13.12 o                         
 -12   6   2        106.47        129.27        14.71 o                         
 -11   6   2        738.06        675.19        27.62 o                         
 -10   6   2        164.34        162.42        15.10 o                         
  -9   6   2        552.64        563.67        24.44 o                         
  -8   6   2        608.80        597.62        25.10 o                         
  -7   6   2         93.83         67.23         9.05 o                         
  -6   6   2        473.85        534.08        18.75 o                         
  -5   6   2        991.77        960.90        22.28 o                         
  -4   6   2          0.01         -3.20         6.64 o                         
  -3   6   2       1013.78       1006.03        23.17 o                         
  -2   6   2        508.69        508.34        14.34 o                         
  -1   6   2         89.46        110.00         8.03 o                         
   0   6   2        826.99        840.44        18.81 o                         
   1   6   2        173.21        202.24        18.13 o                         
   2   6   2        470.51        510.06        19.46 o                         
   3   6   2        638.18        639.33        22.50 o                         
   4   6   2         27.26         19.45         8.20 o                         
   5   6   2        746.11        716.57        32.09 o                         
   6   6   2        361.30        383.90        17.05 o                         
   7   6   2          4.43          8.77         7.26 o                         
   8   6   2        315.05        324.58        17.75 o                         
   9   6   2        516.67        547.21        26.42 o                         
  10   6   2         49.01         70.40        10.13 o                         
  11   6   2        504.42        503.47        20.54 o                         
  12   6   2         44.11         48.48         9.87 o                         
  13   6   2        105.26        108.73        13.83 o                         
  14   6   2        426.61        363.69        23.06 o                         
  15   6   2         56.06         47.23        13.04 o                         
  16   6   2         85.69        109.62        37.63 o                         
  17   6   2        272.60        226.84        33.09 o                         
  18   6   2          0.03         18.96        11.32 o                         
  19   6   2        115.56        108.74        17.40 o                         
  20   6   2         15.79         25.73        18.25 o                         
  21   6   2          5.18          4.37         8.70 o                         
  22   6   2        106.09         88.49        17.68 o                         
 -20   7   2         23.21         30.59        16.98 o                         
 -19   7   2          1.12         14.91        14.21 o                         
 -18   7   2        102.35         79.43        35.04 o                         
 -17   7   2          2.73          5.61        13.62 o                         
 -16   7   2         50.22         41.70        13.97 o                         
 -15   7   2         43.03         27.95        26.69 o                         
 -14   7   2          8.26         15.70        10.95 o                         
 -13   7   2         35.85         53.96        13.61 o                         
 -12   7   2         69.81         58.70        13.84 o                         
 -11   7   2         38.26         49.75        22.42 o                         
 -10   7   2         73.93        102.40        25.87 o                         
  -9   7   2         13.49         16.07        19.16 o                         
  -8   7   2         21.03          4.27        17.43 o                         
  -7   7   2        166.96        168.22        27.42 o                         
  -6   7   2          5.24         -2.86         9.68 o                         
  -5   7   2        223.54        205.68        17.36 o                         
  -4   7   2        175.61        181.30        27.42 o                         
  -3   7   2         44.62         36.50        19.06 o                         
  -2   7   2        165.64        196.18        27.42 o                         
   0   7   2          2.52          3.27        15.61 o                         
   1   7   2        198.83        213.22        18.34 o                         
   2   7   2        285.86        291.89        21.76 o                         
   3   7   2         10.45         16.12        11.27 o                         
   4   7   2        361.35        368.98        24.52 o                         
   5   7   2        333.51        334.36        24.23 o                         
   6   7   2         83.32         99.92        12.35 o                         
   7   7   2        437.02        376.92        19.89 o                         
   8   7   2          0.63          8.17         8.73 o                         
   9   7   2         90.99        102.37        14.94 o                         
  10   7   2        116.86        120.98        30.64 o                         
  11   7   2          1.83        -10.69        16.25 o                         
  12   7   2        163.43        134.80        16.74 o                         
  13   7   2         37.38         55.03        13.87 o                         
  14   7   2         24.00         43.55        12.98 o                         
  15   7   2         65.78         53.04        14.22 o                         
  16   7   2         39.91         44.76        13.99 o                         
  17   7   2         34.77         37.21        16.39 o                         
  18   7   2         64.44         69.25        20.29 o                         
 -13   8   2         24.51         24.12        13.73 o                         
 -12   8   2          0.64        -10.43        10.43 o                         
 -11   8   2         49.27         17.52        22.15 o                         
 -10   8   2         61.90         81.16        26.15 o                         
  -9   8   2          9.69         13.44        20.15 o                         
  -8   8   2         13.00         13.62        19.06 o                         
  -7   8   2         20.56          9.53        19.25 o                         
  -6   8   2          6.79        -12.89        17.98 o                         
  -5   8   2         69.40         77.80        23.69 o                         
  -4   8   2          1.54         -9.08        16.61 o                         
  -3   8   2         51.52         34.41        20.34 o                         
   5   8   2         39.09         42.49        14.04 o                         
   6   8   2          6.71          2.17        11.26 o                         
   7   8   2          6.13         14.55        16.61 o                         
   8   8   2         26.46          0.02        12.12 o                         
   9   8   2         25.22         32.31        14.24 o                         
  10   8   2          2.08          7.57        13.16 o                         
  11   8   2          0.22         16.08        13.18 o                         
 -33   1   3          1.11          6.65        10.81 o                         
 -32   1   3          0.32         12.68        11.65 o                         
 -31   1   3          3.67          0.12         7.47 o                         
 -30   1   3          0.12         -0.62         9.19 o                         
 -29   1   3          9.40          8.16         7.30 o                         
 -28   1   3          0.16          0.15         6.46 o                         
 -27   1   3          0.12         -1.62         6.45 o                         
 -26   1   3         12.65          4.73         7.85 o                         
 -25   1   3          0.45         -1.48         5.52 o                         
 -24   1   3         15.70         12.51         5.89 o                         
 -23   1   3         28.72         15.42         4.23 o                         
 -22   1   3         57.10         56.54         5.64 o                         
 -21   1   3          8.09          8.42         4.49 o                         
 -20   1   3        493.49        482.53         9.70 o                         
 -19   1   3         14.62         11.91         3.55 o                         
 -18   1   3          0.01          2.33         2.82 o                         
 -17   1   3        148.65        136.66         5.09 o                         
 -16   1   3        417.56        399.68         7.39 o                         
 -15   1   3         10.46          6.20         2.33 o                         
 -14   1   3         48.69         52.29         2.98 o                         
 -13   1   3         97.62        106.25         3.77 o                         
 -12   1   3        101.48        124.31         4.28 o                         
 -11   1   3        152.99        138.31         4.88 o                         
 -10   1   3       1227.84       1274.24        14.72 o                         
  -9   1   3        240.99        242.52         5.99 o                         
  -8   1   3       3770.76       3761.69        34.29 o                         
  -7   1   3       1708.84       1762.03        20.70 o                         
  -6   1   3         35.59         39.55         2.13 o                         
  -5   1   3         82.99         73.44         2.99 o                         
  -4   1   3       1264.04       1260.92        16.52 o                         
  -3   1   3       4125.56       4009.35        43.57 o                         
  -2   1   3       1809.64       1789.93        25.08 o                         
  -1   1   3          1.67          1.83         2.06 o                         
   0   1   3       4657.92       4749.50        51.05 o                         
   1   1   3        598.98        607.44         7.93 o                         
   2   1   3        575.77        620.13         7.42 o                         
   3   1   3       2939.60       3005.28        29.96 o                         
   4   1   3       1854.37       1988.88        24.78 o                         
   5   1   3       1285.32       1254.51        14.71 o                         
   6   1   3        772.43        755.27        10.38 o                         
   7   1   3        435.43        470.59         7.96 o                         
   8   1   3         76.49         50.80         3.11 o                         
   9   1   3         21.22         28.28         3.45 o                         
  10   1   3        128.48        153.48         5.39 o                         
  11   1   3        204.59        191.12         6.19 o                         
  12   1   3         45.46         48.19         4.19 o                         
  13   1   3         11.74          9.90         3.16 o                         
  14   1   3         35.18         31.87         4.01 o                         
  15   1   3          1.95          7.27         3.51 o                         
  16   1   3          8.15          9.73         3.46 o                         
  17   1   3         10.34          9.02         3.56 o                         
  18   1   3         11.52         11.30         3.90 o                         
  19   1   3        168.46        185.56         8.92 o                         
  20   1   3         91.12         82.81         7.62 o                         
  21   1   3         44.03         46.94         9.50 o                         
  22   1   3         58.71         64.73         7.57 o                         
  23   1   3          2.24         -5.64         5.78 o                         
  24   1   3          4.04          6.59         7.42 o                         
  25   1   3          8.92         -1.43         7.27 o                         
  26   1   3         11.09         12.85        11.69 o                         
  27   1   3         61.29         60.29        11.25 o                         
  28   1   3         20.66         30.46        18.31 o                         
  29   1   3          0.01          4.26         9.03 o                         
  30   1   3          5.41          8.00        11.68 o                         
 -32   2   3         13.60         25.59        13.47 o                         
 -31   2   3         76.42        108.16        17.61 o                         
 -30   2   3         27.58         35.10        11.84 o                         
 -29   2   3         56.81         87.15        12.07 o                         
 -28   2   3         19.63         10.76         8.75 o                         
 -27   2   3         32.52         21.58         7.57 o                         
 -26   2   3         34.85         53.56         8.74 o                         
 -25   2   3         29.57         14.35         6.50 o                         
 -24   2   3         12.47          5.77         5.82 o                         
 -23   2   3        487.43        485.75        14.53 o                         
 -22   2   3         13.76         10.74         4.80 o                         
 -21   2   3        276.36        286.00         9.35 o                         
 -20   2   3        546.34        561.29        11.53 o                         
 -19   2   3        162.29        174.98         6.50 o                         
 -18   2   3        729.04        771.36        12.39 o                         
 -17   2   3       1395.46       1351.94        17.25 o                         
 -16   2   3        222.25        228.73         6.53 o                         
 -15   2   3        821.79        831.57        11.30 o                         
 -14   2   3         10.81         18.28         2.74 o                         
 -13   2   3        152.53        164.60         4.67 o                         
 -12   2   3       1770.23       1690.41        16.90 o                         
 -11   2   3        392.21        381.25         6.16 o                         
 -10   2   3         82.57         66.09         2.86 o                         
  -9   2   3        670.01        608.92         7.77 o                         
  -8   2   3          5.35          2.49         1.80 o                         
  -7   2   3         18.91         47.54         2.47 o                         
  -6   2   3        179.25        165.53         4.00 o                         
  -5   2   3        478.06        452.48         6.52 o                         
  -4   2   3       1733.50       1623.14        20.86 o                         
  -3   2   3        201.15        198.19         4.35 o                         
  -2   2   3        112.38         97.88         4.18 o                         
  -1   2   3       4140.34       4050.70        47.86 o                         
   0   2   3        361.26        433.92         8.01 o                         
   1   2   3       2260.04       2280.73        27.84 o                         
   2   2   3        588.24        581.54         9.84 o                         
   3   2   3        140.45        172.25         4.81 o                         
   4   2   3         30.13         14.76         2.79 o                         
   5   2   3        729.12        804.91        10.21 o                         
   6   2   3        707.81        727.80        10.13 o                         
   7   2   3       2416.26       2358.61        24.83 o                         
   8   2   3          0.67         -0.25         2.13 o                         
   9   2   3          5.72         13.71         2.76 o                         
  10   2   3       2643.74       2636.37        29.50 o                         
  11   2   3        302.18        314.47         7.68 o                         
  12   2   3        316.95        302.16         7.72 o                         
  13   2   3        606.40        585.96        10.98 o                         
  14   2   3        171.88        185.76         7.24 o                         
  15   2   3       1046.43       1042.33        17.27 o                         
  16   2   3          0.59          2.25         3.76 o                         
  17   2   3          0.32          1.84         4.02 o                         
  18   2   3       1692.55       1661.73        33.46 o                         
  19   2   3         12.54          7.82         5.59 o                         
  20   2   3        151.97        144.29        10.08 o                         
  21   2   3         43.28         58.94         9.27 o                         
  22   2   3         47.44         35.17         8.56 o                         
  23   2   3         51.08         55.10        11.41 o                         
  24   2   3         20.63         34.66        10.66 o                         
  25   2   3         27.17         25.21        10.37 o                         
  26   2   3        117.08        128.99        15.66 o                         
  27   2   3          5.74         15.99         9.92 o                         
  28   2   3         13.28          8.25         9.51 o                         
  29   2   3          2.40          1.31         8.98 o                         
  30   2   3         77.18         76.58        13.89 o                         
 -31   3   3          8.71          8.89        12.14 o                         
 -30   3   3         69.31         89.10        17.12 o                         
 -29   3   3          4.95          9.40        18.52 o                         
 -28   3   3          5.06         -0.08         8.08 o                         
 -27   3   3        180.04        232.83        18.37 o                         
 -26   3   3          7.15         -0.67         7.10 o                         
 -25   3   3         20.51         18.05         8.46 o                         
 -24   3   3         68.62         85.44         8.32 o                         
 -23   3   3        118.69        121.59         9.17 o                         
 -22   3   3        299.49        319.74        11.86 o                         
 -21   3   3         12.17         10.84         4.91 o                         
 -20   3   3         40.47         38.51         5.42 o                         
 -19   3   3        156.23        186.76         7.81 o                         
 -18   3   3         93.78         86.10         5.74 o                         
 -17   3   3          9.29         -3.32         3.32 o                         
 -16   3   3        536.81        535.36        12.61 o                         
 -15   3   3         73.59         83.47         4.88 o                         
 -14   3   3        495.29        493.87         9.39 o                         
 -13   3   3       1484.92       1492.72        22.02 o                         
 -12   3   3          8.54          7.77         3.15 o                         
 -11   3   3       2394.53       2474.63        27.35 o                         
 -10   3   3        886.91        874.84        17.26 o                         
  -9   3   3        241.82        279.28         6.96 o                         
  -8   3   3       6065.59       5944.64        72.91 o                         
  -7   3   3          7.24         -2.31         3.65 o                         
  -6   3   3       1603.74       1600.75        22.82 o                         
  -5   3   3       5061.20       5140.10        59.84 o                         
  -4   3   3         43.48         42.73         4.53 o                         
  -3   3   3       1900.29       1839.43        24.32 o                         
  -2   3   3       2141.51       2196.66        32.37 o                         
  -1   3   3         72.14         87.93         6.28 o                         
   0   3   3       6940.57       6893.96        74.15 o                         
   1   3   3        284.10        296.85        11.54 o                         
   2   3   3         10.86         12.42         2.68 o                         
   3   3   3       4836.32       4831.65        52.17 o                         
   4   3   3        174.94        205.30         5.99 o                         
   5   3   3       1326.23       1352.23        18.03 o                         
   6   3   3       1869.33       1709.43        22.35 o                         
   7   3   3          5.97         12.26         3.25 o                         
   8   3   3       1508.11       1436.43        19.82 o                         
   9   3   3        934.71        937.48        15.15 o                         
  10   3   3         25.12         36.01         4.12 o                         
  11   3   3       1168.92       1152.68        17.94 o                         
  12   3   3        120.49        111.54         6.13 o                         
  13   3   3          3.09          2.88         3.70 o                         
  14   3   3        892.01        906.31        16.37 o                         
  15   3   3        136.78        136.52         7.20 o                         
  16   3   3         36.84         39.31         5.84 o                         
  17   3   3        553.07        563.95        19.56 o                         
  18   3   3         32.42         29.10         7.52 o                         
  19   3   3         91.56        150.05        11.94 o                         
  20   3   3         30.69         34.65         8.23 o                         
  21   3   3        147.89        128.69        11.89 o                         
  22   3   3        618.82        665.47        23.47 o                         
  23   3   3         24.15         31.60        10.54 o                         
  24   3   3          1.02          2.71         8.85 o                         
  25   3   3         30.92         64.28        12.90 o                         
  26   3   3         68.06         56.65        13.05 o                         
  27   3   3         93.14        123.99        28.73 o                         
  28   3   3         22.22         24.02        13.66 o                         
  29   3   3          8.21         11.22        11.03 o                         
 -29   4   3          6.72         -0.23        10.86 o                         
 -28   4   3         69.77         77.97        14.15 o                         
 -27   4   3         27.28         26.31        11.83 o                         
 -26   4   3        180.57        204.97        14.89 o                         
 -25   4   3         26.75         29.68         8.89 o                         
 -24   4   3          2.56         -6.31         7.11 o                         
 -23   4   3        385.97        424.66        17.99 o                         
 -22   4   3         16.32         23.29         8.74 o                         
 -21   4   3         37.31         43.96         8.34 o                         
 -20   4   3        625.18        686.72        20.15 o                         
 -19   4   3         22.83         36.89         6.86 o                         
 -18   4   3        966.82        983.31        20.10 o                         
 -17   4   3        467.73        466.28        14.24 o                         
 -16   4   3        561.07        538.69        15.85 o                         
 -15   4   3        860.29        888.24        17.47 o                         
 -14   4   3          0.82          1.32         4.43 o                         
 -13   4   3        285.42        275.66         9.82 o                         
 -12   4   3       2871.30       2848.10        42.01 o                         
 -11   4   3        500.55        550.76        11.29 o                         
 -10   4   3        858.28        833.81        15.38 o                         
  -9   4   3       2043.67       2005.38        32.02 o                         
  -8   4   3         10.41          8.39         4.91 o                         
  -7   4   3       1867.17       1900.11        30.46 o                         
  -6   4   3       1606.61       1630.13        27.17 o                         
  -5   4   3          3.24          4.63         5.98 o                         
  -4   4   3       6095.39       6106.77        72.73 o                         
  -3   4   3          8.19         12.38         4.09 o                         
  -2   4   3         16.94         11.30         4.61 o                         
  -1   4   3       3153.12       3062.28        33.73 o                         
   0   4   3        431.24        448.01         8.80 o                         
   1   4   3       1175.73       1155.45        16.77 o                         
   2   4   3       1387.63       1360.75        21.19 o                         
   3   4   3        105.16        119.57         7.19 o                         
   4   4   3       2235.13       2085.31        26.61 o                         
   5   4   3        989.34       1017.82        15.88 o                         
   6   4   3         31.80         28.60         3.82 o                         
   7   4   3       3772.64       3868.66        48.47 o                         
   8   4   3        287.16        295.42         9.62 o                         
   9   4   3        559.44        543.24        11.92 o                         
  10   4   3       3622.53       3587.25        42.70 o                         
  11   4   3         51.56         73.51         5.94 o                         
  12   4   3       1564.64       1493.92        22.80 o                         
  13   4   3        670.75        661.51        15.36 o                         
  14   4   3        162.06        179.38        11.88 o                         
  15   4   3       1207.14       1183.86        29.76 o                         
  16   4   3        405.88        347.81        15.87 o                         
  17   4   3         16.59         15.35         6.95 o                         
  18   4   3        659.47        671.95        22.57 o                         
  19   4   3        131.22        134.59        12.08 o                         
  20   4   3         42.12         47.98        11.29 o                         
  21   4   3        145.04        150.00        15.57 o                         
  22   4   3         47.50         34.18        10.91 o                         
  23   4   3        153.70        145.27        16.54 o                         
  24   4   3         21.53         22.80        10.30 o                         
  25   4   3         36.65         32.32        11.46 o                         
  26   4   3         15.60         24.99        11.29 o                         
  27   4   3         22.28          7.58        10.54 o                         
 -27   5   3        112.81        106.91        18.73 o                         
 -26   5   3         26.23         23.51        12.55 o                         
 -25   5   3        110.25        103.59        15.27 o                         
 -24   5   3        253.38        288.23        26.69 o                         
 -23   5   3         63.11         74.62        12.21 o                         
 -22   5   3        203.36        227.43        16.61 o                         
 -21   5   3          1.03         12.03         8.22 o                         
 -20   5   3          0.43         15.04         7.92 o                         
 -19   5   3        499.86        508.75        21.30 o                         
 -18   5   3          1.02         -6.86         6.86 o                         
 -17   5   3        135.13        151.50        12.81 o                         
 -16   5   3       1207.59       1214.60        31.94 o                         
 -15   5   3          3.36          8.50        12.06 o                         
 -14   5   3        654.04        657.39        19.91 o                         
 -13   5   3       1226.47       1207.53        32.89 o                         
 -12   5   3         40.87         37.07         9.98 o                         
 -11   5   3       2812.59       2864.57        58.24 o                         
 -10   5   3        304.07        291.22        13.54 o                         
  -9   5   3        252.09        283.86        10.04 o                         
  -8   5   3       1648.35       1629.30        27.35 o                         
  -7   5   3        401.75        363.75        10.65 o                         
  -6   5   3       1113.55       1121.58        17.57 o                         
  -5   5   3       3389.55       3318.40        40.04 o                         
  -4   5   3          2.48          5.76         4.19 o                         
  -3   5   3       1066.41       1029.30        18.85 o                         
  -2   5   3       2232.75       2197.20        26.78 o                         
  -1   5   3          7.93         22.63         6.11 o                         
   0   5   3       3354.57       3345.86        38.05 o                         
   1   5   3        262.09        284.71         8.88 o                         
   2   5   3       1137.65       1053.20        19.31 o                         
   3   5   3       3717.93       3732.26        49.24 o                         
   4   5   3          4.20         15.56         4.93 o                         
   5   5   3        861.54        828.53        14.33 o                         
   6   5   3       2208.32       2114.43        26.79 o                         
   7   5   3         34.51         54.07         6.05 o                         
   8   5   3       1047.05        979.31        19.49 o                         
   9   5   3        197.40        206.25        15.34 o                         
  10   5   3          3.49         -2.25         7.16 o                         
  11   5   3       1494.18       1413.54        70.99 o                         
  12   5   3        433.99        398.03        24.01 o                         
  13   5   3        176.17        153.65        16.07 o                         
  14   5   3       1421.96       1396.96        34.15 o                         
  15   5   3        228.36        192.86        16.13 o                         
  16   5   3        177.13        176.29        15.90 o                         
  17   5   3        501.59        510.34        24.81 o                         
  18   5   3          0.98          6.97         8.75 o                         
  19   5   3        275.27        310.96        21.41 o                         
  20   5   3        122.66        113.23        15.07 o                         
  21   5   3         10.55          7.91         8.61 o                         
  22   5   3        344.32        405.43        24.15 o                         
  23   5   3        100.71        101.49        15.61 o                         
  24   5   3          0.15          5.05        10.58 o                         
 -24   6   3          2.30         12.71        15.34 o                         
 -23   6   3        284.40        297.77        31.32 o                         
 -22   6   3          0.28        -10.23        10.23 o                         
 -21   6   3        168.30        184.48        26.05 o                         
 -20   6   3        281.37        286.25        23.26 o                         
 -19   6   3         29.43         26.13        14.43 o                         
 -18   6   3        595.97        587.77        60.10 o                         
 -17   6   3        106.72        138.93        35.81 o                         
 -16   6   3         80.45         99.32        15.37 o                         
 -15   6   3        870.63        900.94        37.90 o                         
 -14   6   3         39.65         50.14        13.62 o                         
 -13   6   3        150.14        181.75        29.41 o                         
 -12   6   3        767.10        890.86        54.92 o                         
 -11   6   3          1.48         25.78        18.88 o                         
 -10   6   3        735.86        780.56        49.39 o                         
  -9   6   3        860.97        876.61        52.11 o                         
  -8   6   3         37.90         75.26        21.61 o                         
  -7   6   3       2215.99       2135.42        87.61 o                         
  -6   6   3        764.59        732.93        21.90 o                         
  -5   6   3        253.65        262.30        14.24 o                         
  -4   6   3       2311.17       2308.64        47.75 o                         
  -3   6   3        259.16        271.10        23.62 o                         
  -2   6   3        793.48        795.60        19.79 o                         
  -1   6   3       2148.02       2167.98        39.11 o                         
   0   6   3         56.00         86.34        13.93 o                         
   1   6   3       1046.57       1034.01        26.74 o                         
   2   6   3       2032.30       1997.91        42.69 o                         
   3   6   3         95.85        146.84        21.15 o                         
   4   6   3       1479.79       1424.85        37.83 o                         
   5   6   3       1492.00       1450.26        36.01 o                         
   6   6   3         49.91         53.09         9.73 o                         
   7   6   3       1947.08       1949.53        44.95 o                         
   8   6   3        403.25        457.48        31.03 o                         
   9   6   3         91.82        114.05        19.57 o                         
  10   6   3       1848.56       1745.54        54.85 o                         
  11   6   3         48.39         88.78        12.67 o                         
  12   6   3        547.51        520.69        26.26 o                         
  13   6   3        230.26        271.59        20.77 o                         
  14   6   3         19.28         33.60        12.16 o                         
  15   6   3        467.68        514.53        52.02 o                         
  16   6   3        253.75        264.66        22.03 o                         
  17   6   3          9.95         10.05        11.69 o                         
  18   6   3        301.44        310.19        24.32 o                         
  19   6   3         59.62         41.03        17.07 o                         
  20   6   3         38.65         26.42        15.07 o                         
  21   6   3        186.19        185.83        26.87 o                         
 -19   7   3        278.58        247.93        28.96 o                         
 -18   7   3         52.46         57.51        15.60 o                         
 -17   7   3        111.65        107.98        19.52 o                         
 -16   7   3        727.60        711.36        34.58 o                         
 -15   7   3          0.46         -0.41        11.23 o                         
 -14   7   3        428.80        479.61        28.38 o                         
 -13   7   3        429.25        444.45        27.05 o                         
 -12   7   3          4.21          6.81        18.88 o                         
 -11   7   3        786.18        765.49        53.47 o                         
 -10   7   3        158.67        153.06        28.87 o                         
  -9   7   3         95.20        132.54        27.69 o                         
  -8   7   3        699.68        745.43        50.66 o                         
  -7   7   3         85.46        107.31        24.60 o                         
  -6   7   3        462.21        441.03        39.13 o                         
  -5   7   3        852.92        842.02        52.75 o                         
  -4   7   3          0.04          2.81        16.70 o                         
  -3   7   3        644.51        740.43        48.66 o                         
  -1   7   3         48.38        101.50        21.88 o                         
   0   7   3       1821.23       1695.39        76.53 o                         
   1   7   3        213.66        314.29        33.86 o                         
   2   7   3        320.02        325.82        35.68 o                         
   3   7   3       1367.89       1379.46        70.54 o                         
   4   7   3        141.53        195.96        33.41 o                         
   5   7   3        501.80        498.82        26.93 o                         
   6   7   3       1077.91       1063.43        39.63 o                         
   7   7   3          8.33         30.93        18.16 o                         
   8   7   3        602.77        591.76        24.28 o                         
   9   7   3        227.41        226.78        17.00 o                         
  10   7   3          7.71         14.01        16.16 o                         
  11   7   3        552.08        530.79        32.62 o                         
  12   7   3        226.46        310.36        33.75 o                         
  13   7   3        200.58        215.16        18.36 o                         
  14   7   3        383.67        408.07        23.48 o                         
  15   7   3         44.89         59.70        13.89 o                         
  16   7   3        157.93        156.54        22.60 o                         
  17   7   3        309.56        311.92        22.93 o                         
 -11   8   3          5.35         17.61        23.97 o                         
 -10   8   3        386.77        491.69        47.39 o                         
  -9   8   3        409.71        407.35        43.94 o                         
  -8   8   3          0.11         -6.99        19.79 o                         
  -7   8   3        573.41        555.69        47.84 o                         
  -6   8   3        286.08        306.31        37.13 o                         
  -5   8   3         86.21         93.14        26.42 o                         
   3   8   3          0.08         -2.63        13.53 o                         
   4   8   3        464.36        498.49        36.77 o                         
   5   8   3        268.80        276.22        23.49 o                         
   6   8   3         84.46        111.19        19.16 o                         
   7   8   3        528.20        545.17        49.07 o                         
   8   8   3         74.63         94.43        21.38 o                         
   9   8   3        127.88        135.25        19.83 o                         
  10   8   3        480.17        483.09        30.62 o                         
 -33   0   4         72.93         78.71        26.51 o                         
 -32   0   4         43.91         75.08        26.60 o                         
 -31   0   4         48.75         38.04        23.24 o                         
 -30   0   4        160.64        157.24        30.23 o                         
 -29   0   4         90.39        143.86        16.96 o                         
 -28   0   4          7.23         22.41        10.84 o                         
 -27   0   4       1161.84       1237.43        40.82 o                         
 -26   0   4         37.85         52.05        12.12 o                         
 -25   0   4        320.10        320.48        20.74 o                         
 -24   0   4        778.43        806.93        34.77 o                         
 -23   0   4         84.66         65.63        20.79 o                         
 -22   0   4        608.77        657.97        25.87 o                         
 -21   0   4        873.34        853.44        23.97 o                         
 -20   0   4         50.90         56.53        12.76 o                         
 -19   0   4       6716.16       6528.77       105.34 o                         
 -18   0   4         98.60        116.17         7.00 o                         
 -17   0   4        257.12        251.93        12.60 o                         
 -16   0   4       7671.56       7931.16       156.50 o                         
 -15   0   4        354.02        409.45        11.76 o                         
 -14   0   4       4882.68       4750.57        66.90 o                         
 -13   0   4       5797.68       5640.57        70.21 o                         
 -12   0   4        331.91        372.70         8.83 o                         
 -11   0   4      14967.10      14210.94       167.04 o                         
 -10   0   4        709.59        584.42        11.69 o                         
  -9   0   4       1902.61       1862.61        32.94 o                         
  -8   0   4      20345.17      19976.38       462.67 o                         
  -7   0   4         55.87         51.50        11.03 o                         
  -6   0   4       4767.26       4625.64        66.20 o                         
  -5   0   4      12316.79      11771.05       298.60 o                         
  -4   0   4        508.80        552.01        21.11 o                         
  -3   0   4      12582.79      12110.79       194.83 o                         
  -2   0   4       6383.11       6303.17        86.28 o                         
  -1   0   4          1.25          6.31         3.66 o                         
   0   0   4      16060.09      15626.28       261.59 o                         
   1   0   4       3069.34       3048.82        42.25 o                         
   2   0   4        841.58        733.72        15.08 o                         
   3   0   4      19843.47      19379.55       360.02 o                         
   4   0   4       1193.25       1375.49        51.73 o                         
   5   0   4       5170.70       4873.32        79.06 o                         
   6   0   4      20094.63      19947.54       303.90 o                         
   7   0   4        195.36        235.64        15.14 o                         
   8   0   4       8476.06       7792.77       124.50 o                         
   9   0   4       6340.17       6265.66       102.81 o                         
  10   0   4        123.60        124.99        11.70 o                         
  11   0   4      13403.20      12865.07       210.22 o                         
  12   0   4       2134.56       2039.40        35.83 o                         
  13   0   4        831.40        844.83        17.73 o                         
  14   0   4      10656.16      10315.50       129.03 o                         
  15   0   4        709.85        685.59        16.58 o                         
  16   0   4        174.42        205.88         9.95 o                         
  17   0   4       3133.76       3008.35        45.84 o                         
  18   0   4        517.46        440.22        18.25 o                         
  19   0   4       2190.82       2323.67        49.66 o                         
  20   0   4        746.52        684.88        23.70 o                         
  21   0   4          0.28         -0.51         7.31 o                         
  22   0   4       1411.77       1482.76        49.66 o                         
  23   0   4        284.15        261.60        22.13 o                         
  24   0   4         24.52         44.49        12.52 o                         
  25   0   4        374.88        387.51        25.01 o                         
  26   0   4          0.53          0.35        10.30 o                         
  27   0   4         75.91        142.29        18.34 o                         
  28   0   4        143.40        151.62        18.89 o                         
  29   0   4          7.31         18.43        15.89 o                         
 -33   1   4          1.58         12.35        23.33 o                         
 -32   1   4         41.29         57.28        26.60 o                         
 -31   1   4        103.20        136.19        23.79 o                         
 -30   1   4         27.03         18.00        15.40 o                         
 -29   1   4        243.64        281.03        18.87 o                         
 -28   1   4        111.04        162.52        28.57 o                         
 -27   1   4         49.81         35.94         8.32 o                         
 -26   1   4        664.82        717.25        21.11 o                         
 -25   1   4         79.39         98.23        10.98 o                         
 -24   1   4         46.05         51.03         7.26 o                         
 -23   1   4       1036.68       1064.66        22.34 o                         
 -22   1   4          2.72          8.85         7.35 o                         
 -21   1   4        973.43        959.24        18.38 o                         
 -20   1   4       1388.46       1366.29        20.77 o                         
 -19   1   4       1106.36       1057.06        17.29 o                         
 -18   1   4       1582.17       1631.04        22.38 o                         
 -17   1   4       1972.34       1932.65        23.07 o                         
 -16   1   4        538.49        565.10        10.12 o                         
 -15   1   4       9488.52       9199.56        82.22 o                         
 -14   1   4         17.35         20.09         2.98 o                         
 -13   1   4        443.06        410.46         7.27 o                         
 -12   1   4      10236.25      10141.09        84.80 o                         
 -11   1   4         71.49         79.33         3.05 o                         
 -10   1   4       3990.00       3878.83        38.65 o                         
  -9   1   4      17748.96      18216.77       197.26 o                         
  -8   1   4        311.03        380.15        11.55 o                         
  -7   1   4      18072.17      17980.06       170.24 o                         
  -6   1   4      10485.60      10293.35       105.47 o                         
  -5   1   4        685.01        819.91        17.39 o                         
  -4   1   4      19732.84      19177.44       227.29 o                         
  -3   1   4       3039.35       3041.47        43.58 o                         
  -2   1   4       2492.25       2431.80        28.08 o                         
  -1   1   4      21318.62      22241.33       220.64 o                         
   0   1   4         69.53        180.46         7.70 o                         
   1   1   4      13701.30      13685.00       147.65 o                         
   2   1   4      24624.87      26050.44       257.45 o                         
   3   1   4       1692.93       1944.36        35.38 o                         
   4   1   4      11133.30      10772.87       118.04 o                         
   5   1   4       3298.56       3304.67        39.79 o                         
   6   1   4        229.95        361.45         8.68 o                         
   7   1   4      24344.88      23914.30       238.72 o                         
   8   1   4         75.36         80.81         4.93 o                         
   9   1   4       2435.58       2275.05        26.13 o                         
  10   1   4       8441.94       8067.04        79.83 o                         
  11   1   4        803.02        775.98        12.81 o                         
  12   1   4       1740.29       1645.19        21.53 o                         
  13   1   4       4085.05       3925.21        43.19 o                         
  14   1   4        565.12        530.73        11.37 o                         
  15   1   4       4212.87       4104.29        45.76 o                         
  16   1   4        182.96        175.19         7.11 o                         
  17   1   4        137.85        159.31         8.01 o                         
  18   1   4       1684.32       1708.75        30.78 o                         
  19   1   4        270.48        282.64        21.38 o                         
  20   1   4        483.79        537.68        16.53 o                         
  21   1   4       1167.92       1271.78        26.70 o                         
  22   1   4         31.85         16.73         6.45 o                         
  23   1   4        234.11        334.01        14.56 o                         
  24   1   4        446.86        431.82        18.31 o                         
  25   1   4         11.52         11.63         8.50 o                         
  26   1   4        411.56        469.30        22.40 o                         
  27   1   4        121.77        120.67        14.38 o                         
  28   1   4          1.73          7.01         9.08 o                         
  29   1   4        381.28        450.23        23.56 o                         
 -32   2   4          7.61          2.91        25.15 o                         
 -31   2   4          4.76         42.49        27.33 o                         
 -30   2   4        153.03        158.69        19.05 o                         
 -29   2   4          0.25         20.92        11.54 o                         
 -28   2   4         63.33         67.96        11.99 o                         
 -27   2   4        404.09        443.54        20.81 o                         
 -26   2   4         11.92         11.86         6.93 o                         
 -25   2   4        367.20        348.05        23.00 o                         
 -24   2   4        283.67        322.55        14.40 o                         
 -23   2   4        109.96         90.31         7.94 o                         
 -22   2   4       1424.97       1417.19        24.91 o                         
 -21   2   4        644.95        635.61        15.56 o                         
 -20   2   4         70.35         79.07         6.33 o                         
 -19   2   4       3969.52       3889.21        43.07 o                         
 -18   2   4        468.18        469.59        10.68 o                         
 -17   2   4        503.53        495.71         9.88 o                         
 -16   2   4       3963.14       3952.74        39.32 o                         
 -15   2   4         15.07         32.27         4.62 o                         
 -14   2   4       3616.06       3586.27        35.52 o                         
 -13   2   4       3724.15       3653.33        35.73 o                         
 -12   2   4        134.26        158.15         5.11 o                         
 -11   2   4       7330.54       7121.42        64.11 o                         
 -10   2   4       1600.08       1504.74        17.00 o                         
  -9   2   4       1811.11       1812.59        21.80 o                         
  -8   2   4       7601.20       7404.26        72.31 o                         
  -7   2   4        564.08        648.22         9.55 o                         
  -6   2   4       2859.99       2709.13        38.89 o                         
  -5   2   4      21302.22      21499.77       293.81 o                         
  -4   2   4         30.38         90.39         8.19 o                         
  -3   2   4      14886.91      15194.81       181.91 o                         
  -2   2   4       7281.66       7478.83        83.79 o                         
  -1   2   4         36.71         57.70         8.29 o                         
   0   2   4      13335.19      13176.51       156.62 o                         
   1   2   4       2894.28       2979.71        39.18 o                         
   2   2   4         20.86         38.79         5.62 o                         
   3   2   4      19319.46      19011.37       208.21 o                         
   4   2   4       1073.96       1147.21        17.91 o                         
   5   2   4       1835.49       1592.53        22.94 o                         
   6   2   4       6868.76       6949.29        79.49 o                         
   7   2   4        559.94        565.30         9.81 o                         
   8   2   4       4622.58       4367.99        42.46 o                         
   9   2   4       4156.16       4062.26        43.13 o                         
  10   2   4          3.51         20.43         3.55 o                         
  11   2   4       7845.72       7723.70        77.64 o                         
  12   2   4        826.03        809.76        15.01 o                         
  13   2   4        918.96        868.99        14.58 o                         
  14   2   4       4942.15       4806.18        52.16 o                         
  15   2   4         50.09         58.56         5.59 o                         
  16   2   4       1022.56       1046.38        18.66 o                         
  17   2   4       2863.24       2753.00        42.83 o                         
  18   2   4        396.37        355.56        13.20 o                         
  19   2   4       1579.00       1660.07        30.59 o                         
  20   2   4        455.36        422.45        21.92 o                         
  21   2   4          0.57         12.89         6.74 o                         
  22   2   4        664.60        687.14        40.51 o                         
  23   2   4        252.32        241.89        16.98 o                         
  24   2   4         73.17         87.11        12.87 o                         
  25   2   4        563.13        589.78        24.91 o                         
  26   2   4         52.11         31.51        10.75 o                         
  27   2   4         54.80         88.54        13.58 o                         
  28   2   4         42.17         34.22        11.98 o                         
  29   2   4          3.20         35.21        10.97 o                         
 -31   3   4        204.70        202.65        28.69 o                         
 -30   3   4         40.77         37.03        12.70 o                         
 -29   3   4        100.09         71.80        14.02 o                         
 -28   3   4         23.99         26.96        11.63 o                         
 -27   3   4          0.17          4.23         9.37 o                         
 -26   3   4        575.94        560.51        42.94 o                         
 -25   3   4         44.11         48.99        11.79 o                         
 -24   3   4        110.93        104.99         9.78 o                         
 -23   3   4       1369.28       1330.15        27.33 o                         
 -22   3   4          0.19          8.18         5.84 o                         
 -21   3   4        376.47        356.42        11.78 o                         
 -20   3   4        660.99        644.68        14.10 o                         
 -19   3   4          0.86          2.83         4.09 o                         
 -18   3   4        977.86        956.67        14.43 o                         
 -17   3   4        539.83        511.15         9.53 o                         
 -16   3   4         10.16         10.01         3.39 o                         
 -15   3   4       3379.37       3284.09        32.50 o                         
 -14   3   4        168.63        156.62         5.08 o                         
 -13   3   4        264.08        253.59         6.02 o                         
 -12   3   4       4344.16       4248.99        44.16 o                         
 -11   3   4        228.51        203.49         5.66 o                         
 -10   3   4       2676.70       2592.27        27.18 o                         
  -9   3   4       5246.99       5238.23        49.66 o                         
  -8   3   4         16.09         30.96         5.61 o                         
  -7   3   4       7911.58       7880.52        77.24 o                         
  -6   3   4       1034.55        975.22        15.77 o                         
  -5   3   4        323.32        291.00        14.58 o                         
  -4   3   4       8646.81       8709.52        99.57 o                         
  -3   3   4        821.03        788.84        14.39 o                         
  -2   3   4       2545.51       2475.19        27.30 o                         
  -1   3   4       8545.55       8812.15        84.45 o                         
   0   3   4        511.31        543.07        13.74 o                         
   1   3   4       5179.59       5048.61        58.87 o                         
   2   3   4       6390.36       6480.14        74.24 o                         
   3   3   4          3.49         14.50         7.69 o                         
   4   3   4       8807.04       8889.33        99.90 o                         
   5   3   4       3349.29       3444.15        42.51 o                         
   6   3   4        851.18        877.22        15.88 o                         
   7   3   4       8067.30       7770.26        76.53 o                         
   8   3   4        964.46        982.19        14.80 o                         
   9   3   4       1325.36       1235.98        17.53 o                         
  10   3   4       3815.77       3714.20        38.64 o                         
  11   3   4        118.47        132.63         5.81 o                         
  12   3   4       1352.33       1344.32        18.26 o                         
  13   3   4       1788.35       1728.13        22.06 o                         
  14   3   4          0.00          7.14         4.19 o                         
  15   3   4       1294.32       1225.65        24.53 o                         
  16   3   4       1132.71       1076.67        25.55 o                         
  17   3   4        128.19        161.99        11.21 o                         
  18   3   4       2077.73       2026.75        39.74 o                         
  19   3   4         53.92         73.30        10.94 o                         
  20   3   4         88.21        139.96        13.77 o                         
  21   3   4        879.05        865.40        41.12 o                         
  22   3   4         84.70         77.70        12.04 o                         
  23   3   4        187.01        238.87        17.33 o                         
  24   3   4        297.53        319.90        20.08 o                         
  25   3   4          0.52          3.36         8.50 o                         
  26   3   4        156.42        190.31        23.66 o                         
  27   3   4         14.96         20.68        10.81 o                         
 -29   4   4          0.78          5.94        12.39 o                         
 -28   4   4          4.29          0.89        12.20 o                         
 -27   4   4         65.22         81.45        14.37 o                         
 -26   4   4         59.55         46.32        16.78 o                         
 -25   4   4        172.33        136.33        15.71 o                         
 -24   4   4         35.05         33.68        11.11 o                         
 -23   4   4          0.11          1.52         9.33 o                         
 -22   4   4        908.72        825.02        29.14 o                         
 -21   4   4         85.55         92.59        10.40 o                         
 -20   4   4         56.42         40.96         7.45 o                         
 -19   4   4       1050.84        990.91        20.02 o                         
 -18   4   4         52.67         44.32         6.43 o                         
 -17   4   4        849.15        768.14        16.85 o                         
 -16   4   4       1200.15       1170.97        19.21 o                         
 -15   4   4         15.24         23.31         5.07 o                         
 -14   4   4       1898.46       1876.31        26.13 o                         
 -13   4   4        758.25        745.12        15.70 o                         
 -12   4   4         15.55         26.30         4.92 o                         
 -11   4   4       2893.45       2741.61        38.27 o                         
 -10   4   4        830.88        785.34        21.15 o                         
  -9   4   4        617.07        615.58        16.14 o                         
  -8   4   4       2837.31       2801.03        45.57 o                         
  -7   4   4        188.04        159.39         8.24 o                         
  -6   4   4        702.74        714.81        24.74 o                         
  -5   4   4       6316.21       6422.39        69.95 o                         
  -4   4   4         40.04         82.82        14.80 o                         
  -3   4   4       7406.16       7433.17        74.49 o                         
  -2   4   4       3192.69       3289.83        36.28 o                         
  -1   4   4          6.53         39.57         9.96 o                         
   0   4   4       4535.77       4603.15        47.45 o                         
   1   4   4       1708.77       1746.34        23.30 o                         
   2   4   4        216.59        222.02        10.71 o                         
   3   4   4       3827.43       3867.99        48.10 o                         
   4   4   4        102.14        137.79         7.25 o                         
   5   4   4       1671.41       1645.73        24.46 o                         
   6   4   4       1984.41       1974.59        28.55 o                         
   7   4   4        285.92        323.38         9.25 o                         
   8   4   4       1479.32       1474.06        22.11 o                         
   9   4   4       1443.55       1462.30        22.28 o                         
  10   4   4         25.46         38.82         5.05 o                         
  11   4   4       1267.42       1275.51        22.32 o                         
  12   4   4        460.52        478.69        13.28 o                         
  13   4   4        615.67        600.51        18.17 o                         
  14   4   4       1850.60       1742.78        34.71 o                         
  15   4   4          5.06          6.31         6.15 o                         
  16   4   4        318.82        305.26        24.26 o                         
  17   4   4        758.92        729.94        25.76 o                         
  18   4   4         20.47         -1.11         7.38 o                         
  19   4   4        376.19        417.11        20.71 o                         
  20   4   4        204.12        186.06        18.50 o                         
  21   4   4         15.49         26.89         9.53 o                         
  22   4   4        188.01        183.59        17.18 o                         
  23   4   4         22.46         15.57         9.34 o                         
  24   4   4          3.89         14.96        12.17 o                         
  25   4   4        253.40        249.96        19.58 o                         
  26   4   4         16.23         12.64        10.49 o                         
 -27   5   4          6.40         13.81        13.29 o                         
 -26   5   4        174.08        159.20        20.12 o                         
 -25   5   4         14.43         -2.15        10.95 o                         
 -24   5   4          5.07          3.02        10.19 o                         
 -23   5   4        116.01        105.60        19.54 o                         
 -22   5   4         13.22          2.68         9.28 o                         
 -21   5   4        131.41        116.30        14.49 o                         
 -20   5   4         55.84         57.95        11.78 o                         
 -19   5   4         13.86          1.51         8.64 o                         
 -18   5   4        409.30        387.31        14.84 o                         
 -17   5   4         57.55         47.35         9.56 o                         
 -16   5   4         29.19         33.64        11.18 o                         
 -15   5   4        948.03        891.14        26.73 o                         
 -14   5   4        283.34        245.58        13.14 o                         
 -13   5   4        860.24        798.61        25.75 o                         
 -12   5   4       1236.04       1158.72        31.33 o                         
 -11   5   4         61.67         46.99         9.59 o                         
 -10   5   4        725.89        726.60        20.37 o                         
  -9   5   4       1270.91       1197.58        26.86 o                         
  -8   5   4          2.55          8.24         8.11 o                         
  -7   5   4       1653.20       1662.31        33.08 o                         
  -6   5   4        512.77        475.00        16.29 o                         
  -5   5   4        239.63        246.09        12.32 o                         
  -4   5   4       1040.81       1038.89        21.89 o                         
  -3   5   4         60.89         63.44         5.80 o                         
  -2   5   4        118.81        138.06         7.46 o                         
  -1   5   4       1466.96       1474.71        27.15 o                         
   0   5   4          9.64         20.33         5.54 o                         
   1   5   4       1810.88       1744.92        26.32 o                         
   2   5   4        543.83        561.62        13.23 o                         
   3   5   4         28.44         38.37         5.54 o                         
   4   5   4       2022.78       1942.47        25.83 o                         
   5   5   4        804.43        823.32        20.92 o                         
   6   5   4        262.51        281.46        11.41 o                         
   7   5   4       2498.21       2280.10        46.78 o                         
   8   5   4        375.19        428.42        31.91 o                         
   9   5   4        853.96        786.73        74.76 o                         
  10   5   4       1421.86       1328.05        54.83 o                         
  11   5   4        156.23        205.06        18.72 o                         
  12   5   4        447.36        417.65        27.33 o                         
  13   5   4        726.99        617.78        29.48 o                         
  14   5   4          3.37         11.87        10.43 o                         
  15   5   4        382.76        346.12        32.36 o                         
  16   5   4        228.94        210.06        15.99 o                         
  17   5   4         30.01         43.95        10.11 o                         
  18   5   4        300.35        260.70        17.60 o                         
  19   5   4         36.71         42.97        10.56 o                         
  20   5   4         29.93         35.50        10.11 o                         
  21   5   4        184.89        150.93        18.80 o                         
  22   5   4          5.96          6.37        13.84 o                         
  23   5   4        165.53        173.65        33.06 o                         
 -23   6   4          1.12         -1.89        23.24 o                         
 -22   6   4        130.56         89.36        16.56 o                         
 -21   6   4          6.68          9.75        10.24 o                         
 -20   6   4         58.89         58.49        14.25 o                         
 -19   6   4        219.15        180.79        17.32 o                         
 -18   6   4          5.87         -3.93         8.72 o                         
 -17   6   4        134.80         83.17        14.75 o                         
 -16   6   4         61.10         63.68        13.91 o                         
 -15   6   4         13.59          8.34        10.30 o                         
 -14   6   4        240.14        213.89        31.87 o                         
 -13   6   4        106.49         86.06        24.24 o                         
 -12   6   4          1.41        -12.98        15.89 o                         
 -11   6   4        491.64        497.13        41.67 o                         
 -10   6   4         60.71         72.72        22.06 o                         
  -9   6   4         64.10         54.29        21.33 o                         
  -8   6   4        533.93        535.72        41.58 o                         
  -7   6   4        171.00        174.16        17.82 o                         
  -6   6   4        588.49        618.46        29.38 o                         
  -5   6   4        544.77        484.66        32.64 o                         
  -4   6   4         33.80         31.60        12.40 o                         
  -3   6   4        673.24        703.53        31.37 o                         
  -2   6   4        336.86        354.04        23.17 o                         
  -1   6   4         27.58         46.05        19.20 o                         
   0   6   4        820.78        776.72        31.61 o                         
   1   6   4        343.38        394.06        17.64 o                         
   2   6   4        341.81        350.40        20.91 o                         
   3   6   4        670.97        619.22        21.26 o                         
   4   6   4         75.56        103.10        11.03 o                         
   5   6   4        443.40        437.76        26.34 o                         
   6   6   4        339.78        365.20        17.83 o                         
   7   6   4         69.73         58.52        17.62 o                         
   8   6   4        459.97        470.52        43.90 o                         
   9   6   4        117.66        133.26        13.40 o                         
  10   6   4         71.30         69.78        11.40 o                         
  11   6   4        281.42        238.06        17.08 o                         
  12   6   4        136.31        150.65        15.00 o                         
  13   6   4         78.05         88.58        13.38 o                         
  14   6   4        212.31        253.13        18.81 o                         
  15   6   4          8.89         13.57        11.63 o                         
  16   6   4         71.29         56.01        14.46 o                         
  17   6   4        158.55        155.07        20.18 o                         
  18   6   4          1.12         -2.19        11.76 o                         
  19   6   4         62.67         27.04        14.99 o                         
  20   6   4         59.22         74.57        17.81 o                         
 -19   7   4          5.34         -4.31        11.58 o                         
 -18   7   4        121.97        113.46        18.65 o                         
 -17   7   4         44.10         35.59        11.97 o                         
 -16   7   4          8.66          3.61        11.66 o                         
 -15   7   4        220.52        203.05        40.99 o                         
 -14   7   4          4.95         -0.39        12.53 o                         
 -13   7   4        130.85         95.87        28.05 o                         
 -12   7   4         55.51         -0.36        19.06 o                         
 -11   7   4          0.16          2.45        18.79 o                         
 -10   7   4        294.88        253.65        34.68 o                         
  -9   7   4         58.93         27.69        20.97 o                         
  -8   7   4          3.65          0.18        16.70 o                         
  -7   7   4        190.70        163.59        29.50 o                         
  -6   7   4         90.42        128.73        27.05 o                         
  -5   7   4         32.08         41.03        21.33 o                         
  -4   7   4        151.65        187.65        29.69 o                         
  -3   7   4         16.05         15.61        19.43 o                         
  -2   7   4        118.22        136.61        21.83 o                         
  -1   7   4        146.81        143.98        26.69 o                         
   0   7   4          0.12         -9.08        16.89 o                         
   1   7   4        237.44        233.54        19.50 o                         
   2   7   4         48.14         47.20        14.66 o                         
   3   7   4          4.26         13.84         9.98 o                         
   4   7   4         80.25         81.09        13.85 o                         
   5   7   4         94.29        106.08        15.62 o                         
   6   7   4          0.31         -6.33         9.08 o                         
   7   7   4         79.11         60.82        13.82 o                         
   8   7   4         98.91        104.88        16.26 o                         
   9   7   4         57.10         63.05        14.51 o                         
  10   7   4        112.10        105.87        17.07 o                         
  11   7   4          0.74         -8.74        10.58 o                         
  12   7   4         68.47         54.15        15.82 o                         
  13   7   4         98.15         74.70        17.31 o                         
  14   7   4          7.52         28.67        14.12 o                         
  15   7   4         70.87         39.18        16.24 o                         
  -9   8   4         17.04         14.98        24.24 o                         
  -8   8   4         17.72          3.67        17.08 o                         
  -7   8   4          0.03        -14.27        14.27 o                         
  -6   8   4        107.23         98.23        28.51 o                         
   0   8   4         70.34         57.19        18.16 o                         
   1   8   4         29.94         23.97        16.25 o                         
   2   8   4         15.99         36.77        16.80 o                         
   3   8   4        100.65         51.84        18.61 o                         
   4   8   4          4.71         17.95        12.93 o                         
   5   8   4         70.57         72.55        27.14 o                         
   6   8   4         20.54         28.26        14.47 o                         
   7   8   4         66.02         54.91        15.33 o                         
 -32   1   5          2.39          3.97        13.02 o                         
 -31   1   5          8.96         -3.42        12.90 o                         
 -30   1   5         23.82         18.47        13.57 o                         
 -29   1   5         12.93          1.13        12.61 o                         
 -28   1   5          0.38          8.19        16.77 o                         
 -27   1   5         40.19         43.48        16.11 o                         
 -26   1   5          8.86         13.41        12.11 o                         
 -25   1   5        102.77        111.12        11.92 o                         
 -24   1   5         78.05         99.32        10.81 o                         
 -23   1   5         28.91         11.92         6.17 o                         
 -22   1   5         97.71         91.88         8.01 o                         
 -21   1   5         20.60         26.20         4.99 o                         
 -20   1   5         89.25         80.89         5.60 o                         
 -19   1   5         65.82         65.72         5.07 o                         
 -18   1   5         14.18          8.02         3.75 o                         
 -17   1   5        232.22        226.29         6.23 o                         
 -16   1   5          0.45         -1.20         2.47 o                         
 -15   1   5         23.01         25.79         2.91 o                         
 -14   1   5          3.57          2.94         2.56 o                         
 -13   1   5        821.35        747.49        11.13 o                         
 -12   1   5         22.96         23.57         2.34 o                         
 -11   1   5         39.33         43.56         3.21 o                         
 -10   1   5          3.88          4.30         3.98 o                         
  -9   1   5        315.21        308.95         6.70 o                         
  -8   1   5        143.24        119.09         4.93 o                         
  -7   1   5        236.87        247.21        10.41 o                         
  -6   1   5          1.28         -3.00         3.00 o                         
  -5   1   5       1937.88       1914.46        29.01 o                         
  -4   1   5         73.01         68.01         4.98 o                         
  -3   1   5        277.43        290.20         8.86 o                         
  -2   1   5        797.84        802.85        15.61 o                         
  -1   1   5        733.92        787.57        13.36 o                         
   0   1   5        228.16        199.97         8.01 o                         
   1   1   5        938.34        959.75        15.59 o                         
   2   1   5        175.72        192.00         5.28 o                         
   3   1   5        591.14        542.99         8.99 o                         
   4   1   5        192.56        194.31         5.94 o                         
   5   1   5          4.42          4.08         2.70 o                         
   6   1   5        483.88        481.65         9.36 o                         
   7   1   5         35.69         45.01         3.92 o                         
   8   1   5        192.03        185.72         6.62 o                         
   9   1   5          1.09          1.23         3.07 o                         
  10   1   5         22.75         21.17         3.97 o                         
  11   1   5         36.90         48.56         4.85 o                         
  12   1   5        193.16        208.41         8.00 o                         
  13   1   5         35.32         39.76         5.11 o                         
  14   1   5        408.28        406.98        11.23 o                         
  15   1   5         48.10         46.41         6.07 o                         
  16   1   5         36.87         26.41         5.65 o                         
  17   1   5        200.88        212.62        12.74 o                         
  18   1   5         42.03         42.90         6.98 o                         
  19   1   5         30.75         33.62         8.02 o                         
  20   1   5          0.14         -5.97         5.97 o                         
  21   1   5          0.02         10.21         7.12 o                         
  22   1   5         93.27         99.54        10.92 o                         
  23   1   5         17.07          1.62         7.56 o                         
  24   1   5          0.91         -5.50         7.43 o                         
  25   1   5          4.28          2.47         8.86 o                         
  26   1   5          3.10          1.64         8.28 o                         
  27   1   5          8.84          4.67         9.04 o                         
  28   1   5          0.90          2.70         9.60 o                         
 -31   2   5         13.18         23.37        18.70 o                         
 -30   2   5         20.80         11.40        13.01 o                         
 -29   2   5         36.49         26.08        13.66 o                         
 -28   2   5         49.66         68.94        15.15 o                         
 -27   2   5         15.64         20.24        12.86 o                         
 -26   2   5         28.30         18.01        12.59 o                         
 -25   2   5         70.81         82.12        10.83 o                         
 -24   2   5          0.54          0.81         9.60 o                         
 -23   2   5        144.41        162.33        12.12 o                         
 -22   2   5         17.47         12.70         9.54 o                         
 -21   2   5        152.94        141.00         9.37 o                         
 -20   2   5        448.44        465.35        11.93 o                         
 -19   2   5         13.39         13.46         4.17 o                         
 -18   2   5         20.77         31.70         5.75 o                         
 -17   2   5        107.59        117.81         5.39 o                         
 -16   2   5         14.14         14.39         3.39 o                         
 -15   2   5        445.78        447.35         7.84 o                         
 -14   2   5         36.13         38.12         3.34 o                         
 -13   2   5         17.15         17.70         3.14 o                         
 -12   2   5        553.54        531.33         9.17 o                         
 -11   2   5          3.66          2.55         2.20 o                         
 -10   2   5         71.75         83.02         3.80 o                         
  -9   2   5        940.24        907.18        15.54 o                         
  -8   2   5        681.77        691.05        13.23 o                         
  -7   2   5       1117.22       1105.92        20.33 o                         
  -6   2   5        974.80        958.67        20.27 o                         
  -5   2   5        260.47        263.64        12.89 o                         
  -4   2   5       4434.48       4250.73        64.72 o                         
  -3   2   5        257.52        274.78        12.85 o                         
  -2   2   5        292.33        280.62        19.82 o                         
  -1   2   5       2239.27       2241.08        29.75 o                         
   0   2   5        491.91        517.43        10.12 o                         
   1   2   5         77.53         84.42         4.30 o                         
   2   2   5        993.22        937.10        14.99 o                         
   3   2   5        104.42        110.46         6.98 o                         
   4   2   5       2039.04       2040.18        27.58 o                         
   5   2   5         29.58         30.92         3.50 o                         
   6   2   5        916.62        931.77        16.07 o                         
   7   2   5        143.11        148.00         6.13 o                         
   8   2   5       1491.76       1461.17        20.78 o                         
   9   2   5         31.23         35.01         4.43 o                         
  10   2   5        937.25        918.39        15.89 o                         
  11   2   5         92.46         97.11         6.06 o                         
  12   2   5        232.43        217.67         8.51 o                         
  13   2   5        707.73        678.08        12.81 o                         
  14   2   5         71.92         82.79         5.97 o                         
  15   2   5        312.29        332.62        11.05 o                         
  16   2   5        336.70        319.62        12.09 o                         
  17   2   5         34.70         35.94         6.70 o                         
  18   2   5         40.69         48.33         8.61 o                         
  19   2   5         17.31         11.72         7.17 o                         
  20   2   5        147.72        128.75        13.29 o                         
  21   2   5        307.55        312.39        18.37 o                         
  22   2   5          7.91         14.84         8.93 o                         
  23   2   5         10.34         18.36         9.34 o                         
  24   2   5          6.30          3.21         8.86 o                         
  25   2   5         42.65         51.73        11.30 o                         
  26   2   5         45.02         40.46        11.13 o                         
  27   2   5          2.88         -8.79        10.10 o                         
 -30   3   5         27.30         61.00        22.67 o                         
 -29   3   5          0.04         -2.72        17.86 o                         
 -28   3   5         29.73         15.53        37.95 o                         
 -27   3   5        138.05        160.87        18.66 o                         
 -26   3   5         45.08         37.38        13.72 o                         
 -25   3   5          5.86         12.21         8.69 o                         
 -24   3   5        309.80        336.38        17.09 o                         
 -23   3   5         83.15         54.91        10.26 o                         
 -22   3   5        171.58        193.91        13.62 o                         
 -21   3   5         21.75          8.94         9.11 o                         
 -20   3   5         54.52         63.45         9.38 o                         
 -19   3   5        766.86        765.76        18.87 o                         
 -18   3   5          8.79         15.07         4.99 o                         
 -17   3   5        159.71        158.12         7.60 o                         
 -16   3   5        665.17        688.20        12.93 o                         
 -15   3   5          5.85          3.81         3.65 o                         
 -14   3   5        120.82        134.94         6.11 o                         
 -13   3   5       1490.01       1439.55        19.38 o                         
 -12   3   5        116.52        129.54         5.56 o                         
 -11   3   5        733.09        683.91        11.31 o                         
 -10   3   5        753.49        758.40        12.91 o                         
  -9   3   5        147.19        140.73         5.99 o                         
  -8   3   5       1818.74       1792.14        25.83 o                         
  -7   3   5        106.92         98.32         5.58 o                         
  -6   3   5         17.66          9.37         3.57 o                         
  -5   3   5       2515.52       2385.99        33.45 o                         
  -4   3   5          7.52          5.02         2.85 o                         
  -3   3   5        141.66        126.40         5.06 o                         
  -2   3   5       2005.48       1969.79        28.41 o                         
  -1   3   5        676.14        655.42        11.66 o                         
   0   3   5       1489.82       1436.95        22.72 o                         
   1   3   5        576.17        540.93        12.04 o                         
   2   3   5          1.24          9.23         4.26 o                         
   3   3   5       3123.71       3062.61        43.87 o                         
   4   3   5        293.07        325.85        13.18 o                         
   5   3   5        739.58        725.12        14.98 o                         
   6   3   5       2721.78       2750.98        44.46 o                         
   7   3   5          0.54         10.88         3.99 o                         
   8   3   5       1018.13        997.93        16.78 o                         
   9   3   5        450.28        422.65        10.68 o                         
  10   3   5         36.97         28.94         5.12 o                         
  11   3   5        743.90        730.56        15.74 o                         
  12   3   5         31.71         28.28         4.37 o                         
  13   3   5          0.46          2.27         4.08 o                         
  14   3   5        439.70        430.63        12.12 o                         
  15   3   5         66.43         46.55         9.17 o                         
  16   3   5         30.90         29.32         9.99 o                         
  17   3   5        377.86        363.16        19.91 o                         
  18   3   5         66.14         78.64        11.06 o                         
  19   3   5        141.73        133.06        13.44 o                         
  20   3   5        123.65        120.66        16.26 o                         
  21   3   5          1.19          4.44         8.04 o                         
  22   3   5        111.15        137.23        14.64 o                         
  23   3   5          4.19          5.54        12.69 o                         
  24   3   5          7.50         12.38         9.61 o                         
  25   3   5        137.49        159.42        16.58 o                         
  26   3   5         11.72         11.06        10.11 o                         
 -28   4   5         33.54         51.76        21.35 o                         
 -27   4   5          0.58         14.12        19.39 o                         
 -26   4   5         18.53         20.06        17.93 o                         
 -25   4   5         26.26         31.76        15.11 o                         
 -24   4   5         13.48         20.36        10.30 o                         
 -23   4   5        192.63        225.96        17.87 o                         
 -22   4   5         15.89          3.55         8.86 o                         
 -21   4   5         10.37         13.85        10.39 o                         
 -20   4   5        389.05        410.43        20.45 o                         
 -19   4   5         21.96         35.80         9.98 o                         
 -18   4   5        272.24        277.60        16.85 o                         
 -17   4   5        539.16        570.93        22.52 o                         
 -16   4   5          3.63         18.36         8.17 o                         
 -15   4   5       1615.46       1594.45        31.95 o                         
 -14   4   5        524.01        503.04        13.11 o                         
 -13   4   5        133.45        147.88         9.70 o                         
 -12   4   5       1771.96       1776.67        31.14 o                         
 -11   4   5        104.20         81.70         6.37 o                         
 -10   4   5        421.64        419.61        11.39 o                         
  -9   4   5       2160.40       2137.68        31.13 o                         
  -8   4   5         17.95         23.23         6.45 o                         
  -7   4   5       1074.83       1028.16        18.46 o                         
  -6   4   5       1068.82       1029.77        18.45 o                         
  -5   4   5         50.69         55.94         5.74 o                         
  -4   4   5        957.55        937.12        15.50 o                         
  -3   4   5        464.30        443.89        12.88 o                         
  -2   4   5        280.65        274.53        10.76 o                         
  -1   4   5       3964.93       4082.25        42.53 o                         
   0   4   5        316.75        350.30        14.82 o                         
   1   4   5        539.70        513.17        11.84 o                         
   2   4   5       2035.59       1970.91        27.96 o                         
   3   4   5         26.22         44.59         8.18 o                         
   4   4   5       1601.08       1560.22        28.93 o                         
   5   4   5        568.19        561.60        12.96 o                         
   6   4   5         24.70         48.00         6.77 o                         
   7   4   5       1349.16       1259.83        23.81 o                         
   8   4   5        416.48        397.34        13.10 o                         
   9   4   5         16.83         22.90         6.67 o                         
  10   4   5       1550.11       1543.87        32.12 o                         
  11   4   5        584.19        533.10        15.72 o                         
  12   4   5        168.00        183.31        11.47 o                         
  13   4   5       1120.10       1031.76        29.59 o                         
  14   4   5         64.78         87.72        10.85 o                         
  15   4   5        436.16        430.25        19.52 o                         
  16   4   5        121.34        131.89        13.05 o                         
  17   4   5          1.31         -1.03         7.33 o                         
  18   4   5        395.11        399.59        20.33 o                         
  19   4   5         23.42         15.03         8.79 o                         
  20   4   5         30.36         32.85         9.87 o                         
  21   4   5        247.73        262.06        18.84 o                         
  22   4   5         17.98          1.48         8.91 o                         
  23   4   5         29.13         44.36        17.53 o                         
  24   4   5         40.04         40.43        12.61 o                         
 -26   5   5          2.02         15.43        26.87 o                         
 -25   5   5          0.69         -2.31        22.61 o                         
 -24   5   5        124.90        159.41        17.27 o                         
 -23   5   5          6.19          9.11        10.43 o                         
 -22   5   5        197.65        229.58        21.12 o                         
 -21   5   5        141.32        133.93        15.19 o                         
 -20   5   5         77.39         85.50        18.55 o                         
 -19   5   5        532.87        587.34        24.96 o                         
 -18   5   5          1.04         -5.90         8.39 o                         
 -17   5   5         30.43         51.82        11.22 o                         
 -16   5   5        562.86        576.55        23.84 o                         
 -15   5   5         16.61         17.02         9.04 o                         
 -14   5   5        208.99        226.28        23.21 o                         
 -13   5   5        436.99        444.70        20.91 o                         
 -12   5   5         85.65        104.82        13.46 o                         
 -11   5   5        573.34        584.55        19.23 o                         
 -10   5   5        439.05        423.09        16.74 o                         
  -9   5   5         11.61         23.57         7.27 o                         
  -8   5   5       2945.03       2887.56        45.28 o                         
  -7   5   5        169.70        159.27        11.45 o                         
  -6   5   5        233.71        234.00        16.22 o                         
  -5   5   5       1443.32       1464.29        27.64 o                         
  -4   5   5         83.44        105.05        15.68 o                         
  -3   5   5       1469.17       1416.08        26.88 o                         
  -2   5   5       1491.16       1446.55        25.75 o                         
  -1   5   5         22.71         38.15         7.23 o                         
   0   5   5       1923.35       1871.74        30.72 o                         
   1   5   5       1049.49        999.59        18.10 o                         
   2   5   5          0.60         18.15         6.81 o                         
   3   5   5       1979.94       1903.33        28.34 o                         
   4   5   5        490.92        498.14        14.71 o                         
   5   5   5        626.87        589.81        21.72 o                         
   6   5   5       2115.35       2052.67        39.01 o                         
   7   5   5         32.85         67.27        13.16 o                         
   8   5   5        987.63        962.26        28.29 o                         
   9   5   5       1741.51       1602.29        48.31 o                         
  10   5   5          0.77         39.49        13.12 o                         
  11   5   5       1012.24       1024.04        37.77 o                         
  12   5   5         77.97        103.15        14.81 o                         
  13   5   5          3.77         -1.42         9.56 o                         
  14   5   5        557.94        579.06        29.27 o                         
  15   5   5        122.34        122.69        29.14 o                         
  16   5   5         81.83         54.83        13.89 o                         
  17   5   5        196.00        187.92        15.99 o                         
  18   5   5        102.66         73.33        17.80 o                         
  19   5   5         52.14         60.95        11.67 o                         
  20   5   5        164.69        148.02        19.14 o                         
  21   5   5          2.63          2.45         9.38 o                         
  22   5   5        111.54        101.44        15.44 o                         
 -22   6   5          7.52          9.81        11.89 o                         
 -21   6   5         13.33          5.29        10.49 o                         
 -20   6   5        390.93        404.00        27.79 o                         
 -19   6   5          1.13          3.81        13.80 o                         
 -18   6   5        251.35        285.25        20.18 o                         
 -17   6   5        380.17        424.89        31.05 o                         
 -16   6   5          0.59         14.77        10.25 o                         
 -15   6   5        645.07        682.50        27.25 o                         
 -14   6   5        159.72        157.11        22.50 o                         
 -13   6   5         44.98         54.17        17.75 o                         
 -12   6   5       1601.23       1643.82        57.41 o                         
 -11   6   5          7.87         29.93        15.96 o                         
 -10   6   5        521.88        581.13        50.25 o                         
  -9   6   5        807.56        830.83        28.82 o                         
  -8   6   5         22.74         29.49        11.02 o                         
  -7   6   5        984.79        955.25        26.25 o                         
  -6   6   5        580.98        560.76        20.19 o                         
  -5   6   5          9.00         20.12         8.82 o                         
  -4   6   5       1107.78       1093.57        30.54 o                         
  -3   6   5        518.89        499.17        21.40 o                         
  -2   6   5         87.27         98.62        10.04 o                         
  -1   6   5       1680.76       1673.53        33.65 o                         
   0   6   5        142.04        198.01        13.56 o                         
   1   6   5        505.32        502.27        25.06 o                         
   2   6   5       1140.46       1142.63        37.63 o                         
   3   6   5         48.30         90.56        37.95 o                         
   4   6   5        714.62        699.51        29.19 o                         
   5   6   5        455.87        427.67        33.73 o                         
   6   6   5          3.55          4.67         9.28 o                         
   7   6   5        481.31        435.09        29.19 o                         
   8   6   5         87.09         75.02        13.72 o                         
   9   6   5         88.68         94.55        15.02 o                         
  10   6   5        602.04        612.23        35.39 o                         
  11   6   5        105.42        115.36        13.77 o                         
  12   6   5        217.31        229.79        17.76 o                         
  13   6   5        584.44        512.96        30.82 o                         
  14   6   5         10.65         33.13        25.15 o                         
  15   6   5        316.52        294.32        40.17 o                         
  16   6   5        178.15        158.06        20.22 o                         
  17   6   5         20.76         16.16        13.37 o                         
  18   6   5        415.56        430.36        49.43 o                         
 -17   7   5         33.92         15.52        25.83 o                         
 -16   7   5        116.43        113.35        18.65 o                         
 -15   7   5          2.14         -7.13        10.03 o                         
 -14   7   5        133.51        158.98        56.60 o                         
 -13   7   5        219.15        242.65        27.53 o                         
 -12   7   5         39.95         55.20        18.98 o                         
 -11   7   5        443.87        472.25        65.82 o                         
 -10   7   5        170.92        124.69        21.65 o                         
  -9   7   5         37.28         45.67        23.47 o                         
  -8   7   5        973.82        962.69        68.04 o                         
  -7   7   5         93.37        152.25        21.47 o                         
  -6   7   5        367.72        446.10        30.16 o                         
  -5   7   5        925.54        914.19        55.56 o                         
  -4   7   5         34.34         52.29        22.97 o                         
  -2   7   5        786.40        814.93        32.63 o                         
  -1   7   5          1.18         27.36        16.80 o                         
   0   7   5        636.96        683.31        30.13 o                         
   1   7   5        539.46        546.75        27.83 o                         
   2   7   5         28.05         75.76        16.02 o                         
   3   7   5        858.80        786.85        32.83 o                         
   4   7   5        138.92        181.88        28.64 o                         
   5   7   5        160.04        172.98        45.35 o                         
   6   7   5        657.82        609.32        29.96 o                         
   7   7   5         54.87         96.21        16.04 o                         
   8   7   5        327.24        346.98        33.23 o                         
   9   7   5        662.78        604.79        31.44 o                         
  10   7   5          8.68         37.89        13.56 o                         
  11   7   5        523.58        491.40        39.31 o                         
  12   7   5         87.94        116.93        18.79 o                         
  13   7   5          0.35        -18.81        19.84 o                         
  -4   8   5        425.45        425.14        33.50 o                         
  -3   8   5        164.20        142.80        23.60 o                         
  -2   8   5        103.29         93.60        20.15 o                         
  -1   8   5        473.85        456.28        34.23 o                         
   0   8   5         36.04         30.41        16.61 o                         
   1   8   5        223.33        215.61        26.42 o                         
   2   8   5        450.90        377.48        32.14 o                         
 -32   0   6         21.59         17.79        23.51 o                         
 -31   0   6          1.69        -14.62        22.33 o                         
 -30   0   6        186.47        242.67        37.40 o                         
 -29   0   6         10.81         21.97        22.33 o                         
 -28   0   6         43.60         57.38        25.87 o                         
 -27   0   6        115.72        121.75        20.55 o                         
 -26   0   6          2.88        -12.80        12.80 o                         
 -25   0   6         55.97         63.45        17.29 o                         
 -24   0   6        324.52        381.96        26.70 o                         
 -23   0   6        257.06        258.84        22.85 o                         
 -22   0   6        655.09        713.87        32.86 o                         
 -21   0   6        188.71        210.01        14.06 o                         
 -20   0   6        239.80        250.30        19.09 o                         
 -19   0   6        728.88        789.90        48.92 o                         
 -18   0   6       1170.11       1052.72        22.60 o                         
 -17   0   6        286.97        344.65        10.78 o                         
 -16   0   6       6881.80       6608.18        83.03 o                         
 -15   0   6        648.07        727.57        16.70 o                         
 -14   0   6        820.23        807.78        20.46 o                         
 -13   0   6       7484.67       7318.27       100.09 o                         
 -12   0   6          9.64         28.03         5.82 o                         
 -11   0   6      10387.82       9902.51       152.59 o                         
 -10   0   6       3427.27       3260.75        54.98 o                         
  -9   0   6        470.07        475.22        15.87 o                         
  -8   0   6      11064.54      10951.34       237.87 o                         
  -7   0   6         15.14         -3.98        15.51 o                         
  -6   0   6        169.33        134.11        16.94 o                         
  -5   0   6      10867.40      10668.63       218.70 o                         
  -4   0   6        207.13        300.94        19.55 o                         
  -3   0   6       7910.34       7507.29       170.33 o                         
  -2   0   6       7483.15       7378.87       154.98 o                         
  -1   0   6         67.78        147.71        18.70 o                         
   0   0   6      16888.17      16407.11       326.66 o                         
   1   0   6       5988.35       6492.96       208.17 o                         
   2   0   6        805.55        913.65        49.57 o                         
   3   0   6      14044.84      14207.92       484.11 o                         
   5   0   6       1889.47       1702.39        32.85 o                         
   6   0   6       8878.63       8674.11       137.63 o                         
   7   0   6          1.39         22.47         8.11 o                         
   8   0   6       2227.17       2084.42        41.07 o                         
   9   0   6       3048.59       2895.09        53.98 o                         
  10   0   6       2208.07       2129.72        37.14 o                         
  11   0   6       1535.68       1506.72        29.74 o                         
  12   0   6       1752.26       1612.21        41.16 o                         
  13   0   6        143.10        143.60        11.77 o                         
  14   0   6       2176.30       2096.13        45.70 o                         
  15   0   6        185.29        168.54        13.06 o                         
  16   0   6        642.97        610.37        27.74 o                         
  17   0   6       1994.09       1972.12        56.10 o                         
  18   0   6        107.14        107.58        23.69 o                         
  19   0   6        880.57        953.70        37.28 o                         
  20   0   6        451.39        378.68        24.19 o                         
  21   0   6         21.69         59.33        13.70 o                         
  22   0   6        448.21        545.68        29.59 o                         
  23   0   6         66.33         38.52        13.59 o                         
  24   0   6         24.37         65.65        26.10 o                         
  25   0   6        412.33        478.38        37.09 o                         
  26   0   6        107.95        112.31        19.06 o                         
  27   0   6         24.10         56.47        21.70 o                         
 -31   1   6        186.35        210.34        21.44 o                         
 -30   1   6          0.23        -16.27        16.27 o                         
 -29   1   6         72.74        106.51        17.34 o                         
 -28   1   6        170.55        205.03        20.05 o                         
 -27   1   6         40.47         31.03        14.30 o                         
 -26   1   6        373.17        436.36        24.61 o                         
 -25   1   6         61.64         64.32        14.49 o                         
 -24   1   6         88.65        106.73        15.67 o                         
 -23   1   6       1812.03       1928.57        44.25 o                         
 -22   1   6         46.93         51.96        10.65 o                         
 -21   1   6        544.26        533.29        16.77 o                         
 -20   1   6       2575.04       2516.30        39.29 o                         
 -19   1   6          3.75         17.05         4.38 o                         
 -18   1   6       1613.74       1583.53        22.85 o                         
 -17   1   6       1360.82       1308.24        17.93 o                         
 -16   1   6        146.30        146.04         5.77 o                         
 -15   1   6       3005.82       2996.72        35.90 o                         
 -14   1   6        702.24        649.61        10.18 o                         
 -13   1   6        266.82        269.08         8.31 o                         
 -12   1   6       5225.73       5057.19        53.85 o                         
 -11   1   6         49.03         42.25         5.29 o                         
 -10   1   6        386.12        362.02        10.03 o                         
  -9   1   6       5331.09       5175.81        98.64 o                         
  -8   1   6         26.49         31.52         6.96 o                         
  -7   1   6       4219.92       4007.27        55.66 o                         
  -6   1   6       5706.96       5545.58        82.91 o                         
  -5   1   6        502.51        553.77        29.32 o                         
  -4   1   6      12989.95      12853.57       163.04 o                         
  -3   1   6        809.36        764.04        27.69 o                         
  -2   1   6        285.57        265.80        11.99 o                         
  -1   1   6      10981.27      10726.00       153.30 o                         
   0   1   6        666.49        706.93        17.21 o                         
   1   1   6       1893.28       1667.94        30.67 o                         
   2   1   6       5992.84       5847.75        77.01 o                         
   3   1   6        443.62        527.19        10.45 o                         
   4   1   6       4805.16       4599.91        53.84 o                         
   5   1   6       6150.60       6087.80        70.19 o                         
   6   1   6         65.66         87.30         6.01 o                         
   7   1   6       6876.29       6622.51        71.23 o                         
   8   1   6       2205.76       2142.89        27.71 o                         
   9   1   6        534.83        512.96        14.39 o                         
  10   1   6       9901.31       9874.05       104.64 o                         
  11   1   6         14.85         57.96         9.06 o                         
  12   1   6       2734.97       2589.82        34.09 o                         
  13   1   6       2287.13       2223.48        33.33 o                         
  14   1   6          2.54         14.57         6.96 o                         
  15   1   6       1468.27       1460.04        28.35 o                         
  16   1   6        961.57        843.09        23.25 o                         
  17   1   6         27.31         36.51         8.04 o                         
  18   1   6       1972.64       2002.30        40.61 o                         
  19   1   6         48.33         38.31         8.73 o                         
  20   1   6          1.61         20.29         7.95 o                         
  21   1   6        552.81        596.74        21.38 o                         
  22   1   6        408.23        374.15        17.98 o                         
  23   1   6        298.43        350.35        20.73 o                         
  24   1   6        294.22        308.59        21.27 o                         
  25   1   6          0.67         -0.74         9.09 o                         
  26   1   6        106.90        182.83        19.19 o                         
 -31   2   6         17.63         25.81        15.31 o                         
 -30   2   6        143.45        214.72        21.51 o                         
 -29   2   6          0.22          6.93        13.84 o                         
 -28   2   6          4.15         10.93        13.33 o                         
 -27   2   6        473.93        487.38        27.15 o                         
 -26   2   6          0.02         -0.40        12.29 o                         
 -25   2   6        144.90        185.13        18.54 o                         
 -24   2   6        414.28        387.17        24.49 o                         
 -23   2   6          5.22         22.06        11.78 o                         
 -22   2   6        416.25        441.31        23.28 o                         
 -21   2   6        104.57        107.87        14.42 o                         
 -20   2   6         26.54         19.69         6.22 o                         
 -19   2   6       1220.63       1253.54        24.76 o                         
 -18   2   6        113.36        102.41         7.21 o                         
 -17   2   6        318.27        291.52        10.22 o                         
 -16   2   6       3030.92       2884.85        38.87 o                         
 -15   2   6          2.35          4.88         4.04 o                         
 -14   2   6       1028.29        988.53        15.53 o                         
 -13   2   6       2880.33       2796.10        32.55 o                         
 -12   2   6         17.91         52.94         6.71 o                         
 -11   2   6       7116.94       6962.05        87.46 o                         
 -10   2   6       2263.27       2160.20        30.16 o                         
  -9   2   6        343.94        366.23        27.35 o                         
  -8   2   6       8962.28       8621.91       111.42 o                         
  -7   2   6       1213.68       1127.12        21.64 o                         
  -6   2   6       1157.78       1096.34        23.45 o                         
  -5   2   6       5756.32       5512.33        82.61 o                         
  -4   2   6         74.13         84.22        14.09 o                         
  -3   2   6       3169.57       3013.92        47.41 o                         
  -2   2   6       6449.20       6585.72       111.61 o                         
  -1   2   6          1.67         37.78        20.97 o                         
   0   2   6       7195.52       7151.64       106.17 o                         
   1   2   6       2365.61       2496.53        40.81 o                         
   2   2   6        671.71        662.08        12.58 o                         
   3   2   6       6469.12       6410.17        85.96 o                         
   4   2   6        465.03        503.18        24.06 o                         
   5   2   6       1253.76       1190.79        21.78 o                         
   6   2   6       7880.51       7635.25        88.02 o                         
   7   2   6         24.75         40.92         6.56 o                         
   8   2   6       2211.14       2087.91        27.88 o                         
   9   2   6       1554.59       1528.98        22.57 o                         
  10   2   6        151.81        164.37        11.77 o                         
  11   2   6       2392.65       2325.19        34.27 o                         
  12   2   6       1361.06       1318.39        23.28 o                         
  13   2   6          0.62         19.10         5.82 o                         
  14   2   6       2439.08       2416.31        39.79 o                         
  15   2   6        328.71        329.23        27.31 o                         
  16   2   6        239.92        276.71        14.52 o                         
  17   2   6       1242.49       1277.60        30.14 o                         
  18   2   6         47.50         60.97         9.48 o                         
  19   2   6        538.96        630.61        24.59 o                         
  20   2   6        701.80        708.96        26.42 o                         
  21   2   6          9.45          1.53         7.93 o                         
  22   2   6        508.55        559.22        24.45 o                         
  23   2   6         36.65         25.64         9.89 o                         
  24   2   6          3.18         23.16        10.16 o                         
  25   2   6        156.08        156.48        16.77 o                         
  26   2   6         41.20         39.35        12.79 o                         
 -29   3   6         77.83        107.95        23.68 o                         
 -28   3   6        141.79        149.79        31.28 o                         
 -27   3   6         78.90         57.39        15.59 o                         
 -26   3   6        216.06        217.42        31.84 o                         
 -25   3   6         15.85          4.36        12.49 o                         
 -24   3   6          0.82          4.01        12.33 o                         
 -23   3   6        589.05        625.05        32.46 o                         
 -22   3   6         21.05         29.00        12.53 o                         
 -21   3   6        130.02        118.13        15.74 o                         
 -20   3   6        680.14        658.57        21.36 o                         
 -19   3   6         10.16         16.05        10.72 o                         
 -18   3   6        666.75        645.17        17.59 o                         
 -17   3   6        417.94        404.40        13.82 o                         
 -16   3   6         46.64         64.74         7.18 o                         
 -15   3   6       2092.56       2129.10        31.70 o                         
 -14   3   6        282.26        237.41         9.52 o                         
 -13   3   6        424.80        421.99        13.57 o                         
 -12   3   6       2876.81       2802.17        37.81 o                         
 -11   3   6         32.14         45.77         6.22 o                         
 -10   3   6       1427.89       1360.20        23.37 o                         
  -9   3   6       2166.93       2133.70        30.18 o                         
  -8   3   6         22.96         52.33         7.95 o                         
  -7   3   6       3763.08       3618.54        58.25 o                         
  -6   3   6       4646.95       4516.71        60.12 o                         
  -5   3   6        100.29        106.79        19.61 o                         
  -4   3   6       7445.79       7315.29       105.75 o                         
  -3   3   6        869.43        897.49        18.76 o                         
  -2   3   6          3.02         13.45         8.61 o                         
  -1   3   6       6566.27       6425.57        82.06 o                         
   0   3   6        855.01        863.00        21.76 o                         
   1   3   6       2456.69       2337.05        34.13 o                         
   2   3   6       3934.84       3859.72        76.35 o                         
   3   3   6         48.75         87.20        10.26 o                         
   4   3   6       2584.30       2499.10        42.18 o                         
   5   3   6       1153.44       1247.63        22.02 o                         
   6   3   6         90.74        140.81         9.03 o                         
   7   3   6       3111.97       3045.19        41.64 o                         
   8   3   6        658.22        670.04        25.07 o                         
   9   3   6        677.03        663.00        19.01 o                         
  10   3   6       2244.24       2179.50        32.56 o                         
  11   3   6        172.92        220.45        10.80 o                         
  12   3   6       1254.24       1223.45        25.00 o                         
  13   3   6       1809.56       1759.78        35.61 o                         
  14   3   6         41.85         72.62        10.46 o                         
  15   3   6       1107.01       1161.16        43.57 o                         
  16   3   6        708.55        693.43        28.75 o                         
  17   3   6          1.90         10.11        12.68 o                         
  18   3   6        399.40        437.43        21.73 o                         
  19   3   6        121.04         77.49        12.00 o                         
  20   3   6         47.51         73.24        11.91 o                         
  21   3   6        240.87        236.75        17.85 o                         
  22   3   6         13.46         19.75        11.65 o                         
  23   3   6         40.45         53.09        11.93 o                         
  24   3   6        149.52        131.92        16.07 o                         
 -28   4   6          4.34          1.36        26.24 o                         
 -27   4   6        245.08        289.35        31.83 o                         
 -26   4   6         13.17         22.49        19.30 o                         
 -25   4   6         97.21         95.59        22.32 o                         
 -24   4   6        183.51        212.27        26.35 o                         
 -23   4   6          0.09         -9.41        14.71 o                         
 -22   4   6        304.50        326.64        29.17 o                         
 -21   4   6         61.23         67.85        18.80 o                         
 -20   4   6          2.31         -2.38        13.30 o                         
 -19   4   6       1097.21       1049.86        32.08 o                         
 -18   4   6         10.49         14.01        12.68 o                         
 -17   4   6        238.96        211.90        15.44 o                         
 -16   4   6        818.64        801.32        26.51 o                         
 -15   4   6         66.93         48.72        10.08 o                         
 -14   4   6        731.75        698.95        32.18 o                         
 -13   4   6        762.21        707.48        23.01 o                         
 -12   4   6         47.64         44.03         8.30 o                         
 -11   4   6       1404.47       1410.91        38.03 o                         
 -10   4   6        617.60        596.63        23.65 o                         
  -9   4   6         53.87         49.36        13.73 o                         
  -8   4   6       2512.81       2481.59        54.56 o                         
  -7   4   6        426.31        407.71        12.48 o                         
  -6   4   6        738.69        747.08        19.80 o                         
  -5   4   6       1527.86       1495.98        25.99 o                         
  -4   4   6         49.56         39.77         6.46 o                         
  -3   4   6        677.62        673.65        14.99 o                         
  -2   4   6       1173.95       1175.43        31.90 o                         
  -1   4   6        248.30        253.69        10.53 o                         
   0   4   6       2692.70       2613.25        38.53 o                         
   1   4   6        199.89        264.53        17.56 o                         
   2   4   6        123.64        134.13         8.88 o                         
   3   4   6       2631.54       2602.49        42.91 o                         
   4   4   6        657.45        718.52        23.77 o                         
   5   4   6        765.13        751.65        22.77 o                         
   6   4   6       2401.30       2244.99        46.82 o                         
   7   4   6          3.36         33.01         8.83 o                         
   8   4   6       1679.90       1570.81        37.64 o                         
   9   4   6        883.78        856.55        29.12 o                         
  10   4   6          0.03          5.94         7.72 o                         
  11   4   6       1507.28       1387.15        44.17 o                         
  12   4   6        383.64        382.90        71.49 o                         
  13   4   6        188.64        206.66        14.78 o                         
  14   4   6        466.98        440.73        19.94 o                         
  15   4   6        109.11         99.73        12.06 o                         
  16   4   6        201.79        224.57        16.33 o                         
  17   4   6        449.77        448.95        21.55 o                         
  18   4   6          3.99         30.70         9.38 o                         
  19   4   6        112.35        121.57        29.94 o                         
  20   4   6        321.24        352.89        21.43 o                         
  21   4   6          0.36          7.07         9.54 o                         
  22   4   6        319.93        340.55        29.96 o                         
 -25   5   6          5.12         16.98        27.78 o                         
 -24   5   6          0.94         14.57        19.51 o                         
 -23   5   6        189.08        172.05        26.89 o                         
 -22   5   6          8.63          4.32        17.16 o                         
 -21   5   6        113.70        109.43        21.95 o                         
 -20   5   6         75.29         63.79        36.90 o                         
 -19   5   6          3.25         30.39        17.11 o                         
 -18   5   6        396.16        403.97        40.61 o                         
 -17   5   6        131.91        119.46        20.63 o                         
 -16   5   6         13.75         25.40        10.01 o                         
 -15   5   6        747.19        712.18        26.39 o                         
 -14   5   6         78.78         60.37        18.29 o                         
 -13   5   6         54.26         46.95        12.36 o                         
 -12   5   6        602.06        596.81        25.34 o                         
 -11   5   6         80.49         97.67        13.66 o                         
 -10   5   6        894.28        899.64        30.21 o                         
  -9   5   6        339.70        345.19        20.09 o                         
  -8   5   6          0.06         12.36         9.64 o                         
  -7   5   6       1019.54        993.27        31.55 o                         
  -6   5   6        489.45        481.91        18.36 o                         
  -5   5   6        168.86        177.31        11.26 o                         
  -4   5   6       1523.40       1505.05        34.69 o                         
  -3   5   6        323.29        332.70        26.43 o                         
  -2   5   6        456.32        453.94        14.48 o                         
  -1   5   6       1412.59       1324.56        26.50 o                         
   0   5   6        235.39        273.03        14.69 o                         
   1   5   6        769.04        798.56        19.80 o                         
   2   5   6       1438.49       1395.49        32.61 o                         
   3   5   6         14.40         41.37        23.43 o                         
   4   5   6       1068.47       1067.74        39.21 o                         
   5   5   6        358.32        386.84        14.95 o                         
   6   5   6          6.28          5.40         7.73 o                         
   7   5   6        524.35        495.88        19.64 o                         
   8   5   6        174.12        197.78        20.89 o                         
   9   5   6         40.48         52.51        11.93 o                         
  10   5   6        339.51        313.54        23.47 o                         
  11   5   6         51.00         52.63        12.66 o                         
  12   5   6        178.43        184.47        18.52 o                         
  13   5   6        322.01        388.23        24.92 o                         
  14   5   6         15.91         23.61        11.71 o                         
  15   5   6        190.08        183.60        49.89 o                         
  16   5   6        236.47        221.23        21.62 o                         
  17   5   6         18.04         18.60        16.61 o                         
  18   5   6        229.26        174.98        28.96 o                         
  19   5   6          6.59          9.15        12.99 o                         
  20   5   6         72.37         95.16        17.26 o                         
 -21   6   6          2.07         46.21        29.14 o                         
 -20   6   6          2.32         -4.54        26.33 o                         
 -19   6   6        200.55        203.72        27.95 o                         
 -18   6   6         14.04         22.57        21.38 o                         
 -17   6   6        139.25        132.61        23.96 o                         
 -16   6   6        170.99        154.86        16.36 o                         
 -15   6   6          2.93          6.82        16.42 o                         
 -14   6   6        243.33        245.59        26.30 o                         
 -13   6   6         39.80         40.30        16.90 o                         
 -12   6   6          0.19         -4.47        18.97 o                         
 -11   6   6        305.49        312.56        27.24 o                         
 -10   6   6         96.42         64.71        17.24 o                         
  -9   6   6         22.26         17.80        18.97 o                         
  -8   6   6        222.00        235.18        21.09 o                         
  -7   6   6         18.93         13.03        10.80 o                         
  -6   6   6         53.09         70.12        14.10 o                         
  -5   6   6        181.54        174.40        25.18 o                         
  -4   6   6          7.07          7.45         8.08 o                         
  -3   6   6        491.93        466.53        19.22 o                         
  -2   6   6        197.86        210.65        14.06 o                         
  -1   6   6         61.79         62.34        22.70 o                         
   0   6   6        522.49        550.44        40.04 o                         
   1   6   6         35.24         46.47        23.20 o                         
   2   6   6         38.59         38.75        14.57 o                         
   3   6   6        496.15        469.51        32.23 o                         
   4   6   6        142.47        169.76        35.31 o                         
   5   6   6        313.57        302.31        37.09 o                         
   6   6   6        404.14        353.19        25.51 o                         
   7   6   6         59.57         61.48        13.09 o                         
   8   6   6        307.99        287.21        21.63 o                         
   9   6   6        298.80        296.96        41.31 o                         
  10   6   6          6.64         16.31        15.30 o                         
  11   6   6        265.90        291.99        23.02 o                         
  12   6   6         58.67         51.60        14.53 o                         
  13   6   6         92.52         89.96        17.34 o                         
  14   6   6         71.70         40.82        13.39 o                         
  15   6   6          1.03          5.47        13.07 o                         
  16   6   6         60.04         46.80        15.86 o                         
 -15   7   6         31.72         25.78        30.32 o                         
 -14   7   6         18.73          6.26        26.96 o                         
 -13   7   6         16.39         18.93        17.46 o                         
 -12   7   6        118.41        101.33        27.83 o                         
 -11   7   6          3.21          2.86        15.73 o                         
 -10   7   6         75.79         87.16        20.51 o                         
  -9   7   6         75.73         66.98        19.04 o                         
  -8   7   6          0.55         13.52        14.73 o                         
  -7   7   6        315.85        324.52        21.87 o                         
  -6   7   6          6.84         12.99        10.88 o                         
  -5   7   6         51.55         43.49        14.43 o                         
  -4   7   6        124.04        116.02        18.07 o                         
  -3   7   6         26.12         14.12        11.01 o                         
  -2   7   6         90.55        104.61        14.88 o                         
  -1   7   6         86.27         70.80        14.75 o                         
   0   7   6         10.68         14.50        12.03 o                         
   1   7   6         70.48         57.68        13.24 o                         
   2   7   6         51.73         70.41        28.28 o                         
   3   7   6         12.63          0.90        10.80 o                         
   4   7   6        113.09         98.95        15.63 o                         
   5   7   6          0.27         -9.44         9.44 o                         
   6   7   6        123.88        114.76        16.95 o                         
   7   7   6         64.56         77.78        15.35 o                         
   8   7   6          0.73          2.03        18.61 o                         
   9   7   6         52.84         46.31        14.59 o                         
  10   7   6         50.57         48.65        15.42 o                         
 -30   1   7          0.50         -4.02        16.20 o                         
 -29   1   7         39.91         56.29        19.58 o                         
 -28   1   7          9.69          2.58        13.40 o                         
 -27   1   7         70.28         87.14        16.69 o                         
 -26   1   7          0.02          4.70        12.15 o                         
 -25   1   7         75.60         73.19        15.15 o                         
 -24   1   7         32.25         47.48        13.68 o                         
 -23   1   7         10.55         -2.20        10.96 o                         
 -22   1   7         15.92         -7.96        13.50 o                         
 -21   1   7         35.73         35.33        12.08 o                         
 -20   1   7          5.92          4.15        10.50 o                         
 -19   1   7         74.08         74.92         8.10 o                         
 -18   1   7          0.17         -4.08         5.55 o                         
 -17   1   7         85.11         63.04         7.17 o                         
 -16   1   7        342.03        343.37        11.93 o                         
 -15   1   7         13.42         21.04         5.37 o                         
 -14   1   7        272.23        270.06        10.10 o                         
 -13   1   7         13.62          6.79         5.38 o                         
 -12   1   7         50.03         41.44         4.68 o                         
 -11   1   7         84.18         81.32         5.61 o                         
 -10   1   7         51.89         54.44         5.56 o                         
  -9   1   7          4.70          0.51         6.03 o                         
  -8   1   7         35.19         39.10         9.09 o                         
  -7   1   7         37.84         48.33         6.32 o                         
  -6   1   7          9.64          6.04         4.77 o                         
  -5   1   7         50.95         50.69         5.86 o                         
  -4   1   7        281.78        253.91        10.50 o                         
  -3   1   7          3.67          9.94         5.97 o                         
  -2   1   7        326.37        316.84        12.76 o                         
  -1   1   7        244.93        253.83        10.53 o                         
   0   1   7         63.15         77.36         6.89 o                         
   1   1   7         30.69         25.74         5.85 o                         
   2   1   7         56.26         45.43         4.91 o                         
   3   1   7        260.63        268.58        10.56 o                         
   4   1   7          0.17         -3.20         3.20 o                         
   5   1   7          9.60          8.71         3.23 o                         
   6   1   7         49.30         48.11         4.46 o                         
   7   1   7          5.36          3.02         3.60 o                         
   8   1   7         88.19         87.28         5.76 o                         
   9   1   7        377.11        354.65         9.92 o                         
  10   1   7         21.03         15.00         4.50 o                         
  11   1   7        277.51        276.55        11.90 o                         
  12   1   7        522.10        473.86        13.25 o                         
  13   1   7          8.26         11.00         5.28 o                         
  14   1   7        142.90        135.97         9.67 o                         
  15   1   7          1.48         -4.62         6.25 o                         
  16   1   7         13.21         16.15         8.28 o                         
  17   1   7         26.65         24.35         7.96 o                         
  18   1   7          0.78          8.00         7.25 o                         
  19   1   7          4.15          2.82         7.20 o                         
  20   1   7         29.38         43.26        13.47 o                         
  21   1   7          4.71          7.01         7.94 o                         
  22   1   7          6.09         -8.04        12.85 o                         
  23   1   7          6.64          6.15         9.27 o                         
  24   1   7         24.92         24.15        11.41 o                         
 -30   2   7          2.14          1.30        13.87 o                         
 -29   2   7         11.72          7.49        13.72 o                         
 -28   2   7         25.16         15.13        14.11 o                         
 -27   2   7          9.90          2.50        13.04 o                         
 -26   2   7          0.92          7.01        12.80 o                         
 -25   2   7         48.26         44.99        14.41 o                         
 -24   2   7         19.93         24.43        13.02 o                         
 -23   2   7         46.43         49.33        14.04 o                         
 -22   2   7         18.04          6.91        11.43 o                         
 -21   2   7         54.96         45.70        12.87 o                         
 -20   2   7         79.01        101.46        14.45 o                         
 -19   2   7        126.70        113.91        14.85 o                         
 -18   2   7          9.64          6.05        10.20 o                         
 -17   2   7         96.05        117.69        12.84 o                         
 -16   2   7         11.13          7.18         6.98 o                         
 -15   2   7         32.07         33.89         7.74 o                         
 -14   2   7        263.31        268.38        13.08 o                         
 -13   2   7          2.69         -0.75         4.68 o                         
 -12   2   7        727.91        689.50        17.63 o                         
 -11   2   7        240.30        222.10        10.69 o                         
 -10   2   7         57.60         70.09         7.43 o                         
  -9   2   7       2669.21       2581.29        40.71 o                         
  -8   2   7         81.11         76.64         9.13 o                         
  -7   2   7        572.05        555.10        18.58 o                         
  -6   2   7       1247.92       1181.77        46.32 o                         
  -5   2   7         38.33         45.99        13.88 o                         
  -4   2   7        153.33        148.02         8.43 o                         
  -3   2   7        191.35        187.09         8.95 o                         
  -2   2   7         98.20        101.04         8.11 o                         
  -1   2   7        833.79        828.56        23.09 o                         
   0   2   7         47.97         60.69         7.40 o                         
   1   2   7         28.55         37.67         5.22 o                         
   2   2   7        755.67        763.47        16.73 o                         
   3   2   7         47.04         47.55         4.50 o                         
   4   2   7         56.74         61.29         5.22 o                         
   5   2   7        746.31        692.44        15.72 o                         
   6   2   7          5.14          6.92         4.45 o                         
   7   2   7       1295.51       1223.08        19.20 o                         
   8   2   7        169.86        174.54         7.62 o                         
   9   2   7          1.73         -3.87         4.20 o                         
  10   2   7        111.51        140.77         8.09 o                         
  11   2   7         16.39         18.31         5.50 o                         
  12   2   7         32.87         39.87         7.16 o                         
  13   2   7         34.28         40.91         7.23 o                         
  14   2   7         79.03         85.03         9.64 o                         
  15   2   7          0.50         -6.07         6.07 o                         
  16   2   7         33.81         32.51         8.16 o                         
  17   2   7        145.52        171.07        15.71 o                         
  18   2   7         75.04         88.36        12.07 o                         
  19   2   7        107.18         89.96        12.53 o                         
  20   2   7         85.61         88.93        12.93 o                         
  21   2   7         46.85         77.47        12.89 o                         
  22   2   7          5.36          2.47         9.63 o                         
  23   2   7          5.03          0.22         9.83 o                         
  24   2   7         69.31         70.30        13.88 o                         
 -28   3   7          4.04         -0.46        14.41 o                         
 -27   3   7         63.84         53.82        16.36 o                         
 -26   3   7          1.11         -1.68        13.35 o                         
 -25   3   7          6.47          6.09        13.46 o                         
 -24   3   7        130.05        129.96        24.75 o                         
 -23   3   7          5.38          0.75        12.00 o                         
 -22   3   7          0.44        -11.21        11.21 o                         
 -21   3   7        416.92        409.04        24.34 o                         
 -20   3   7          8.15         31.68        12.70 o                         
 -19   3   7        308.68        315.42        21.84 o                         
 -18   3   7         81.91         84.99        14.58 o                         
 -17   3   7          0.34         -4.47        10.36 o                         
 -16   3   7       1179.64       1095.20        34.51 o                         
 -15   3   7          5.20          4.68        10.14 o                         
 -14   3   7        161.00        164.21        19.23 o                         
 -13   3   7        260.59        286.27        14.49 o                         
 -12   3   7         78.33         94.68         9.78 o                         
 -11   3   7        170.16        184.11        11.75 o                         
 -10   3   7         90.33        106.79         9.69 o                         
  -9   3   7        216.82        220.37        12.32 o                         
  -8   3   7        231.69        252.33         9.97 o                         
  -7   3   7         92.49         84.11         6.69 o                         
  -6   3   7         63.08         55.64         9.17 o                         
  -5   3   7        910.08        914.01        34.34 o                         
  -4   3   7         20.94         15.58         9.02 o                         
  -3   3   7        231.57        236.10        14.18 o                         
  -2   3   7       1566.42       1605.47        37.26 o                         
  -1   3   7        168.95        220.25        27.65 o                         
   0   3   7        808.50        827.09        24.61 o                         
   1   3   7        932.59        877.97        25.47 o                         
   2   3   7         12.43         33.00         6.46 o                         
   3   3   7       1764.25       1673.98        33.03 o                         
   4   3   7          1.15         11.89         7.53 o                         
   5   3   7         32.10         30.03         7.01 o                         
   6   3   7        557.57        491.03        33.00 o                         
   7   3   7        447.96        416.63        15.30 o                         
   8   3   7        176.79        151.04        12.99 o                         
   9   3   7        872.60        798.71        24.29 o                         
  10   3   7        182.87        205.45        14.69 o                         
  11   3   7        495.64        551.67        22.59 o                         
  12   3   7        537.00        483.04        20.86 o                         
  13   3   7          1.74         21.21         7.42 o                         
  14   3   7        657.35        662.17        24.06 o                         
  15   3   7         56.72         48.03        10.32 o                         
  16   3   7        115.61        122.43        13.41 o                         
  17   3   7        143.13        149.92        14.52 o                         
  18   3   7          0.45          9.72         8.77 o                         
  19   3   7         30.79         42.76        12.43 o                         
  20   3   7         72.52         74.74        16.46 o                         
  21   3   7         12.16          6.94         9.68 o                         
  22   3   7         11.97         13.48        11.14 o                         
 -26   4   7         33.80         31.40        20.55 o                         
 -25   4   7         18.20         10.53        18.03 o                         
 -24   4   7         28.50         32.07        18.60 o                         
 -23   4   7        208.57        292.73        29.38 o                         
 -22   4   7          0.12          7.74        16.66 o                         
 -21   4   7         18.85          6.77        22.74 o                         
 -20   4   7        419.64        403.28        31.07 o                         
 -19   4   7          1.83         24.73        20.52 o                         
 -18   4   7         22.59         17.96        15.46 o                         
 -17   4   7        250.02        276.41        25.95 o                         
 -16   4   7          0.21        -12.56        12.56 o                         
 -15   4   7        146.46        199.40        22.34 o                         
 -14   4   7        176.62        197.28        17.37 o                         
 -13   4   7         28.96         18.92        11.01 o                         
 -12   4   7        883.74        877.87        30.40 o                         
 -11   4   7        241.24        254.54        18.18 o                         
 -10   4   7          7.61         18.90        10.53 o                         
  -9   4   7       1404.95       1470.53        39.91 o                         
  -8   4   7          6.20         19.54        10.20 o                         
  -7   4   7        705.22        698.68        26.19 o                         
  -6   4   7        781.99        757.96        33.18 o                         
  -5   4   7         22.42         65.37        14.11 o                         
  -4   4   7       1998.71       1949.31        56.39 o                         
  -3   4   7        415.73        409.64        23.99 o                         
  -2   4   7        107.31        116.39        17.82 o                         
  -1   4   7        876.34        861.43        22.37 o                         
   0   4   7        387.10        377.93        14.71 o                         
   1   4   7        159.07        188.90        11.42 o                         
   2   4   7       1586.18       1578.95        59.09 o                         
   3   4   7          9.08         28.58        20.99 o                         
   4   4   7        458.40        411.40        27.14 o                         
   5   4   7       1086.92       1028.38        33.83 o                         
   6   4   7          7.29         31.88        25.92 o                         
   7   4   7        766.72        733.06        29.07 o                         
   8   4   7        224.56        223.74        23.24 o                         
   9   4   7         34.04         36.03        11.39 o                         
  10   4   7        390.21        399.45        22.98 o                         
  11   4   7          2.40         -3.05         9.12 o                         
  12   4   7          2.90         11.07        10.25 o                         
  13   4   7        209.53        232.41        20.41 o                         
  14   4   7         48.55         45.68        13.66 o                         
  15   4   7         92.32        102.40        13.02 o                         
  16   4   7        167.07        169.75        15.31 o                         
  17   4   7         40.51         33.21        16.93 o                         
  18   4   7        131.81        136.88        15.07 o                         
  19   4   7        120.68        106.25        14.10 o                         
  20   4   7          0.15         15.72        10.99 o                         
 -23   5   7         24.92         12.17        29.05 o                         
 -22   5   7         31.82         15.76        18.97 o                         
 -21   5   7        168.57        211.72        30.59 o                         
 -20   5   7         12.63         31.50        18.30 o                         
 -19   5   7        357.05        459.88        34.34 o                         
 -18   5   7         51.89         64.08        19.04 o                         
 -17   5   7         58.00         67.55        19.18 o                         
 -16   5   7        670.36        668.27        37.34 o                         
 -15   5   7          2.37          3.22        14.26 o                         
 -14   5   7        176.32        166.49        22.03 o                         
 -13   5   7        853.15        877.48        32.04 o                         
 -12   5   7          4.11         13.43        11.73 o                         
 -11   5   7        554.33        559.53        26.03 o                         
 -10   5   7        279.26        324.02        20.56 o                         
  -9   5   7         32.14         62.12        12.80 o                         
  -8   5   7        530.98        537.87        22.81 o                         
  -7   5   7        112.92        115.79        14.55 o                         
  -6   5   7         20.95         18.94         8.23 o                         
  -5   5   7       1391.84       1398.81        33.49 o                         
  -4   5   7         66.92         73.01        11.28 o                         
  -3   5   7        214.22        226.58        21.51 o                         
  -2   5   7       1000.56       1000.46        26.61 o                         
  -1   5   7         69.37        106.38        10.52 o                         
   0   5   7        648.54        650.40        21.07 o                         
   1   5   7        746.20        713.09        27.19 o                         
   2   5   7          2.66         40.06        22.51 o                         
   3   5   7       1196.86       1142.91        36.83 o                         
   4   5   7        224.52        259.75        23.38 o                         
   5   5   7          2.54         14.45        15.75 o                         
   6   5   7        631.17        637.45        27.82 o                         
   7   5   7        250.33        239.36        19.08 o                         
   8   5   7        171.01        185.20        17.42 o                         
   9   5   7        485.34        440.86        24.84 o                         
  10   5   7         54.68         58.19        13.05 o                         
  11   5   7        255.53        251.67        35.31 o                         
  12   5   7        376.76        307.20        23.07 o                         
  13   5   7          9.99         17.34        12.56 o                         
  14   5   7        337.04        325.95        38.45 o                         
  15   5   7         21.67         11.55        11.73 o                         
  16   5   7         40.10         67.88        28.10 o                         
  17   5   7        318.99        330.13        26.99 o                         
 -19   6   7          0.09         -8.26        26.69 o                         
 -18   6   7         11.87         59.37        30.96 o                         
 -17   6   7        154.92        183.33        52.11 o                         
 -16   6   7          6.36         42.05        19.62 o                         
 -15   6   7        260.67        337.28        30.79 o                         
 -14   6   7        103.62        115.15        22.57 o                         
 -13   6   7         33.35         51.90        53.11 o                         
 -12   6   7        380.47        448.91        32.57 o                         
 -11   6   7         88.00         75.80        26.87 o                         
 -10   6   7         21.31         34.13        15.87 o                         
  -9   6   7       1072.99       1044.24        44.33 o                         
  -8   6   7          0.16         40.07        12.72 o                         
  -7   6   7        373.64        430.90        28.64 o                         
  -6   6   7        410.24        393.25        27.10 o                         
  -5   6   7         17.63         34.58        14.17 o                         
  -4   6   7       1041.31       1072.82        29.52 o                         
  -3   6   7        290.93        375.96        60.51 o                         
  -2   6   7         63.31         64.54        12.39 o                         
  -1   6   7        658.45        621.52        62.64 o                         
   0   6   7        120.56        147.63        18.11 o                         
   1   6   7        174.51        171.58        17.57 o                         
   2   6   7        579.70        522.39        33.27 o                         
   3   6   7          0.80         25.46        28.46 o                         
   4   6   7        544.93        480.49        25.49 o                         
   5   6   7        427.10        440.51        55.29 o                         
   6   6   7          5.11         15.52        11.18 o                         
   7   6   7        720.73        646.39        34.77 o                         
   8   6   7        346.55        306.22        22.34 o                         
   9   6   7         46.27        121.92        34.13 o                         
  10   6   7        466.63        425.18        30.78 o                         
  11   6   7         49.61         65.90        14.91 o                         
  12   6   7         46.15         64.84        14.98 o                         
  13   6   7        400.93        406.10        43.44 o                         
 -12   7   7          1.40          6.99        26.69 o                         
 -11   7   7        317.34        341.62        44.39 o                         
 -10   7   7        228.16        224.78        39.22 o                         
  -9   7   7          6.58         13.07        24.06 o                         
  -3   7   7        156.37        223.78        36.31 o                         
  -2   7   7        363.98        355.32        38.76 o                         
  -1   7   7         21.64         24.55        12.18 o                         
   0   7   7        342.14        337.92        58.60 o                         
   1   7   7        281.09        323.15        53.11 o                         
   2   7   7          1.56         21.50        11.86 o                         
   3   7   7        348.47        349.06        23.93 o                         
   4   7   7        176.17        197.10        62.32 o                         
   5   7   7         57.48         55.98        14.47 o                         
   6   7   7        348.49        364.65        25.47 o                         
 -29   0   8         14.95        -22.61        22.61 o                         
 -28   0   8         71.17         82.98        30.41 o                         
 -27   0   8        315.06        343.07        44.48 o                         
 -26   0   8         20.07         27.51        24.60 o                         
 -25   0   8        222.20        195.28        36.04 o                         
 -24   0   8        538.61        537.44        48.66 o                         
 -23   0   8         17.63         58.01        25.15 o                         
 -22   0   8        459.12        420.15        45.30 o                         
 -21   0   8        682.23        629.41        49.93 o                         
 -20   0   8         21.40         28.54        30.32 o                         
 -19   0   8       1717.67       1798.19       126.60 o                         
 -18   0   8        182.20        172.82        20.56 o                         
 -17   0   8        358.03        369.81        23.03 o                         
 -16   0   8       1137.25       1176.94        86.56 o                         
 -15   0   8        343.54        324.15        21.38 o                         
 -14   0   8        516.61        544.50        36.86 o                         
 -13   0   8       1397.04       1399.71        66.82 o                         
 -12   0   8        203.18        214.34        28.96 o                         
 -11   0   8         39.93         48.12        19.06 o                         
 -10   0   8       2133.09       1942.78        79.25 o                         
  -9   0   8         76.38        104.67        22.42 o                         
  -8   0   8       5083.67       4894.46       115.02 o                         
  -7   0   8       2031.42       2057.16        60.25 o                         
  -6   0   8        674.74        767.27        54.29 o                         
  -5   0   8       9387.23       9259.92       197.61 o                         
  -4   0   8        254.40        364.68        37.77 o                         
  -3   0   8        819.15        791.28        34.09 o                         
  -2   0   8       7718.88       7358.93       160.72 o                         
   0   0   8       4311.93       4175.61       150.88 o                         
   1   0   8        612.33        830.04        52.84 o                         
   2   0   8          2.38         21.24        17.98 o                         
   3   0   8       3165.73       3163.73       122.29 o                         
   4   0   8       1028.55       1058.27        59.28 o                         
   5   0   8         67.58         82.76         9.14 o                         
   6   0   8       2745.94       2776.50        63.04 o                         
   7   0   8        325.56        387.75        18.54 o                         
   8   0   8        931.13        882.07        32.27 o                         
   9   0   8       2378.82       2426.97        82.57 o                         
  10   0   8        547.04        606.07        40.08 o                         
  11   0   8       2381.87       2440.47        62.10 o                         
  12   0   8        383.73        439.91        23.04 o                         
  13   0   8         19.09         40.53        15.34 o                         
  14   0   8       1873.08       1890.44        54.26 o                         
  15   0   8        120.40        120.93        16.43 o                         
  16   0   8         92.54        105.89        15.99 o                         
  17   0   8        545.89        570.97        29.36 o                         
  18   0   8         14.03         14.97        11.87 o                         
  19   0   8         45.22         77.17        15.92 o                         
  20   0   8        438.74        445.68        30.91 o                         
  21   0   8        315.17        265.61        24.27 o                         
  22   0   8        478.21        491.70        32.86 o                         
 -29   1   8          7.41          9.14        18.35 o                         
 -28   1   8        205.09        225.70        34.50 o                         
 -27   1   8          0.16         21.38        28.42 o                         
 -26   1   8        191.75        224.54        27.63 o                         
 -25   1   8        131.59        114.47        22.39 o                         
 -24   1   8         23.12         31.81        13.46 o                         
 -23   1   8        356.89        405.70        24.25 o                         
 -22   1   8         13.71         16.85        11.91 o                         
 -21   1   8         28.50         40.09        12.79 o                         
 -20   1   8        732.17        748.25        28.73 o                         
 -19   1   8          3.47          5.73        10.35 o                         
 -18   1   8        345.40        331.80        20.54 o                         
 -17   1   8       1089.94       1045.61        44.13 o                         
 -16   1   8         38.54         44.29        11.32 o                         
 -15   1   8       1132.66       1132.57        57.89 o                         
 -14   1   8       1346.85       1236.34        34.65 o                         
 -13   1   8        109.73        146.30        15.78 o                         
 -12   1   8       5803.77       5671.37       107.65 o                         
 -10   1   8       1394.72       1337.83        37.73 o                         
  -9   1   8       3281.89       3124.98        65.56 o                         
  -8   1   8        122.01        187.97        19.88 o                         
  -7   1   8       1837.61       1794.44        43.95 o                         
  -6   1   8       1607.68       1581.73        40.43 o                         
  -5   1   8         83.35        110.51        11.65 o                         
  -4   1   8       3335.28       3218.96        67.89 o                         
  -3   1   8        886.02        918.57        21.80 o                         
  -2   1   8         86.12        107.94        13.40 o                         
  -1   1   8       4715.92       4842.05        76.94 o                         
   0   1   8        801.00        891.21        27.45 o                         
   1   1   8        640.54        672.02        19.83 o                         
   2   1   8       5818.37       5814.07       107.11 o                         
   3   1   8        177.58        276.07        23.69 o                         
   4   1   8       3061.25       3044.75        63.76 o                         
   5   1   8       2617.41       2697.35        54.41 o                         
   6   1   8          0.52         43.96        27.96 o                         
   7   1   8       2409.96       2561.29        42.38 o                         
   8   1   8       1051.29       1079.05        23.75 o                         
   9   1   8         10.83         23.60         6.47 o                         
  10   1   8       1474.15       1492.40        30.65 o                         
  11   1   8        608.58        558.87        18.05 o                         
  12   1   8        109.01        147.46        12.36 o                         
  13   1   8       1583.10       1531.75        32.93 o                         
  14   1   8         82.99         86.02        10.08 o                         
  15   1   8        622.76        660.77        21.41 o                         
  16   1   8        861.52        885.72        25.37 o                         
  17   1   8          3.44         19.48         8.64 o                         
  18   1   8        680.89        738.50        24.02 o                         
  19   1   8        207.77        168.42        13.93 o                         
  20   1   8         73.02        103.02        12.32 o                         
  21   1   8        417.87        467.36        26.09 o                         
  22   1   8         10.19         19.19        10.81 o                         
 -28   2   8         31.68         35.60        15.78 o                         
 -27   2   8         98.25        106.38        17.79 o                         
 -26   2   8          0.58          6.23        13.43 o                         
 -25   2   8          7.71          0.83        13.00 o                         
 -24   2   8        448.09        471.37        27.16 o                         
 -23   2   8         40.76         57.69        14.81 o                         
 -22   2   8        308.88        289.42        21.87 o                         
 -21   2   8        197.08        173.58        18.29 o                         
 -20   2   8          7.73          7.49        22.63 o                         
 -19   2   8        864.28        893.46        32.04 o                         
 -18   2   8         70.05         55.11        14.25 o                         
 -17   2   8        116.14        130.47        18.23 o                         
 -16   2   8       1521.21       1521.20        33.47 o                         
 -15   2   8          3.84          9.23         7.43 o                         
 -14   2   8        522.54        495.42        17.57 o                         
 -13   2   8       1237.16       1200.89        27.77 o                         
 -12   2   8          0.40         -2.07         6.00 o                         
 -11   2   8        686.15        711.45        18.52 o                         
 -10   2   8       1226.39       1152.63        24.12 o                         
  -9   2   8          1.59         50.43        11.67 o                         
  -8   2   8       4048.20       3954.02        74.39 o                         
  -7   2   8        842.88        798.81        46.54 o                         
  -6   2   8        261.16        208.75        42.26 o                         
  -5   2   8       4534.88       4576.54        83.96 o                         
  -4   2   8        339.80        333.38        43.39 o                         
  -3   2   8        986.26        980.11        29.85 o                         
  -2   2   8       3279.95       3175.47        62.15 o                         
  -1   2   8          4.86         29.73        31.05 o                         
   0   2   8       3575.13       3511.98        60.19 o                         
   1   2   8       1036.19       1026.30        25.65 o                         
   2   2   8         22.28         44.03         8.46 o                         
   3   2   8       2828.52       2840.52        51.15 o                         
   4   2   8        691.81        757.57        52.56 o                         
   5   2   8        436.98        442.82        14.27 o                         
   6   2   8       2163.16       2237.11        46.79 o                         
   7   2   8        186.31        227.67        18.86 o                         
   8   2   8       1206.91       1197.87        27.07 o                         
   9   2   8       2224.95       2211.12        43.37 o                         
  10   2   8         28.47         46.17        21.24 o                         
  11   2   8       1202.31       1253.53        28.52 o                         
  12   2   8        545.26        535.79        18.54 o                         
  13   2   8          0.51         15.67         7.62 o                         
  14   2   8        989.26       1021.27        26.97 o                         
  15   2   8        212.31        203.70        20.12 o                         
  16   2   8         46.70         68.96        10.34 o                         
  17   2   8        410.74        417.28        35.00 o                         
  18   2   8         32.51         15.20         9.25 o                         
  19   2   8         33.05         44.43        11.15 o                         
  20   2   8        181.87        189.41        16.67 o                         
  21   2   8         30.25          8.59         9.90 o                         
 -27   3   8          9.49         22.65        17.83 o                         
 -26   3   8        101.24        128.58        19.22 o                         
 -25   3   8         25.52         37.16        14.75 o                         
 -24   3   8         12.96         24.12        13.91 o                         
 -23   3   8        200.03        195.49        20.43 o                         
 -22   3   8          0.61          0.10        15.43 o                         
 -21   3   8         86.63         83.15        16.06 o                         
 -20   3   8        612.61        604.82        28.70 o                         
 -19   3   8          0.05         11.18        12.05 o                         
 -18   3   8        587.56        578.84        27.47 o                         
 -17   3   8        481.69        458.53        24.66 o                         
 -16   3   8         12.01         35.39        14.86 o                         
 -15   3   8       1169.29       1040.38        41.98 o                         
 -14   3   8        350.81        301.28        31.73 o                         
 -13   3   8        113.55        133.29        15.44 o                         
 -12   3   8       2306.93       2263.90        54.14 o                         
 -11   3   8        386.85        334.80        16.16 o                         
 -10   3   8        341.32        333.82        15.81 o                         
  -9   3   8       2021.98       1966.25        39.58 o                         
  -8   3   8        221.09        176.80        21.30 o                         
  -7   3   8        614.30        636.83        22.73 o                         
  -6   3   8        788.14        737.72        24.49 o                         
  -5   3   8          3.19          6.17        13.22 o                         
  -4   3   8       1316.84       1370.11        34.77 o                         
  -3   3   8        844.89        909.55        27.47 o                         
  -2   3   8        559.23        562.55        21.61 o                         
  -1   3   8       2016.74       2150.81        47.44 o                         
   0   3   8          4.10         16.42        15.50 o                         
   1   3   8        111.29        143.14        16.79 o                         
   2   3   8       2006.79       2128.80        86.11 o                         
   3   3   8         36.03         47.03        14.53 o                         
   4   3   8       1638.96       1601.37        33.74 o                         
   5   3   8       1061.97       1083.18        47.16 o                         
   6   3   8         67.68         89.48        18.46 o                         
   7   3   8       1363.16       1308.92        29.01 o                         
   8   3   8        487.78        494.31        25.23 o                         
   9   3   8         16.93         40.36         9.89 o                         
  10   3   8       1950.82       1828.05        44.62 o                         
  11   3   8        206.68        256.53        17.06 o                         
  12   3   8        331.65        340.12        19.48 o                         
  13   3   8        311.26        307.49        17.35 o                         
  14   3   8         32.24         26.74         9.65 o                         
  15   3   8        304.54        325.72        18.83 o                         
  16   3   8        261.09        244.95        29.80 o                         
  17   3   8          3.61         12.30         9.44 o                         
  18   3   8        404.17        449.02        22.68 o                         
  19   3   8        106.99         98.44        17.92 o                         
  20   3   8         33.75         41.70        12.70 o                         
 -25   4   8          8.63         18.94        20.51 o                         
 -24   4   8        152.84        144.64        29.23 o                         
 -23   4   8          4.76         37.42        19.13 o                         
 -22   4   8        154.70        180.39        25.65 o                         
 -21   4   8         18.87         -2.34        15.74 o                         
 -20   4   8          0.13         20.37        16.94 o                         
 -19   4   8        222.47        234.11        25.99 o                         
 -18   4   8         46.11         26.98        16.29 o                         
 -17   4   8          0.47         19.99        26.51 o                         
 -16   4   8        526.76        548.15        32.88 o                         
 -15   4   8          0.39         30.35        15.05 o                         
 -14   4   8        231.76        242.79        19.61 o                         
 -13   4   8        276.40        302.17        22.07 o                         
 -12   4   8          0.89          6.02        11.59 o                         
 -11   4   8       1225.68       1205.69        37.24 o                         
 -10   4   8        224.36        233.67        18.63 o                         
  -9   4   8        117.54        150.57        15.90 o                         
  -8   4   8       1381.91       1375.03        48.47 o                         
  -7   4   8         72.99         97.79        38.31 o                         
  -6   4   8        520.83        503.86        29.04 o                         
  -5   4   8       1074.68       1122.18        62.82 o                         
  -4   4   8         39.11         70.43        15.32 o                         
  -3   4   8        750.00        782.71        34.42 o                         
  -2   4   8       1207.23       1193.96        42.45 o                         
  -1   4   8         76.48        110.27        24.33 o                         
   0   4   8       1159.84       1242.46        69.13 o                         
   1   4   8       1019.02       1010.34        37.70 o                         
   2   4   8         71.22        118.56        29.69 o                         
   3   4   8       1302.24       1241.70        35.86 o                         
   4   4   8        201.21        256.21        54.65 o                         
   5   4   8        121.65        133.76        26.55 o                         
   6   4   8       1129.86       1010.79        34.27 o                         
   7   4   8         55.18        115.04        31.68 o                         
   8   4   8        541.75        494.26        24.95 o                         
   9   4   8        406.43        429.87        24.51 o                         
  10   4   8          0.21         20.14        12.53 o                         
  11   4   8        400.45        441.53        26.04 o                         
  12   4   8        328.13        361.80        55.74 o                         
  13   4   8         10.73         19.40        11.91 o                         
  14   4   8        466.39        467.01        28.12 o                         
  15   4   8        141.11        161.42        19.60 o                         
  16   4   8         62.51         63.80        16.26 o                         
  17   4   8        143.44        151.92        20.27 o                         
  18   4   8         30.31         13.28        14.14 o                         
 -21   5   8         15.54        -10.17        24.24 o                         
 -20   5   8        318.85        282.16        30.81 o                         
 -19   5   8          1.09         10.85        17.65 o                         
 -18   5   8        178.03        193.53        26.41 o                         
 -17   5   8         36.29         13.34        16.67 o                         
 -16   5   8          0.22          2.17        14.79 o                         
 -15   5   8        319.80        318.54        28.54 o                         
 -14   5   8         24.47        -11.09        11.60 o                         
 -13   5   8          7.15         -3.26        12.35 o                         
 -12   5   8        388.63        386.65        23.65 o                         
 -11   5   8         12.42         15.83        11.86 o                         
 -10   5   8         42.41         55.00        13.54 o                         
  -9   5   8        259.92        266.41        30.41 o                         
  -8   5   8        129.47        151.52        20.53 o                         
  -7   5   8        453.13        460.59        29.24 o                         
  -6   5   8        276.85        288.44        24.87 o                         
  -5   5   8          3.65         -9.19        12.28 o                         
  -4   5   8        807.75        809.87        36.14 o                         
  -3   5   8        195.32        292.36        23.92 o                         
  -2   5   8        255.56        304.21        27.73 o                         
  -1   5   8        638.99        687.23        53.65 o                         
   0   5   8         31.49         97.41        28.78 o                         
   1   5   8        244.56        331.91        42.40 o                         
   2   5   8        356.85        416.34        47.03 o                         
   3   5   8         29.99         48.43        10.99 o                         
   4   5   8        350.28        328.01        20.06 o                         
   5   5   8        169.61        178.18        25.06 o                         
   6   5   8         14.93         10.60         9.80 o                         
   7   5   8        301.97        309.39        23.92 o                         
   8   5   8        132.74        158.64        17.37 o                         
   9   5   8         57.90         69.05        14.10 o                         
  10   5   8        333.40        295.27        22.47 o                         
  11   5   8          7.50         -1.81        13.62 o                         
  12   5   8        190.06        199.05        45.53 o                         
  13   5   8         66.12         72.02        15.82 o                         
  14   5   8         12.11         24.30        23.15 o                         
 -16   6   8         86.99         45.39        29.14 o                         
 -15   6   8         17.31          2.45        23.06 o                         
 -14   6   8        106.80        106.42        22.71 o                         
 -13   6   8         75.48         45.47        19.39 o                         
 -12   6   8          2.79          4.95        16.15 o                         
 -11   6   8        248.11        232.52        26.73 o                         
 -10   6   8          7.80         47.66        25.51 o                         
  -9   6   8         80.62         88.51        19.48 o                         
  -8   6   8        350.28        393.48        29.95 o                         
  -7   6   8          0.56         10.98        14.94 o                         
  -6   6   8        272.46        276.50        25.58 o                         
  -5   6   8        132.82        101.59        29.87 o                         
  -4   6   8          4.76         11.71        24.06 o                         
  -3   6   8        113.46        136.45        32.41 o                         
  -2   6   8        137.47        126.92        31.68 o                         
  -1   6   8         11.77         40.85        25.60 o                         
   0   6   8        187.78        224.96        37.95 o                         
   1   6   8        148.12        163.41        34.04 o                         
   2   6   8         28.33         46.03        26.15 o                         
   3   6   8        165.61        141.26        34.95 o                         
   4   6   8         18.05         51.20        28.14 o                         
   5   6   8         22.30         62.91        29.14 o                         
   6   6   8        158.87        150.61        35.50 o                         
   7   6   8          0.97          7.99        24.24 o                         
   8   6   8        125.27        134.29        17.60 o                         
   9   6   8         29.65         38.77        25.24 o                         
 -27   1   9         38.98          3.98        17.79 o                         
 -26   1   9          9.29         10.84        17.80 o                         
 -25   1   9          4.04         11.82        17.46 o                         
 -24   1   9         10.37         20.82        21.38 o                         
 -23   1   9         32.54         20.36        17.37 o                         
 -22   1   9          2.20        -13.81        14.66 o                         
 -21   1   9         38.77         45.04        17.97 o                         
 -20   1   9         25.08         26.61        12.12 o                         
 -19   1   9         11.99          6.60        10.87 o                         
 -18   1   9          5.10          4.91        10.39 o                         
 -17   1   9         78.25         78.82        13.48 o                         
 -16   1   9         36.76         39.01        11.66 o                         
 -15   1   9          9.00          9.69        10.37 o                         
 -14   1   9         55.91         54.49        15.99 o                         
 -13   1   9        341.09        325.17        26.02 o                         
 -12   1   9         13.38         15.38        13.38 o                         
 -11   1   9         51.42         48.58        14.96 o                         
 -10   1   9        134.21        143.39        15.64 o                         
  -9   1   9         25.03         35.78        11.17 o                         
  -8   1   9        173.67        207.30        17.24 o                         
  -7   1   9         43.37         25.01        10.66 o                         
  -6   1   9         29.12         15.29        11.95 o                         
  -5   1   9        171.09        204.82        17.11 o                         
  -4   1   9         55.94         56.48        11.92 o                         
  -3   1   9         82.41         56.69        12.12 o                         
  -2   1   9         14.55         19.09        10.08 o                         
  -1   1   9          7.31          7.41         9.67 o                         
   0   1   9          5.16          2.75         9.30 o                         
   1   1   9         44.33         30.39        17.52 o                         
   2   1   9          6.37         -0.18         8.15 o                         
   3   1   9         16.53         14.81         9.17 o                         
   4   1   9        114.54         94.19        12.52 o                         
   5   1   9          1.33         -3.82         9.00 o                         
   6   1   9        279.58        301.01        36.45 o                         
   7   1   9         50.24         51.45         7.91 o                         
   8   1   9         10.18          4.29        11.79 o                         
   9   1   9         50.91         34.74         8.10 o                         
  10   1   9         45.01         29.88         7.28 o                         
  11   1   9          9.48          6.49         8.81 o                         
  12   1   9          2.07         -6.33         6.33 o                         
  13   1   9          8.99         -1.63         7.81 o                         
  14   1   9          2.99          4.84         7.32 o                         
  15   1   9         19.98          9.16         8.14 o                         
  16   1   9          8.78         11.20         8.66 o                         
  17   1   9          2.46          1.37         7.90 o                         
  18   1   9          0.77         -2.81         9.50 o                         
  19   1   9         15.83         15.44         9.06 o                         
  20   1   9          0.71          1.79         9.99 o                         
 -26   2   9         17.66         26.28        18.42 o                         
 -25   2   9          6.88         -2.25        16.90 o                         
 -24   2   9         32.51         34.08        15.11 o                         
 -23   2   9         12.43         22.03        14.09 o                         
 -22   2   9         13.01         11.76        13.30 o                         
 -21   2   9          3.18          5.32        12.24 o                         
 -20   2   9        101.89        117.45        16.98 o                         
 -19   2   9          9.52         -1.35        11.34 o                         
 -18   2   9          4.04         -2.33        11.15 o                         
 -17   2   9        343.04        346.35        22.19 o                         
 -16   2   9          0.05         24.17        11.70 o                         
 -15   2   9        153.23        147.79        16.60 o                         
 -14   2   9         53.47         62.10        13.39 o                         
 -13   2   9          0.10         -5.99         9.66 o                         
 -12   2   9        133.10        143.51        16.83 o                         
 -11   2   9         38.53         23.30        12.21 o                         
 -10   2   9          0.45        -12.25        12.25 o                         
  -9   2   9          2.21         -5.01        12.04 o                         
  -8   2   9          6.86         -2.48        11.78 o                         
  -7   2   9        179.96        178.51        20.68 o                         
  -6   2   9         95.98        127.21        28.32 o                         
  -5   2   9         65.56         57.48        14.97 o                         
  -4   2   9         50.62         62.13        14.91 o                         
  -3   2   9        361.02        362.11        24.78 o                         
  -2   2   9         22.61         32.18         8.90 o                         
  -1   2   9        260.71        283.40        16.26 o                         
   0   2   9        183.14        182.00        21.30 o                         
   1   2   9         59.06         56.14        12.08 o                         
   2   2   9        847.75        863.82        24.62 o                         
   3   2   9        140.56        207.71        23.81 o                         
   4   2   9        127.27        105.68        19.67 o                         
   5   2   9        101.70        117.64        23.92 o                         
   6   2   9          3.34         13.31        15.17 o                         
   7   2   9        135.91        131.47        21.42 o                         
   8   2   9        205.59        187.42        13.12 o                         
   9   2   9          4.70         20.78         9.35 o                         
  10   2   9        278.78        257.88        16.20 o                         
  11   2   9          8.41         11.63         8.49 o                         
  12   2   9          4.05         -1.63         6.97 o                         
  13   2   9        141.39        134.78        11.78 o                         
  14   2   9          6.78          1.24         7.47 o                         
  15   2   9        126.63        120.43        13.31 o                         
  16   2   9         38.38         31.53        10.32 o                         
  17   2   9          0.41          6.94         9.00 o                         
  18   2   9         24.07         43.77        11.40 o                         
  19   2   9          5.21         -5.05         9.55 o                         
 -25   3   9          0.45        -13.70        13.70 o                         
 -24   3   9         80.33        101.36        18.41 o                         
 -23   3   9          0.20         11.53        14.07 o                         
 -22   3   9         15.70         23.29        14.63 o                         
 -21   3   9        106.63        107.78        17.78 o                         
 -20   3   9          9.20          0.95        12.64 o                         
 -19   3   9         21.94         30.45        14.21 o                         
 -18   3   9         48.42         47.84        17.43 o                         
 -17   3   9         25.43         17.13        22.65 o                         
 -16   3   9         88.09        122.78        19.89 o                         
 -15   3   9          2.34          9.65        14.20 o                         
 -14   3   9          0.49          1.60        16.11 o                         
 -13   3   9        629.33        585.35        27.05 o                         
 -12   3   9         14.35         13.90        11.78 o                         
 -11   3   9        183.90        200.13        22.82 o                         
 -10   3   9        583.80        556.61        37.40 o                         
  -9   3   9          1.14         35.83        14.99 o                         
  -8   3   9        917.57        909.80        61.37 o                         
  -7   3   9        200.97        253.12        23.71 o                         
  -6   3   9        282.45        295.00        24.90 o                         
  -5   3   9        857.38        871.75        61.19 o                         
  -4   3   9         15.73         20.88        12.59 o                         
  -3   3   9         70.07         87.54        15.95 o                         
  -2   3   9        293.50        345.77        25.25 o                         
  -1   3   9         19.43         -0.89        10.50 o                         
   0   3   9         30.93         45.10        13.60 o                         
   1   3   9        256.29        287.74        22.77 o                         
   2   3   9          6.47         13.83        16.39 o                         
   3   3   9         42.95         63.07        14.63 o                         
   4   3   9        465.07        420.15        47.21 o                         
   5   3   9         32.37         88.88        29.41 o                         
   6   3   9        647.44        646.11        54.47 o                         
   7   3   9          0.47         16.43        23.79 o                         
   8   3   9          1.07         -3.97        15.28 o                         
   9   3   9        218.53        251.20        73.81 o                         
  10   3   9         56.26         41.16        10.12 o                         
  11   3   9        112.98        109.27        12.84 o                         
  12   3   9         63.51         68.59        13.39 o                         
  13   3   9         28.27         33.93        12.00 o                         
  14   3   9         56.42         47.43        13.65 o                         
  15   3   9         52.09         42.97        13.65 o                         
  16   3   9         12.25         21.99        13.12 o                         
  17   3   9        112.86        153.31        18.57 o                         
 -22   4   9         38.36          2.59        18.85 o                         
 -21   4   9          4.90         26.67        19.30 o                         
 -20   4   9        137.82        154.02        24.52 o                         
 -19   4   9          4.34          3.66        15.90 o                         
 -18   4   9          0.34         -2.61        15.43 o                         
 -17   4   9        321.91        342.39        29.82 o                         
 -16   4   9          4.92         -2.92        14.57 o                         
 -15   4   9        113.39        152.17        22.59 o                         
 -14   4   9         69.47         89.61        15.68 o                         
 -13   4   9         29.20         48.12        13.75 o                         
 -12   4   9        220.39        278.25        21.44 o                         
 -11   4   9          1.21         -8.23        13.66 o                         
 -10   4   9         11.10         16.34        15.62 o                         
  -9   4   9        368.03        409.55        29.29 o                         
  -8   4   9         28.71         47.93        16.15 o                         
  -7   4   9         13.38         13.31        15.21 o                         
  -6   4   9        667.37        667.81        34.47 o                         
  -5   4   9         38.84         57.41        22.47 o                         
  -4   4   9        265.18        290.77        28.05 o                         
  -3   4   9        496.26        518.72        52.65 o                         
  -2   4   9         44.52         91.96        17.06 o                         
  -1   4   9       1136.75       1232.97        61.46 o                         
   0   4   9        272.49        327.00        43.30 o                         
   1   4   9         40.85         57.28        26.24 o                         
   2   4   9        567.02        548.97        50.48 o                         
   3   4   9         58.00         43.12        26.96 o                         
   4   4   9        101.57        102.13        30.96 o                         
   5   4   9        280.45        235.31        39.40 o                         
   6   4   9         14.58         35.22        25.06 o                         
   7   4   9        323.58        269.72        42.76 o                         
   8   4   9        120.47        108.67        33.14 o                         
   9   4   9          3.01         15.61        24.60 o                         
  10   4   9        219.24        221.60        41.22 o                         
  11   4   9        116.73         91.42        33.23 o                         
  12   4   9         83.99         62.91        30.59 o                         
  13   4   9        213.99        226.14        44.21 o                         
  14   4   9          0.40         10.89        26.19 o                         
  15   4   9         42.54         58.08        15.92 o                         
 -18   5   9        101.36         93.11        23.56 o                         
 -17   5   9          0.83         12.97        19.10 o                         
 -16   5   9        253.35        338.83        54.70 o                         
 -15   5   9         39.14         34.64        19.93 o                         
 -14   5   9          7.52          9.08        13.63 o                         
 -13   5   9        323.51        338.50        27.04 o                         
 -12   5   9         13.35          4.85        16.33 o                         
 -11   5   9        125.91        133.73        21.50 o                         
 -10   5   9        450.16        501.17        32.96 o                         
  -9   5   9         22.47         76.62        31.41 o                         
  -8   5   9        545.39        671.49        36.18 o                         
  -7   5   9        102.89        120.47        20.11 o                         
  -6   5   9         11.56         34.89        16.18 o                         
  -5   5   9        534.66        570.88        38.99 o                         
  -4   5   9         36.77         52.09        16.61 o                         
  -3   5   9         64.25         80.16        29.69 o                         
  -2   5   9        298.79        395.91        46.66 o                         
  -1   5   9         12.08         46.48        27.33 o                         
   0   5   9        166.99        198.36        37.04 o                         
   1   5   9        225.76        251.38        40.67 o                         
   2   5   9          0.73         39.04        26.15 o                         
   3   5   9        263.62        297.41        43.67 o                         
   4   5   9        176.60        230.50        40.13 o                         
   5   5   9         10.11         -0.54        23.06 o                         
   6   5   9        398.74        454.28        52.84 o                         
   7   5   9         20.76         70.81        30.96 o                         
   8   5   9         34.42         45.12        27.96 o                         
   9   5   9        191.23        165.86        38.86 o                         
  10   5   9         20.16         55.47        31.41 o                         
  11   5   9        124.54        159.78        40.85 o                         
 -12   6   9        240.87        280.79        42.58 o                         
 -11   6   9         50.31         58.19        26.87 o                         
 -10   6   9         29.09         15.34        24.06 o                         
  -9   6   9        235.07        315.42        40.22 o                         
  -8   6   9         75.14         84.52        29.78 o                         
  -7   6   9         64.46        105.58        31.59 o                         
  -6   6   9        528.88        504.94        49.57 o                         
  -5   6   9          0.29         67.27        29.69 o                         
  -4   6   9        230.43        287.51        43.30 o                         
  -3   6   9        180.29        189.65        37.95 o                         
  -2   6   9          0.41         35.22        27.60 o                         
  -1   6   9        599.61        658.73        57.01 o                         
   0   6   9        123.56        235.68        41.49 o                         
   1   6   9         67.35        135.90        35.04 o                         
   2   6   9        428.58        475.16        53.65 o                         
   3   6   9        117.92        166.77        37.68 o                         
   4   6   9         80.56        107.67        35.95 o                         
 -25   0  10          0.47         25.06        27.60 o                         
 -24   0  10        393.70        372.12        48.02 o                         
 -23   0  10          2.34         35.50        27.78 o                         
 -22   0  10        161.99        174.67        36.22 o                         
 -21   0  10        137.49        151.70        33.68 o                         
 -20   0  10         20.84         56.74        26.60 o                         
 -19   0  10        204.44        230.14        38.95 o                         
 -18   0  10         29.63         38.95        25.60 o                         
 -17   0  10          4.24         14.89        21.70 o                         
 -16   0  10        645.35        532.90        47.48 o                         
 -15   0  10         23.55          2.63        20.70 o                         
 -14   0  10        203.86        180.02        32.14 o                         
 -13   0  10       1027.63        874.52        57.10 o                         
 -12   0  10         14.45          9.35        22.24 o                         
 -11   0  10       1117.85       1164.58        65.09 o                         
 -10   0  10        714.25        677.52        49.02 o                         
  -9   0  10        114.36        160.51        29.41 o                         
  -8   0  10        905.75        898.69        40.79 o                         
  -7   0  10        407.93        387.26        28.91 o                         
  -6   0  10        101.02        127.71        21.74 o                         
  -5   0  10       1171.97       1295.63        57.28 o                         
  -4   0  10         57.07         96.89        18.36 o                         
  -3   0  10        197.67        178.39        35.04 o                         
  -2   0  10       1240.15       1308.83        74.99 o                         
  -1   0  10        104.44        140.81        32.23 o                         
   0   0  10        464.12        531.54        49.93 o                         
   1   0  10       2497.36       2291.21       106.13 o                         
   2   0  10          0.13        122.65        31.50 o                         
   3   0  10       2369.64       2345.95       108.49 o                         
   4   0  10        422.71        611.70        53.47 o                         
   5   0  10         90.73        154.70        35.22 o                         
   6   0  10       2138.37       2075.96       101.31 o                         
   7   0  10        282.24        364.68        45.30 o                         
   8   0  10        537.81        556.14        53.29 o                         
   9   0  10       1060.82       1064.44        70.54 o                         
  10   0  10         67.61        114.21        33.14 o                         
  11   0  10        480.77        570.30        54.56 o                         
  12   0  10        589.63        533.17        53.47 o                         
  13   0  10         19.83         39.71        12.40 o                         
  14   0  10        370.76        458.53        26.65 o                         
  15   0  10        238.26        216.45        20.65 o                         
  16   0  10          0.15         17.61        16.48 o                         
  17   0  10        433.15        477.31        28.94 o                         
 -25   1  10         45.17         17.51        29.37 o                         
 -24   1  10          5.35          7.79        17.08 o                         
 -23   1  10        122.18        158.82        25.83 o                         
 -22   1  10         36.54         21.16        25.24 o                         
 -21   1  10          3.64          3.15        17.09 o                         
 -20   1  10        524.06        507.34        36.04 o                         
 -19   1  10         36.46         33.21        17.95 o                         
 -18   1  10        183.55        223.06        26.67 o                         
 -17   1  10        635.36        585.45        35.60 o                         
 -16   1  10          0.57         35.17        17.24 o                         
 -15   1  10        650.07        653.30        61.42 o                         
 -14   1  10        284.75        265.66        26.22 o                         
 -13   1  10        114.43        179.40        22.47 o                         
 -12   1  10        542.00        523.23        32.06 o                         
 -11   1  10        523.64        486.13        31.28 o                         
 -10   1  10        130.50        226.57        19.88 o                         
  -9   1  10       2873.60       2843.11        65.71 o                         
  -7   1  10        450.17        468.18        31.37 o                         
  -6   1  10       2162.10       2140.60        66.46 o                         
  -5   1  10         86.24        146.07        32.05 o                         
  -4   1  10       1473.33       1509.25        44.37 o                         
  -3   1  10       1449.23       1404.55        42.53 o                         
  -2   1  10        114.66        229.98        19.93 o                         
  -1   1  10       2327.96       2377.45        76.84 o                         
   0   1  10         26.59        122.51        22.50 o                         
   1   1  10         56.03         90.03        20.86 o                         
   2   1  10       1001.35       1094.62        48.87 o                         
   3   1  10        122.26        208.73        25.32 o                         
   4   1  10        332.62        388.16        52.70 o                         
   5   1  10        460.90        483.48        35.39 o                         
   6   1  10          0.58         41.50        38.04 o                         
   7   1  10        619.96        668.83        39.56 o                         
   8   1  10        300.90        351.11        31.90 o                         
   9   1  10         33.95         37.30        22.51 o                         
  10   1  10        761.17        782.17        43.53 o                         
  11   1  10        237.12        277.57        38.86 o                         
  12   1  10         36.55         59.06        20.63 o                         
  13   1  10        625.84        631.13        26.68 o                         
  14   1  10         50.44         39.81        11.75 o                         
  15   1  10        134.29        186.58        17.53 o                         
  16   1  10        189.77        195.90        31.05 o                         
 -24   2  10        100.87         73.95        23.25 o                         
 -23   2  10          0.66          6.55        18.30 o                         
 -22   2  10        111.49        139.07        25.10 o                         
 -21   2  10        253.50        227.60        28.81 o                         
 -20   2  10         76.30         93.53        17.46 o                         
 -19   2  10        315.62        307.99        23.45 o                         
 -18   2  10         74.51         62.35        15.09 o                         
 -17   2  10         13.90         35.18        13.47 o                         
 -16   2  10        644.51        657.64        38.19 o                         
 -15   2  10         95.15         87.83        20.77 o                         
 -14   2  10        164.04        194.63        24.65 o                         
 -13   2  10       1121.69       1109.08        80.03 o                         
 -12   2  10          0.37         24.80        16.36 o                         
 -11   2  10        414.99        417.36        31.48 o                         
 -10   2  10        427.35        410.99        30.85 o                         
  -9   2  10          0.42         46.80        16.37 o                         
  -8   2  10        563.19        614.79        34.56 o                         
  -7   2  10        187.30        153.25        21.37 o                         
  -6   2  10         84.13        103.20        19.00 o                         
  -5   2  10       1213.16       1190.24        46.64 o                         
  -4   2  10         40.47         58.12        19.16 o                         
  -3   2  10        252.48        326.83        26.76 o                         
  -2   2  10       1168.12       1190.16        45.98 o                         
  -1   2  10         70.42        139.42        25.33 o                         
   0   2  10        597.07        674.46        34.23 o                         
   1   2  10       1390.20       1398.35        55.85 o                         
   2   2  10         10.82        128.37        32.23 o                         
   3   2  10       1908.56       1910.72        67.88 o                         
   4   2  10        310.98        426.08        40.08 o                         
   5   2  10          5.54         39.10        19.10 o                         
   6   2  10       1199.62       1188.25        69.59 o                         
   7   2  10        372.09        435.73        34.80 o                         
   8   2  10        157.49        223.80        28.32 o                         
   9   2  10        618.60        648.48        58.51 o                         
  10   2  10         36.79         52.16        19.96 o                         
  11   2  10        358.63        450.02        36.53 o                         
  12   2  10        213.24        270.96        30.21 o                         
  13   2  10          1.78         21.87        19.61 o                         
  14   2  10        297.07        364.24        34.53 o                         
  15   2  10         98.23        134.36        37.13 o                         
 -22   3  10         14.04         43.26        19.25 o                         
 -21   3  10          0.96          1.46        16.58 o                         
 -20   3  10        280.31        275.54        28.84 o                         
 -19   3  10          9.32         13.60        17.53 o                         
 -18   3  10         76.11         84.73        20.61 o                         
 -17   3  10        228.17        209.68        25.04 o                         
 -16   3  10          2.12         16.12        16.10 o                         
 -15   3  10        217.44        306.21        41.76 o                         
 -14   3  10        122.38         67.72        28.05 o                         
 -13   3  10         20.70         45.75        18.45 o                         
 -12   3  10        526.73        508.35        33.41 o                         
 -11   3  10         78.76         69.69        18.86 o                         
 -10   3  10        122.19        146.62        22.54 o                         
  -9   3  10        699.94        713.11        37.65 o                         
  -8   3  10          1.71         24.67        27.10 o                         
  -7   3  10        612.78        656.70        35.63 o                         
  -6   3  10        547.20        557.82        46.84 o                         
  -5   3  10          2.86         67.45        23.33 o                         
  -4   3  10       1013.10       1037.54        43.25 o                         
  -3   3  10        251.68        300.49        25.95 o                         
  -2   3  10         57.95        109.67        19.01 o                         
  -1   3  10        874.26        896.67        51.61 o                         
   0   3  10        271.80        342.82        26.95 o                         
   1   3  10        339.83        386.40        28.06 o                         
   2   3  10        758.59        801.44        62.55 o                         
   3   3  10         50.03        136.72        33.77 o                         
   4   3  10        240.57        270.99        42.85 o                         
   5   3  10        838.06        787.46        63.37 o                         
   6   3  10          0.53         76.44        29.50 o                         
   7   3  10        676.00        670.98        59.65 o                         
   8   3  10        231.56        269.54        44.94 o                         
   9   3  10         66.87         90.51        34.50 o                         
  10   3  10        260.29        316.93        48.21 o                         
  11   3  10         90.13        142.26        38.40 o                         
  12   3  10          3.39         50.29        31.41 o                         
  13   3  10        501.50        481.15        59.37 o                         
  14   3  10         12.41          1.45        29.60 o                         
 -19   4  10        179.33        179.08        27.62 o                         
 -18   4  10          8.08        -16.96        16.96 o                         
 -17   4  10         22.78         39.18        19.46 o                         
 -16   4  10        436.59        512.10        36.10 o                         
 -15   4  10         26.17         64.46        29.23 o                         
 -14   4  10        185.34        181.89        25.71 o                         
 -13   4  10        441.65        438.94        46.35 o                         
 -12   4  10          0.05         -2.39        15.72 o                         
 -11   4  10        175.11        205.70        25.53 o                         
 -10   4  10        149.63        169.66        25.19 o                         
  -9   4  10         33.34         51.34        17.97 o                         
  -8   4  10        519.19        569.88        34.67 o                         
  -7   4  10        148.25        149.54        22.05 o                         
  -6   4  10         11.11         46.50        16.28 o                         
  -5   4  10        576.14        617.42        34.83 o                         
  -4   4  10        143.50        174.12        22.23 o                         
  -3   4  10        263.11        317.49        30.09 o                         
  -2   4  10        390.28        461.91        51.38 o                         
  -1   4  10          9.81         70.54        29.96 o                         
   0   4  10        335.99        380.02        48.66 o                         
   1   4  10        269.60        293.60        44.48 o                         
   2   4  10         14.94         61.19        29.41 o                         
   3   4  10        414.81        463.27        53.38 o                         
   4   4  10         63.87        104.40        33.68 o                         
   5   4  10         43.98         50.84        29.50 o                         
   6   4  10        199.10        192.19        39.76 o                         
   7   4  10         95.18         84.97        34.23 o                         
   8   4  10         19.12         61.28        29.23 o                         
   9   4  10        309.80        307.76        49.02 o                         
  10   4  10          1.97          4.72        26.78 o                         
  11   4  10        150.26        154.61        40.94 o                         
 -14   5  10          3.08         -3.81        16.87 o                         
 -13   5  10          3.30        -13.19        16.57 o                         
 -12   5  10        235.01        225.40        27.79 o                         
 -11   5  10          7.06         11.25        31.09 o                         
 -10   5  10        136.58        137.81        23.83 o                         
  -9   5  10        263.29        312.42        29.79 o                         
  -8   5  10         11.99         45.68        18.21 o                         
  -7   5  10        200.67        230.25        54.11 o                         
  -6   5  10         92.71        102.77        33.14 o                         
  -5   5  10          3.15         36.95        27.78 o                         
  -4   5  10        251.09        262.46        42.58 o                         
  -3   5  10         76.42        139.99        36.31 o                         
  -2   5  10          0.32         16.43        27.69 o                         
  -1   5  10        190.04        222.15        41.76 o                         
   0   5  10         56.81        106.58        33.86 o                         
   1   5  10         66.48         73.72        31.23 o                         
   2   5  10        178.23        184.84        40.22 o                         
   3   5  10         12.54         60.46        29.50 o                         
   4   5  10        163.30        183.38        41.22 o                         
   5   5  10        214.43        297.05        47.57 o                         
 -22   1  11         22.72         -3.88        21.61 o                         
 -21   1  11          7.63          3.70        18.93 o                         
 -20   1  11          1.51        -13.28        16.56 o                         
 -19   1  11          6.88         12.20        17.22 o                         
 -18   1  11         59.97         63.65        20.63 o                         
 -17   1  11         12.02         10.71        21.52 o                         
 -16   1  11          9.89         -3.12        16.48 o                         
 -15   1  11         60.37         39.82        18.45 o                         
 -14   1  11          0.35         11.55        15.96 o                         
 -13   1  11         19.34         18.07        16.53 o                         
 -12   1  11          4.67         -0.12        14.75 o                         
 -11   1  11         17.11         18.12        27.46 o                         
 -10   1  11         38.31         55.01        17.67 o                         
  -9   1  11          7.44         -2.04        14.79 o                         
  -8   1  11          3.56          8.00        15.85 o                         
  -7   1  11          5.33         -2.50        14.79 o                         
  -6   1  11          0.14        -13.14        13.68 o                         
  -5   1  11         27.44         26.23        19.47 o                         
  -4   1  11         15.67          0.02        14.63 o                         
  -3   1  11          2.98          4.81        12.57 o                         
  -2   1  11         65.54         75.45        22.34 o                         
  -1   1  11          2.10         -6.96        19.29 o                         
   0   1  11         15.47         10.76        17.24 o                         
   1   1  11         60.44         61.77        21.70 o                         
   2   1  11          0.16        -14.64        16.42 o                         
   3   1  11         20.45          5.17        18.58 o                         
   4   1  11          5.41        -12.63        16.94 o                         
   5   1  11          0.71         13.86        17.62 o                         
   6   1  11          3.61          3.23        17.64 o                         
   7   1  11          1.73         -1.24        17.78 o                         
   8   1  11          1.16          1.22        18.50 o                         
   9   1  11          0.79         -1.61        17.86 o                         
  10   1  11         10.98         34.12        20.93 o                         
  11   1  11          3.70         -9.93        18.69 o                         
  12   1  11          2.27         -0.06        19.56 o                         
  13   1  11          0.79        -18.98        18.98 o                         
 -21   2  11          1.36          5.48        18.51 o                         
 -20   2  11         49.20         55.12        22.70 o                         
 -19   2  11          0.04          0.30        18.17 o                         
 -18   2  11         29.07         27.36        19.47 o                         
 -17   2  11         33.54         56.67        21.05 o                         
 -16   2  11         25.03         18.08        18.10 o                         
 -15   2  11          2.94          6.26        22.51 o                         
 -14   2  11         61.43         72.35        28.69 o                         
 -13   2  11         20.44         15.43        23.69 o                         
 -12   2  11         27.88         25.51        23.69 o                         
 -11   2  11         23.70          7.63        20.06 o                         
 -10   2  11          3.89         -4.94        15.07 o                         
  -9   2  11        161.55        167.05        27.10 o                         
  -8   2  11          1.30          6.74        15.16 o                         
  -7   2  11        128.04        104.17        20.65 o                         
  -6   2  11         92.72        108.57        20.74 o                         
  -5   2  11          0.91         -9.95        13.91 o                         
  -4   2  11         62.64         42.93        17.38 o                         
  -3   2  11         64.47        101.58        19.78 o                         
  -2   2  11          1.83         11.67        21.29 o                         
  -1   2  11        128.07        132.78        20.78 o                         
   0   2  11         53.93         75.71        32.14 o                         
   1   2  11          9.39         25.42        26.33 o                         
   2   2  11         23.94         45.43        19.50 o                         
   3   2  11        229.56        184.07        27.59 o                         
   4   2  11          1.82         12.08        18.42 o                         
   5   2  11        316.81        299.69        32.58 o                         
   6   2  11         10.44          5.58        19.12 o                         
   7   2  11          0.47          1.00        18.61 o                         
   8   2  11         95.86         72.97        35.68 o                         
   9   2  11         30.42         27.09        20.98 o                         
  10   2  11         79.67        104.00        25.57 o                         
  11   2  11         42.36         58.71        23.26 o                         
 -18   3  11         80.07        116.29        35.50 o                         
 -17   3  11          2.74         10.98        25.33 o                         
 -16   3  11         94.46         98.77        33.77 o                         
 -15   3  11         55.28         25.78        26.15 o                         
 -14   3  11          0.08         -3.63        23.69 o                         
 -13   3  11        167.70        198.46        26.57 o                         
 -12   3  11         15.19         15.33        17.72 o                         
 -11   3  11          5.67          7.99        28.96 o                         
 -10   3  11        221.66        235.22        27.31 o                         
  -9   3  11         13.39          2.39        15.84 o                         
  -8   3  11         38.30         41.36        18.40 o                         
  -7   3  11        135.12        168.05        23.83 o                         
  -6   3  11         21.05         49.44        17.47 o                         
  -5   3  11        171.74        218.21        25.22 o                         
  -4   3  11         65.30         61.24        22.20 o                         
  -3   3  11          3.51          9.56        15.10 o                         
  -2   3  11        242.37        326.45        28.90 o                         
  -1   3  11         19.18         34.28        16.24 o                         
   0   3  11         61.62         56.20        31.14 o                         
   1   3  11        104.70        118.11        36.13 o                         
   2   3  11          2.89         -9.62        24.78 o                         
   3   3  11        118.22         74.08        34.41 o                         
   4   3  11         22.47         28.51        28.78 o                         
   5   3  11         19.94         22.15        28.23 o                         
   6   3  11         61.19         68.18        33.86 o                         
   7   3  11         31.83         15.25        29.23 o                         
   8   3  11         15.11          7.99        29.05 o                         
   9   3  11         70.10         32.23        32.41 o                         
 -14   4  11        159.91        151.16        35.59 o                         
 -13   4  11          9.35          3.14        17.51 o                         
 -12   4  11        170.78        159.22        25.82 o                         
 -11   4  11         69.65         60.79        32.23 o                         
 -10   4  11         16.58         25.83        24.83 o                         
  -9   4  11        244.07        271.43        29.04 o                         
  -8   4  11          7.20         15.71        17.20 o                         
  -7   4  11          6.57         20.27        17.25 o                         
  -6   4  11        192.58        225.01        26.26 o                         
  -5   4  11         11.67         21.06        15.98 o                         
  -4   4  11         18.47         35.04        28.96 o                         
  -3   4  11         86.94         98.41        34.32 o                         
  -2   4  11          7.14        -10.71        23.24 o                         
  -1   4  11         43.08         46.30        32.05 o                         
   0   4  11         66.69         41.94        31.50 o                         
   1   4  11          7.14          5.45        25.69 o                         
   2   4  11        222.50        203.54        43.76 o                         
   3   4  11         54.38         76.35        34.59 o                         
   4   4  11         27.84          6.35        27.69 o                         
   5   4  11        196.93        167.50        41.13 o                         
 -18   0  12        103.42         50.84        30.14 o                         
 -17   0  12         21.45         10.44        28.23 o                         
 -16   0  12        428.52        429.41        51.38 o                         
 -15   0  12         47.98         15.16        25.96 o                         
 -14   0  12        133.08        161.05        37.04 o                         
 -13   0  12        694.70        694.50        57.01 o                         
 -12   0  12          7.60         69.63        26.96 o                         
 -11   0  12        371.60        432.59        48.21 o                         
 -10   0  12        523.03        638.03        53.65 o                         
  -9   0  12         13.30         56.47        26.69 o                         
  -8   0  12        371.99        457.82        47.48 o                         
  -6   0  12          3.42         54.47        30.96 o                         
  -5   0  12        653.92        727.18        63.46 o                         
  -4   0  12        141.36        146.89        40.49 o                         
  -3   0  12         75.17        120.29        38.31 o                         
  -2   0  12        473.64        565.31        60.83 o                         
  -1   0  12         35.65         62.46        32.59 o                         
   0   0  12         62.48        143.89        39.58 o                         
   1   0  12        387.94        476.71        57.47 o                         
   2   0  12         37.10        173.40        40.58 o                         
   3   0  12        387.24        554.33        61.55 o                         
   4   0  12        241.95        293.23        48.84 o                         
   5   0  12         14.21         44.21        34.41 o                         
   6   0  12        339.12        427.59        56.47 o                         
   7   0  12         95.93         98.77        36.95 o                         
   8   0  12          6.39         56.01        34.04 o                         
 -18   1  12         13.64         36.97        20.12 o                         
 -17   1  12        210.30        202.09        50.84 o                         
 -16   1  12          0.21          9.14        29.82 o                         
 -15   1  12        103.43        123.41        24.86 o                         
 -14   1  12        165.39        188.52        27.15 o                         
 -13   1  12         22.90         44.56        18.55 o                         
 -12   1  12        247.53        303.55        30.68 o                         
 -11   1  12        138.08        120.29        31.59 o                         
 -10   1  12          0.28         -0.27        23.33 o                         
  -9   1  12        215.54        290.65        53.56 o                         
  -8   1  12        188.42        154.51        25.24 o                         
  -7   1  12        112.67        161.22        52.34 o                         
  -6   1  12        536.28        558.44        36.75 o                         
  -5   1  12          1.47         56.27        19.37 o                         
  -4   1  12        205.70        291.42        48.48 o                         
  -3   1  12        383.18        341.53        51.11 o                         
  -2   1  12          1.92         76.17        23.41 o                         
  -1   1  12        608.42        679.27        44.22 o                         
   0   1  12        259.51        332.82        58.92 o                         
   1   1  12        226.07        281.42        34.13 o                         
   2   1  12        715.96        722.41        46.31 o                         
   3   1  12          0.63         74.36        24.77 o                         
   4   1  12         53.35         71.50        24.82 o                         
   5   1  12        622.91        576.79        43.13 o                         
   6   1  12         46.10        123.12        28.94 o                         
   7   1  12        430.20        442.48        41.24 o                         
 -16   2  12        164.37        173.94        39.13 o                         
 -15   2  12         19.23         13.62        26.51 o                         
 -14   2  12         28.69         17.61        26.96 o                         
 -13   2  12        227.80        224.69        39.49 o                         
 -12   2  12          7.26         44.03        24.15 o                         
 -11   2  12        260.59        282.09        30.92 o                         
 -10   2  12        320.32        363.72        33.66 o                         
  -9   2  12         42.17         79.15        22.44 o                         
  -8   2  12        349.79        378.67        33.88 o                         
  -7   2  12        200.23        210.22        27.51 o                         
  -6   2  12         12.69         39.53        26.28 o                         
  -5   2  12        557.29        674.32        39.62 o                         
  -4   2  12         73.05         82.36        21.28 o                         
  -3   2  12        107.04        121.98        33.00 o                         
  -2   2  12        357.61        436.13        54.74 o                         
  -1   2  12         24.36         40.40        29.69 o                         
   0   2  12         63.58        134.72        38.58 o                         
   1   2  12        276.18        257.28        47.30 o                         
   2   2  12         40.35         22.42        31.87 o                         
   3   2  12        166.30        287.42        50.11 o                         
   4   2  12        210.25        282.30        34.06 o                         
   5   2  12         24.92         59.79        24.26 o                         
 -12   3  12        168.25        157.99        27.10 o                         
 -11   3  12         28.91         32.87        20.24 o                         
 -10   3  12          6.77         25.27        19.30 o                         
  -9   3  12        405.52        448.03        38.54 o                         
  -8   3  12          7.21         24.47        18.17 o                         
  -7   3  12        107.11         94.66        22.60 o                         
  -6   3  12        235.98        263.45        29.49 o                         
  -5   3  12         28.77         32.00        19.04 o                         
  -4   3  12        225.18        276.52        29.11 o                         
  -3   3  12        300.72        305.03        48.84 o                         
  -2   3  12          3.30         74.62        33.95 o                         
  -1   3  12        524.53        526.00        60.83 o                         
   0   3  12        137.04        221.88        45.39 o                         
   1   3  12         47.42         40.85        32.41 o                         
   2   3  12        324.17        424.78        57.83 o                         
  -8   1  13          0.30        -19.79        20.97 o                         
  -7   1  13          8.51         48.93        32.86 o                         
  -6   1  13          1.46         47.39        31.05 o                         
  -5   1  13          5.44         -3.99        30.05 o                         
  -4   1  13         22.05         -2.72        30.78 o                         
                                                                                
