# Supplementary material for: Crystal structures of two C,N-disubstituted acetamides: 2-(4-chloro­phen­yl)-N-(2-iodo­phen­yl)acetamide and 2-(4-chloro­phen­yl)-N-(pyrazin-2-yl)acetamide
Source: Acta Crystallogr E Crystallogr Commun. 2016 Aug 9;72(Pt 9):1270–5. doi: 10.1107/S2056989016012512 (PMC5120705; doi:10.1107/S2056989016012512)
Supplement: Supplementary file 3 [file e-72-01270-IIsup3.hkl]

data_II                                                                         
_shelx_title ' rbn5cg'                                                          
_shelx_refln_list_code          4                                               
_shelx_F_calc_maximum      267.83                                               
_exptl_crystal_F_000      1024.00                                               
_reflns_d_resolution_high  0.7108                                               
                                                                                
loop_                                                                           
 _space_group_symop_operation_xyz                                               
 'x, y, z'                                                                      
 '-x+1/2, -y, z+1/2'                                                            
 '-x, y+1/2, -z+1/2'                                                            
 'x+1/2, -y+1/2, -z'                                                            
 '-x, -y, -z'                                                                   
 'x-1/2, y, -z-1/2'                                                             
 'x, -y-1/2, z-1/2'                                                             
 '-x-1/2, y-1/2, z'                                                             
                                                                                
_cell_length_a    10.7041                                                       
_cell_length_b     7.5724                                                       
_cell_length_c    28.6619                                                       
_cell_angle_alpha  90.000                                                       
_cell_angle_beta   90.000                                                       
_cell_angle_gamma  90.000                                                       
                                                                                
_shelx_F_squared_multiplier     1.000                                           
                                                                                
loop_                                                                           
 _refln_index_h                                                                 
 _refln_index_k                                                                 
 _refln_index_l                                                                 
 _refln_F_squared_calc                                                          
 _refln_F_squared_meas                                                          
 _refln_F_squared_sigma                                                         
 _refln_observed_status                                                         
   2   0   0      10517.00      10243.52        92.52 o                         
   4   0   0        671.36        642.53        13.16 o                         
   6   0   0        622.28        704.79        11.73 o                         
   8   0   0        308.51        325.24        10.68 o                         
  10   0   0         83.06         74.06         6.94 o                         
  12   0   0          1.97         11.34         5.39 o                         
  14   0   0         88.31        112.90        10.39 o                         
   2   1   0      71732.74      68202.89       453.77 o                         
   4   1   0       3780.57       4400.90        37.94 o                         
   6   1   0       3447.81       3424.89        36.72 o                         
   8   1   0       1710.74       1701.00        23.54 o                         
  10   1   0         49.64         37.71         4.13 o                         
  12   1   0          3.53         -0.45         3.44 o                         
  14   1   0         16.87         22.78        11.12 o                         
   0   2   0      14041.44      13931.20       215.86 o                         
   2   2   0       4159.43       4525.43        34.41 o                         
   4   2   0       2427.12       2344.05        18.51 o                         
   6   2   0       2343.09       2238.82        22.43 o                         
   8   2   0        942.47        863.58        12.60 o                         
  10   2   0       1035.07        983.11        16.72 o                         
  12   2   0          0.32         -4.35         4.35 o                         
  14   2   0          0.64         -6.08         6.08 o                         
   2   3   0        412.65        385.01         4.96 o                         
   4   3   0         59.01         47.90         1.55 o                         
   6   3   0        166.05        174.72         3.80 o                         
   8   3   0       1893.67       1823.99        22.38 o                         
  10   3   0          7.27          4.76         3.74 o                         
  12   3   0          2.64         -1.26         5.02 o                         
  14   3   0         80.20         98.88        10.25 o                         
   0   4   0        285.98        216.91        18.88 o                         
   2   4   0         74.93         92.93         4.38 o                         
   4   4   0         89.78         90.38         2.47 o                         
   6   4   0        184.60        186.95         3.76 o                         
   8   4   0          9.49          4.19         3.32 o                         
  10   4   0        142.16        144.28         7.68 o                         
  12   4   0         39.87         20.13         5.74 o                         
   2   5   0        738.96        771.12         9.29 o                         
   4   5   0        996.40        974.09        17.04 o                         
   6   5   0        210.20        185.39         6.79 o                         
   8   5   0          3.84          5.99         3.09 o                         
  10   5   0          9.79         12.62         4.04 o                         
  12   5   0          5.06         11.29         9.12 o                         
   0   6   0          5.05         41.92        17.67 o                         
   2   6   0        498.34        476.13         9.22 o                         
   4   6   0          4.55          3.98         2.96 o                         
   6   6   0          0.60         -2.26         3.23 o                         
   8   6   0         44.67         57.35         7.29 o                         
  10   6   0         80.20        115.15         9.76 o                         
  12   6   0          1.44         -3.00         4.36 o                         
   2   7   0         22.15         23.26         3.33 o                         
   4   7   0         28.52         22.42         3.95 o                         
   6   7   0        103.22        104.61         6.46 o                         
   8   7   0         95.03        111.97         9.21 o                         
  10   7   0         12.63          9.18         9.87 o                         
   0   8   0         11.41         11.09         8.30 o                         
   2   8   0         40.18         26.79         6.13 o                         
   4   8   0         16.78          8.56         3.98 o                         
   6   8   0         49.74         44.01         6.84 o                         
   8   8   0         16.59          7.76         6.29 o                         
   2   9   0         12.19         -0.21         8.44 o                         
   4   9   0          1.37         -3.79         9.73 o                         
   6   9   0         13.65          9.86         7.94 o                         
   8   9   0          4.49          0.92         7.62 o                         
   2  10   0          0.69          6.51        11.16 o                         
   4  10   0          6.77         -9.80         9.80 o                         
   1   1   1       2736.49       2710.90        12.36 o                         
   2   1   1      22783.49      22857.62       110.31 o                         
   3   1   1        443.57        470.98         3.34 o                         
   4   1   1          2.75         -0.86         0.86 o                         
   5   1   1         40.12         54.16         1.62 o                         
   6   1   1         12.45         10.47         1.51 o                         
   7   1   1         51.46         48.37         2.10 o                         
   8   1   1        277.64        278.16         5.65 o                         
   9   1   1         73.57         53.21         3.55 o                         
  10   1   1         15.73         17.56         2.75 o                         
  11   1   1        396.86        386.46         7.20 o                         
  12   1   1         20.02         14.82         2.85 o                         
  13   1   1          2.91          0.64         3.08 o                         
  14   1   1         14.13         17.37         4.94 o                         
   0   2   1      60269.39      57160.34       636.03 o                         
   1   2   1        866.64        885.03         5.37 o                         
   2   2   1        500.53        451.95         2.84 o                         
   3   2   1          2.09          0.63         0.37 o                         
   4   2   1         86.49        106.84         1.51 o                         
   5   2   1         36.77         40.08         1.17 o                         
   6   2   1          7.65          4.66         2.11 o                         
   7   2   1        333.09        328.57         3.96 o                         
   8   2   1        337.73        321.03         4.33 o                         
   9   2   1         80.98         85.23         3.12 o                         
  10   2   1         57.08         52.82         2.92 o                         
  11   2   1         17.88         12.65         2.90 o                         
  12   2   1          0.32          2.13         3.57 o                         
  13   2   1         92.93         87.21         8.04 o                         
  14   2   1          9.17         13.02         4.91 o                         
   1   3   1        245.93        265.27         2.71 o                         
   2   3   1       1781.78       1775.78        11.47 o                         
   3   3   1         45.63         51.54         1.77 o                         
   4   3   1        271.37        313.31         2.56 o                         
   5   3   1        331.99        354.38         3.19 o                         
   6   3   1       1145.88       1112.34         8.22 o                         
   7   3   1         55.05         61.40         1.78 o                         
   8   3   1       1001.74       1030.34        10.24 o                         
   9   3   1        119.75        130.62         3.76 o                         
  10   3   1        121.75        107.95         4.47 o                         
  11   3   1        117.40        108.39         5.21 o                         
  12   3   1          2.73          0.02         3.98 o                         
  13   3   1          0.70          1.54         6.24 o                         
  14   3   1         13.19         12.22         7.60 o                         
   0   4   1        988.82        959.62        14.55 o                         
   1   4   1        735.89        739.95         6.67 o                         
   2   4   1       1205.55       1294.01         9.76 o                         
   3   4   1          5.31          5.00         0.91 o                         
   4   4   1        425.38        414.69         3.84 o                         
   5   4   1         22.44         17.47         1.01 o                         
   6   4   1        890.63        837.46         6.60 o                         
   7   4   1        148.71        141.53         3.48 o                         
   8   4   1        236.66        219.01         5.43 o                         
   9   4   1         42.53         46.10         3.76 o                         
  10   4   1         77.40         74.56         4.01 o                         
  11   4   1         79.54         82.52         4.80 o                         
  12   4   1          2.85          6.46         3.82 o                         
  13   4   1         47.03         44.92         5.26 o                         
   1   5   1          0.26         -0.80         0.80 o                         
   2   5   1       1160.82       1173.36         8.89 o                         
   3   5   1         71.92         61.83         1.91 o                         
   4   5   1         30.06         25.66         2.80 o                         
   5   5   1          1.59         -0.09         1.83 o                         
   6   5   1         17.59         12.53         2.32 o                         
   7   5   1        468.14        487.11         6.08 o                         
   8   5   1         93.03         90.07         5.36 o                         
   9   5   1        490.42        515.54        10.57 o                         
  10   5   1         29.77         25.70         3.39 o                         
  11   5   1          6.53          1.04         3.05 o                         
  12   5   1          8.37          7.71         3.71 o                         
  13   5   1         23.27         25.27         5.69 o                         
   0   6   1       1377.74       1341.06        16.19 o                         
   1   6   1        122.98        115.12         2.49 o                         
   2   6   1          1.02          7.43         2.78 o                         
   3   6   1         26.34         25.75         2.18 o                         
   4   6   1         10.92         11.66         2.20 o                         
   5   6   1          1.44         -1.97         1.97 o                         
   6   6   1         22.60         16.55         2.65 o                         
   7   6   1          0.51         -3.16         3.16 o                         
   8   6   1          3.52          7.47         3.80 o                         
   9   6   1        162.85        154.87         7.37 o                         
  10   6   1          3.94          7.00         4.25 o                         
  11   6   1         62.97         52.67         6.19 o                         
  12   6   1         10.33          6.13         4.01 o                         
   1   7   1        132.15        119.35         3.07 o                         
   2   7   1        156.30        159.40         4.11 o                         
   3   7   1         83.02         79.97         3.56 o                         
   4   7   1          6.54          0.62         2.30 o                         
   5   7   1         13.61          5.55         2.82 o                         
   6   7   1          3.22         -1.67         2.86 o                         
   7   7   1          2.97          2.58         3.66 o                         
   8   7   1          2.51          3.85         4.02 o                         
   9   7   1          8.84         -1.22         4.15 o                         
  10   7   1         16.68         21.53         5.91 o                         
   0   8   1         16.91         16.82         4.99 o                         
   1   8   1         73.07         53.75         4.70 o                         
   2   8   1          0.70          2.59         4.30 o                         
   3   8   1          2.02          0.04         2.42 o                         
   4   8   1          2.88          3.08         2.82 o                         
   5   8   1         16.71          5.45         3.30 o                         
   6   8   1          3.64          4.92         3.70 o                         
   7   8   1         38.37         33.78         4.94 o                         
   8   8   1          0.45          2.25         4.17 o                         
   9   8   1          0.66         -0.51         4.88 o                         
   1   9   1         10.11          3.26         6.42 o                         
   2   9   1          0.18         -3.00         6.09 o                         
   3   9   1          0.06         -4.89         6.24 o                         
   4   9   1          1.37         -6.04         6.79 o                         
   5   9   1         28.45         23.49         8.17 o                         
   6   9   1          5.09         -1.54         3.84 o                         
   7   9   1          5.67          2.90         4.39 o                         
   8   9   1         21.65         16.72         5.08 o                         
   1  10   1          7.60         22.60        12.02 o                         
   2  10   1          0.40          7.43         9.05 o                         
   3  10   1          3.11         -3.39        15.13 o                         
   4  10   1          1.15         -7.27         7.27 o                         
   5  10   1          1.85         -6.22         7.68 o                         
   1   0   2        605.31        546.93        24.21 o                         
   2   0   2       3060.19       3299.33        22.82 o                         
   3   0   2         42.75         22.90         0.83 o                         
   4   0   2         48.08         44.50         1.82 o                         
   5   0   2       2809.36       2651.38        25.64 o                         
   6   0   2       4482.17       4513.00        42.62 o                         
   7   0   2        431.54        473.08         7.20 o                         
   8   0   2        573.92        460.59         9.32 o                         
   9   0   2         98.92         85.76         4.62 o                         
  10   0   2         87.06         78.05         5.36 o                         
  11   0   2          1.18          3.04         3.67 o                         
  12   0   2         92.49         60.31         5.31 o                         
  13   0   2        133.16         90.51         6.24 o                         
  14   0   2          0.01         -2.84         4.12 o                         
  15   0   2         75.20         66.58         9.30 o                         
   1   1   2          0.67         -0.01         0.25 o                         
   2   1   2       1361.32       1473.12         6.96 o                         
   3   1   2       4089.35       4011.52        21.46 o                         
   4   1   2       7960.42       7954.00        49.33 o                         
   5   1   2        144.13        141.36         2.60 o                         
   6   1   2        335.61        395.54         5.05 o                         
   7   1   2          0.62         -0.81         1.32 o                         
   8   1   2         41.46         56.53         2.48 o                         
   9   1   2          2.65          6.24         2.19 o                         
  10   1   2        665.15        580.39         8.53 o                         
  11   1   2        313.20        291.90         6.31 o                         
  12   1   2         22.18         23.91         2.92 o                         
  13   1   2          6.35         14.46         3.73 o                         
  14   1   2         20.90         38.70         5.48 o                         
   0   2   2        746.28        828.69         8.09 o                         
   1   2   2       8808.06       8536.84        62.36 o                         
   2   2   2       4605.01       4951.60        24.24 o                         
   3   2   2       1538.66       1754.55         9.87 o                         
   4   2   2        367.19        351.70         2.74 o                         
   5   2   2        681.52        677.05         5.11 o                         
   6   2   2       1722.10       1619.48        12.15 o                         
   7   2   2          3.30          7.04         1.23 o                         
   8   2   2        234.89        219.90         3.86 o                         
   9   2   2         82.14         96.02         3.09 o                         
  10   2   2         10.19         10.38         2.27 o                         
  11   2   2         41.36         53.67         3.92 o                         
  12   2   2         11.21         26.99         4.34 o                         
  13   2   2         16.08          7.91         4.28 o                         
  14   2   2         17.82         24.56         5.25 o                         
   1   3   2        878.98        888.34         6.83 o                         
   2   3   2        174.46        138.55         2.54 o                         
   3   3   2       1881.23       1810.27        10.22 o                         
   4   3   2          0.41          8.70         1.01 o                         
   5   3   2        117.90        153.67         2.05 o                         
   6   3   2         62.37         72.10         1.92 o                         
   7   3   2        543.47        534.91         5.30 o                         
   8   3   2        192.43        195.69         4.23 o                         
   9   3   2        270.68        298.54         5.33 o                         
  10   3   2          6.93          4.63         2.46 o                         
  11   3   2         34.00         37.54         3.94 o                         
  12   3   2          8.92          4.95         5.65 o                         
  13   3   2          1.78         -3.59         4.19 o                         
  14   3   2         60.58         83.01         6.75 o                         
   0   4   2       3604.64       3427.72        40.76 o                         
   1   4   2         87.04         64.51         2.42 o                         
   2   4   2        266.72        251.86         3.04 o                         
   3   4   2         40.66         48.51         1.48 o                         
   4   4   2         17.56         16.30         1.00 o                         
   5   4   2        261.24        272.28         2.85 o                         
   6   4   2         27.99         23.75         1.31 o                         
   7   4   2          6.53          5.66         1.88 o                         
   8   4   2        271.88        285.88         8.15 o                         
   9   4   2        408.97        398.55         7.58 o                         
  10   4   2        152.90        154.13         5.19 o                         
  11   4   2         63.26         60.16         5.62 o                         
  12   4   2          1.04          2.79         3.63 o                         
  13   4   2          3.07          3.87         4.01 o                         
   1   5   2         25.33         25.04         1.14 o                         
   2   5   2         41.54         42.71         2.76 o                         
   3   5   2         53.38         46.67         2.11 o                         
   4   5   2        171.49        179.84         4.11 o                         
   5   5   2        126.67        120.02         3.93 o                         
   6   5   2        134.20        118.96         4.05 o                         
   7   5   2         90.06         91.69         3.00 o                         
   8   5   2        167.40        161.95         4.58 o                         
   9   5   2          3.26         14.75         2.69 o                         
  10   5   2          0.00         -0.23         2.55 o                         
  11   5   2          5.46          7.57         3.11 o                         
  12   5   2          2.05          6.41         3.60 o                         
  13   5   2          0.24          4.14         4.77 o                         
   0   6   2         68.56         95.70         7.41 o                         
   1   6   2         79.91         79.68         1.96 o                         
   2   6   2        145.92        140.05         3.85 o                         
   3   6   2          3.04          4.46         2.04 o                         
   4   6   2         10.25          5.68         2.00 o                         
   5   6   2         36.37         34.97         2.97 o                         
   6   6   2        148.75        134.43         5.17 o                         
   7   6   2          2.12          0.39         3.34 o                         
   8   6   2        129.95        114.20         7.51 o                         
   9   6   2         18.12         22.35         4.54 o                         
  10   6   2          2.92         -2.54         5.39 o                         
  11   6   2          9.14          0.39         2.45 o                         
  12   6   2          7.15          2.02         3.72 o                         
   1   7   2         56.61         59.57         2.65 o                         
   2   7   2         86.02         71.67         3.21 o                         
   3   7   2          2.98         -2.12         2.12 o                         
   4   7   2         91.86         82.35         4.15 o                         
   5   7   2          0.03         -1.54         3.89 o                         
   6   7   2         72.44         58.85         4.28 o                         
   7   7   2         26.70         25.44         4.66 o                         
   8   7   2          2.58          2.49         3.92 o                         
   9   7   2         67.72         72.22         6.10 o                         
  10   7   2         33.72         31.03         6.38 o                         
   0   8   2        113.24         92.93         7.11 o                         
   1   8   2          5.96          6.84         3.45 o                         
   2   8   2         17.09         11.80         4.08 o                         
   3   8   2         12.58         10.19         2.86 o                         
   4   8   2         17.54          8.16         2.99 o                         
   5   8   2          0.27          5.78         3.09 o                         
   6   8   2          7.83          4.44         3.71 o                         
   7   8   2         10.17          6.94         4.36 o                         
   8   8   2         38.09         37.69         5.33 o                         
   9   8   2          0.86          4.70         4.71 o                         
   1   9   2          1.30         -7.26         7.26 o                         
   2   9   2          0.97         -3.02         5.18 o                         
   3   9   2          6.90         -4.57         4.77 o                         
   4   9   2          1.41         -3.88         6.96 o                         
   5   9   2         10.04          6.09         5.37 o                         
   6   9   2         25.86         24.50         4.53 o                         
   7   9   2          5.00          1.84         4.88 o                         
   8   9   2          2.81          5.97         4.70 o                         
   1  10   2          0.01         -2.22        11.01 o                         
   2  10   2          0.05         -9.66         9.66 o                         
   3  10   2          3.17          6.79         8.33 o                         
   4  10   2          0.43         -6.82         9.41 o                         
   5  10   2          0.28        -10.58        17.88 o                         
   1   1   3       5152.93       5247.79        25.22 o                         
   2   1   3       1790.69       1611.26         7.59 o                         
   3   1   3        497.01        512.21         3.47 o                         
   4   1   3       4889.82       5264.65        34.39 o                         
   5   1   3         12.54         10.11         1.06 o                         
   6   1   3        710.71        786.01         8.05 o                         
   7   1   3        527.59        540.91         6.54 o                         
   8   1   3          0.21         -1.56         1.56 o                         
   9   1   3         94.33         90.82         3.45 o                         
  10   1   3        451.69        445.73         7.40 o                         
  11   1   3         27.86         29.22         3.01 o                         
  12   1   3          0.66         -1.98         2.42 o                         
  13   1   3          0.52          0.00         3.09 o                         
  14   1   3         42.18         50.27         5.92 o                         
   0   2   3      14675.82      14552.88       133.66 o                         
   1   2   3        999.06       1071.88         7.32 o                         
   2   2   3       2673.89       2817.28        14.10 o                         
   3   2   3        185.60        196.00         1.82 o                         
   4   2   3        244.14        235.44         2.21 o                         
   5   2   3       1757.94       1868.67        12.88 o                         
   6   2   3       1036.83       1105.81         9.26 o                         
   7   2   3        122.89        121.62         2.65 o                         
   8   2   3        210.98        185.97         3.66 o                         
   9   2   3         47.10         56.47         2.56 o                         
  10   2   3          9.93          6.81         2.26 o                         
  11   2   3         44.36         54.39         3.95 o                         
  12   2   3         73.79         77.53         5.67 o                         
  13   2   3          0.09         -1.33         3.98 o                         
  14   2   3          6.83          7.28         5.47 o                         
   1   3   3        616.24        606.33         5.04 o                         
   2   3   3        413.45        444.65         3.48 o                         
   3   3   3       8196.14       8391.14        42.94 o                         
   4   3   3        278.13        242.32         2.28 o                         
   5   3   3         26.01         36.15         1.18 o                         
   6   3   3          1.31          0.08         1.34 o                         
   7   3   3        228.98        220.46         3.24 o                         
   8   3   3         79.05         74.76         2.67 o                         
   9   3   3        102.54        101.03         3.45 o                         
  10   3   3         80.46         71.81         3.64 o                         
  11   3   3         23.74         23.77         3.60 o                         
  12   3   3          0.82         -2.58         3.47 o                         
  13   3   3          0.97         -1.22         4.74 o                         
  14   3   3          0.04          2.26         5.10 o                         
   0   4   3        989.34       1014.37        13.89 o                         
   1   4   3        957.47        956.75        10.02 o                         
   2   4   3          7.40          9.59         0.96 o                         
   3   4   3        760.07        830.12         6.48 o                         
   4   4   3         84.41         97.29         1.63 o                         
   5   4   3       1107.96       1141.25         8.17 o                         
   6   4   3        338.95        315.02         3.62 o                         
   7   4   3        402.44        373.74         6.48 o                         
   8   4   3        209.29        194.99         5.39 o                         
   9   4   3        126.46        115.64         4.41 o                         
  10   4   3         15.37         20.73         2.95 o                         
  11   4   3         10.38          4.35         3.15 o                         
  12   4   3          0.03         -1.03         4.16 o                         
  13   4   3          9.54         13.23         4.45 o                         
   1   5   3          0.18          0.16         0.87 o                         
   2   5   3        357.61        356.87         4.05 o                         
   3   5   3        804.31        747.97         7.28 o                         
   4   5   3        129.45        121.34         3.71 o                         
   5   5   3        358.57        375.64         6.80 o                         
   6   5   3         84.98         95.25         4.28 o                         
   7   5   3         73.03         75.78         2.45 o                         
   8   5   3        170.09        173.65         4.67 o                         
   9   5   3         61.61         52.84         4.52 o                         
  10   5   3         42.89         34.33         3.51 o                         
  11   5   3          3.37          7.04         3.20 o                         
  12   5   3         13.93          9.09         3.75 o                         
  13   5   3         24.48         29.03         5.76 o                         
   0   6   3       1109.16       1106.24        14.20 o                         
   1   6   3         14.80         10.02         1.34 o                         
   2   6   3        181.36        168.50         5.37 o                         
   3   6   3         10.17         17.28         2.52 o                         
   4   6   3          8.04          6.51         2.47 o                         
   5   6   3        502.34        499.81         9.27 o                         
   6   6   3         34.44         43.24         3.58 o                         
   7   6   3         15.49         14.99         3.40 o                         
   8   6   3          5.80          5.56         3.73 o                         
   9   6   3          1.24          0.35         3.82 o                         
  10   6   3         14.26         17.22         5.47 o                         
  11   6   3          2.49          1.31         2.90 o                         
  12   6   3          0.43         -1.91         3.58 o                         
   1   7   3          0.23         -1.49         1.49 o                         
   2   7   3          1.03         -1.72         1.82 o                         
   3   7   3         87.11         86.23         3.80 o                         
   4   7   3         85.25         87.26         3.97 o                         
   5   7   3         41.87         32.00         3.56 o                         
   6   7   3          0.01         -1.14         2.94 o                         
   7   7   3         12.23         15.16         4.92 o                         
   8   7   3          0.91         -2.56         3.74 o                         
   9   7   3          0.00          3.46         4.24 o                         
  10   7   3          1.39         -0.65         5.05 o                         
   0   8   3         24.48         23.59         6.39 o                         
   1   8   3         13.27         10.16         5.92 o                         
   2   8   3         50.55         41.20         3.54 o                         
   3   8   3          0.00         -2.14         2.14 o                         
   4   8   3          9.04          6.11         2.94 o                         
   5   8   3         48.30         54.51         4.71 o                         
   6   8   3          1.33          4.32         3.24 o                         
   7   8   3         28.26         16.00         4.41 o                         
   8   8   3          6.14          4.76         4.32 o                         
   9   8   3          0.42         -2.46         4.52 o                         
   1   9   3          7.73          3.21         4.21 o                         
   2   9   3         14.69          3.12         5.19 o                         
   3   9   3          1.16         -4.65         4.65 o                         
   4   9   3          1.61         -4.73         4.73 o                         
   5   9   3          0.24          1.48         5.35 o                         
   6   9   3         12.85          9.89         4.17 o                         
   7   9   3          2.27          3.72         4.61 o                         
   0  10   3          0.00         -8.44        10.51 o                         
   1  10   3          0.98         -0.29         9.66 o                         
   2  10   3          2.30         -7.01        10.59 o                         
   3  10   3         11.38          8.46        13.37 o                         
   4  10   3          2.20          1.00         8.09 o                         
   5  10   3          0.61         -1.98         7.94 o                         
   0   0   4      25628.64      24366.19       317.02 o                         
   1   0   4         74.33         69.05         1.07 o                         
   2   0   4        325.71        274.66         3.17 o                         
   3   0   4       1879.48       1992.35        17.93 o                         
   4   0   4         64.23         51.40         2.12 o                         
   5   0   4       9143.90       9174.37        83.76 o                         
   6   0   4        456.06        494.20         6.51 o                         
   7   0   4        536.94        552.74         8.86 o                         
   8   0   4         31.87         23.63         2.92 o                         
   9   0   4        983.33        958.35        16.08 o                         
  10   0   4         76.17         58.72         4.45 o                         
  11   0   4        934.98        976.32        24.19 o                         
  12   0   4        274.41        296.01         9.43 o                         
  13   0   4          0.57          1.03         3.90 o                         
  14   0   4          8.95          3.29         4.45 o                         
   1   1   4         43.92         43.11         0.57 o                         
   2   1   4       5790.40       5973.58        27.42 o                         
   3   1   4      20566.38      20792.11        97.81 o                         
   4   1   4       2503.37       2520.10        15.88 o                         
   5   1   4        740.14        842.76         8.65 o                         
   6   1   4        123.96        127.34         2.80 o                         
   7   1   4       1559.85       1526.12        14.01 o                         
   8   1   4        236.07        214.41         4.20 o                         
   9   1   4        420.67        433.28         6.51 o                         
  10   1   4         91.59         95.67         4.32 o                         
  11   1   4         22.94         25.60         2.94 o                         
  12   1   4         15.11         15.37         2.85 o                         
  13   1   4          5.59          6.48         3.93 o                         
  14   1   4         17.65         22.20         5.07 o                         
   0   2   4      31008.18      30042.21       342.37 o                         
   1   2   4      15921.65      15800.94        90.94 o                         
   2   2   4       1846.74       1965.62        10.07 o                         
   3   2   4         60.76         74.49         1.17 o                         
   4   2   4        287.86        316.69         2.69 o                         
   5   2   4       2094.59       2107.86        14.90 o                         
   6   2   4        270.93        274.58         3.77 o                         
   7   2   4        365.84        341.66         4.28 o                         
   8   2   4         37.33         39.78         2.23 o                         
   9   2   4         54.23         60.29         3.35 o                         
  10   2   4         95.60         76.46         3.55 o                         
  11   2   4         27.57         13.09         3.02 o                         
  12   2   4          5.04          5.18         3.67 o                         
  13   2   4          3.61          3.85         3.99 o                         
  14   2   4          4.92          8.57         4.75 o                         
   1   3   4       1823.00       1857.64        13.57 o                         
   2   3   4       1381.71       1531.04        15.91 o                         
   3   3   4       3428.00       3359.22        18.34 o                         
   4   3   4        607.06        637.65         4.52 o                         
   5   3   4        252.59        260.59         2.77 o                         
   6   3   4        197.91        214.86         3.80 o                         
   7   3   4        177.11        189.39         3.16 o                         
   8   3   4        525.52        500.52         6.13 o                         
   9   3   4        701.63        638.79         8.09 o                         
  10   3   4         43.52         43.04         4.08 o                         
  11   3   4         27.21         22.23         3.32 o                         
  12   3   4         23.94         31.25         3.98 o                         
  13   3   4         37.93         52.74         5.64 o                         
  14   3   4          9.50         15.57         5.54 o                         
   0   4   4        437.41        486.17        17.55 o                         
   1   4   4        134.75        120.06         2.76 o                         
   2   4   4        317.59        321.93         3.58 o                         
   3   4   4        596.47        614.05         5.59 o                         
   4   4   4        274.04        265.08         2.72 o                         
   5   4   4        387.38        341.04         3.39 o                         
   6   4   4         52.39         62.73         1.83 o                         
   7   4   4          0.19         -1.66         1.66 o                         
   8   4   4        152.76        152.06         5.12 o                         
   9   4   4         11.79          8.75         3.98 o                         
  10   4   4        137.13        128.60         7.11 o                         
  11   4   4          0.02          3.66         3.16 o                         
  12   4   4          6.31          3.95         3.59 o                         
  13   4   4          1.39         11.96         4.47 o                         
   1   5   4         22.37         25.17         1.37 o                         
   2   5   4         41.17         42.62         1.58 o                         
   3   5   4        129.17        149.86         2.92 o                         
   4   5   4        218.40        233.58         5.20 o                         
   5   5   4          0.00          1.30         2.14 o                         
   6   5   4         73.52         73.32         2.76 o                         
   7   5   4        427.10        422.50         5.54 o                         
   8   5   4         95.59         92.12         5.51 o                         
   9   5   4         65.28         64.30         3.55 o                         
  10   5   4          3.22          4.43         2.81 o                         
  11   5   4         16.42         11.49         3.29 o                         
  12   5   4          0.20         -0.41         3.51 o                         
  13   5   4         20.02         22.44         9.33 o                         
   0   6   4          2.97         19.29         4.83 o                         
   1   6   4         10.83         12.77         1.69 o                         
   2   6   4          9.77          6.94         1.78 o                         
   3   6   4        127.85        121.75         3.80 o                         
   4   6   4         78.69         76.13         3.61 o                         
   5   6   4        131.32        154.35         5.85 o                         
   6   6   4          1.56         -2.77         2.77 o                         
   7   6   4        431.33        413.93         8.91 o                         
   8   6   4          0.29          1.75         3.71 o                         
   9   6   4         25.87         27.21         4.64 o                         
  10   6   4         17.59         13.67         3.89 o                         
  11   6   4          0.77         -1.62         3.23 o                         
  12   6   4          0.01          1.20         3.25 o                         
   1   7   4         14.49         20.11         1.71 o                         
   2   7   4         17.35         13.15         2.19 o                         
   3   7   4          1.85          5.19         2.24 o                         
   4   7   4          0.00          4.22         2.38 o                         
   5   7   4        141.27        139.98         5.43 o                         
   6   7   4          5.90         12.07         3.30 o                         
   7   7   4         24.94         28.99         4.43 o                         
   8   7   4         18.08         15.85         4.42 o                         
   9   7   4          8.76          2.83         6.34 o                         
  10   7   4          0.22          0.30         5.06 o                         
  11   7   4          1.25         -7.30        11.09 o                         
   0   8   4         14.46         15.84         6.17 o                         
   1   8   4          0.02          4.05         3.40 o                         
   2   8   4          0.40          0.48         2.58 o                         
   3   8   4          5.41          2.87         2.35 o                         
   4   8   4         26.65         23.02         3.31 o                         
   5   8   4         20.58         18.25         3.43 o                         
   6   8   4         28.80         35.00         4.06 o                         
   7   8   4          6.13          4.30         3.99 o                         
   8   8   4          3.94          8.77         4.34 o                         
   9   8   4         19.05         18.07         5.75 o                         
   1   9   4          6.18         -1.27         5.98 o                         
   2   9   4          8.65          1.55         5.12 o                         
   3   9   4          1.55         -2.74         4.93 o                         
   4   9   4          3.62          8.68         5.56 o                         
   5   9   4          0.37         -3.88         3.88 o                         
   6   9   4         18.91          9.84         8.39 o                         
   7   9   4          5.19         -5.06         5.06 o                         
   0  10   4         25.88         21.53        13.16 o                         
   1  10   4          0.66         -0.75         6.59 o                         
   2  10   4          8.30          0.27         7.07 o                         
   3  10   4          0.54         -6.64         6.64 o                         
   4  10   4         11.73          9.48         6.20 o                         
   1   1   5          5.36          6.65         0.37 o                         
   2   1   5        424.66        375.88         2.40 o                         
   3   1   5        265.32        304.15         2.64 o                         
   4   1   5        267.89        258.69         2.52 o                         
   5   1   5       3038.06       3247.58        22.18 o                         
   6   1   5         48.97         50.65         1.77 o                         
   7   1   5       1088.73       1110.20        10.93 o                         
   8   1   5          2.92          2.79         1.73 o                         
   9   1   5       1309.05       1270.65        13.00 o                         
  10   1   5         45.52         43.72         3.04 o                         
  11   1   5          5.41          7.44         2.56 o                         
  12   1   5         47.31         57.53         3.74 o                         
  13   1   5          3.12         -1.49         3.33 o                         
  14   1   5          8.32         13.19         4.88 o                         
   0   2   5      32719.80      32345.20       327.68 o                         
   1   2   5       3573.72       3805.76        19.89 o                         
   2   2   5       2981.04       3145.15        16.12 o                         
   3   2   5        514.14        496.96         3.38 o                         
   4   2   5          6.35          4.66         0.62 o                         
   5   2   5        267.35        265.13         3.06 o                         
   6   2   5        456.01        465.80         4.91 o                         
   7   2   5         32.14         25.32         1.51 o                         
   8   2   5         65.48         51.76         2.05 o                         
   9   2   5        221.91        196.59         4.08 o                         
  10   2   5         42.08         42.77         3.07 o                         
  11   2   5        302.48        288.51         7.96 o                         
  12   2   5         14.44          7.97         3.80 o                         
  13   2   5         45.56         59.03         5.67 o                         
  14   2   5          0.30          4.66         4.50 o                         
   1   3   5          1.60          1.45         0.63 o                         
   2   3   5       2463.05       2523.59        14.38 o                         
   3   3   5       3164.79       3333.53        17.76 o                         
   4   3   5       3836.60       4045.97        22.08 o                         
   5   3   5         25.12         26.59         1.33 o                         
   6   3   5        250.88        277.12         3.41 o                         
   7   3   5        100.82         97.29         2.39 o                         
   8   3   5         81.96         96.71         3.86 o                         
   9   3   5        260.20        300.14         5.71 o                         
  10   3   5         11.52          9.20         2.80 o                         
  11   3   5         77.72         78.53         4.47 o                         
  12   3   5          2.61          3.13         3.33 o                         
  13   3   5         71.78         69.15         5.96 o                         
  14   3   5          3.48          5.85         6.02 o                         
   0   4   5        123.89        178.43         4.25 o                         
   1   4   5       3426.77       3487.14        26.02 o                         
   2   4   5       1905.76       1947.60        13.33 o                         
   3   4   5          0.50          2.00         0.98 o                         
   4   4   5        539.65        564.06         4.55 o                         
   5   4   5          7.49          5.26         0.92 o                         
   6   4   5        283.75        288.29         3.47 o                         
   7   4   5        119.59        105.37         3.42 o                         
   8   4   5         12.69         18.05         2.28 o                         
   9   4   5          0.65         -2.20         2.20 o                         
  10   4   5         14.91         18.85         3.88 o                         
  11   4   5          6.53         16.43         3.51 o                         
  12   4   5          3.21         -1.09         3.21 o                         
  13   4   5         56.45         52.93         5.43 o                         
   1   5   5        420.29        421.26         4.64 o                         
   2   5   5         46.43         46.83         1.70 o                         
   3   5   5        267.30        265.23         3.60 o                         
   4   5   5        416.77        369.59         6.63 o                         
   5   5   5        513.12        518.49         8.28 o                         
   6   5   5         39.00         49.77         3.09 o                         
   7   5   5          9.86         17.34         1.60 o                         
   8   5   5          0.23         -2.78         2.79 o                         
   9   5   5         12.42         14.13         3.72 o                         
  10   5   5          0.00         -2.55         2.55 o                         
  11   5   5         15.40         17.54         3.46 o                         
  12   5   5         10.77         15.12         4.19 o                         
  13   5   5          2.51          7.27         5.65 o                         
   0   6   5        299.35        288.10         7.80 o                         
   1   6   5         72.39         73.73         2.80 o                         
   2   6   5         78.24         71.35         2.95 o                         
   3   6   5        140.21        146.02         4.11 o                         
   4   6   5        389.75        388.52         7.36 o                         
   5   6   5         75.81         76.29         3.81 o                         
   6   6   5          7.41         10.43         3.55 o                         
   7   6   5         10.44         16.76         3.24 o                         
   8   6   5          1.44          0.99         3.63 o                         
   9   6   5         16.56         17.09         5.20 o                         
  10   6   5         14.75         11.46         3.14 o                         
  11   6   5         39.64         44.09         4.46 o                         
  12   6   5          4.93          5.78         5.65 o                         
   1   7   5         12.35         16.41         1.75 o                         
   2   7   5         17.64         22.02         2.33 o                         
   3   7   5        169.16        155.73         4.57 o                         
   4   7   5         47.72         56.15         3.52 o                         
   5   7   5          5.85         15.14         2.96 o                         
   6   7   5        442.23        421.01        16.10 o                         
   7   7   5        102.00         94.43         5.92 o                         
   8   7   5          0.40         -2.51         3.89 o                         
   9   7   5         37.92         50.05         6.45 o                         
  10   7   5          1.35          4.07         5.51 o                         
  11   7   5          2.32         10.16        10.94 o                         
   0   8   5          2.92          6.05         5.75 o                         
   1   8   5        133.69        133.79         8.60 o                         
   2   8   5          7.74          7.55         2.92 o                         
   3   8   5          3.34         -0.88         2.33 o                         
   4   8   5        112.25        125.10         7.20 o                         
   5   8   5         33.76         33.73         3.82 o                         
   6   8   5          0.19          5.19         3.34 o                         
   7   8   5          0.04         -2.54         3.70 o                         
   8   8   5          0.04         -0.96         4.05 o                         
   9   8   5          5.01          2.08         5.63 o                         
   1   9   5         24.97         18.15         5.02 o                         
   2   9   5         14.29         19.54        11.24 o                         
   3   9   5          8.95         12.00         4.79 o                         
   4   9   5         31.90         36.56         8.71 o                         
   5   9   5         10.20         11.84         4.28 o                         
   6   9   5          0.57         -2.92         4.62 o                         
   7   9   5         15.96         11.06         4.60 o                         
   0  10   5          1.87          8.61         7.79 o                         
   1  10   5         14.77         16.95         7.44 o                         
   2  10   5         10.10          5.72         6.92 o                         
   3  10   5          0.01         14.55         7.36 o                         
   4  10   5          1.30         17.46        12.80 o                         
   0   0   6         43.48         50.52         2.00 o                         
   1   0   6       6852.41       7088.86        73.94 o                         
   2   0   6       1972.47       2252.52        21.36 o                         
   3   0   6       2342.21       2487.57        23.81 o                         
   4   0   6       3938.77       4058.76        38.21 o                         
   5   0   6        469.04        455.55         6.06 o                         
   6   0   6       1135.12       1096.28        13.98 o                         
   7   0   6         24.56         10.62         2.10 o                         
   8   0   6          1.12         -0.09         1.96 o                         
   9   0   6         24.17         39.55         3.77 o                         
  10   0   6         20.14         10.80         3.37 o                         
  11   0   6        263.62        305.96        11.03 o                         
  12   0   6          2.80         -0.29         3.60 o                         
  13   0   6         84.71         72.14         5.86 o                         
  14   0   6          1.01         -4.22         4.22 o                         
   1   1   6         26.08         14.75         0.50 o                         
   2   1   6       2284.07       2303.50        12.35 o                         
   3   1   6       1441.49       1337.91         8.05 o                         
   4   1   6         30.45         23.24         0.84 o                         
   5   1   6       1094.79       1147.27         8.49 o                         
   6   1   6        417.39        414.91         4.82 o                         
   7   1   6        139.37        119.89         2.80 o                         
   8   1   6        355.34        366.67         5.06 o                         
   9   1   6        385.40        450.57         6.13 o                         
  10   1   6         12.88         17.48         2.39 o                         
  11   1   6        259.80        230.29         5.65 o                         
  12   1   6         14.65         14.83         2.83 o                         
  13   1   6          0.89          0.93         3.43 o                         
  14   1   6         12.31         12.57         5.56 o                         
   0   2   6      19851.93      19488.99       181.57 o                         
   1   2   6       3212.93       3182.39        18.81 o                         
   2   2   6       3150.05       2961.46        15.70 o                         
   3   2   6       1444.75       1568.56         8.61 o                         
   4   2   6        114.14         88.81         1.43 o                         
   5   2   6        738.59        704.60         5.51 o                         
   6   2   6         89.62         98.47         2.08 o                         
   7   2   6        195.89        196.59         4.15 o                         
   8   2   6        101.04        100.20         2.62 o                         
   9   2   6         45.42         43.25         2.41 o                         
  10   2   6        371.26        397.36         7.00 o                         
  11   2   6          4.97          9.57         3.84 o                         
  12   2   6          4.45         10.96         4.01 o                         
  13   2   6        132.82        121.82         7.25 o                         
  14   2   6        111.38        129.54         7.75 o                         
   1   3   6        120.97        120.63         1.52 o                         
   2   3   6       3819.03       3711.54        20.20 o                         
   3   3   6       1993.48       1934.45        11.08 o                         
   4   3   6       1000.88       1013.61         7.23 o                         
   5   3   6        148.46        166.68         2.32 o                         
   6   3   6        586.61        606.03         5.23 o                         
   7   3   6         14.64         14.85         2.18 o                         
   8   3   6        575.66        580.65         7.10 o                         
   9   3   6         57.79         67.33         3.32 o                         
  10   3   6         14.57         17.58         3.27 o                         
  11   3   6          7.89         -2.72         2.72 o                         
  12   3   6         84.81        106.09         9.01 o                         
  13   3   6          1.94          0.33         3.93 o                         
  14   3   6         11.07         10.01         6.33 o                         
   0   4   6       8268.98       8235.76        83.29 o                         
   1   4   6        127.99        161.69        11.63 o                         
   2   4   6       3562.92       3576.19        25.48 o                         
   3   4   6        780.62        778.54         6.11 o                         
   4   4   6        745.02        770.71         5.81 o                         
   5   4   6         49.15         44.90         1.98 o                         
   6   4   6         11.76         19.19         1.29 o                         
   7   4   6        129.79        135.32         5.01 o                         
   8   4   6        174.69        155.51         4.19 o                         
   9   4   6         35.44         25.90         3.02 o                         
  10   4   6         93.60         97.73         4.88 o                         
  11   4   6        116.77        140.81         5.98 o                         
  12   4   6          5.68          3.20         3.37 o                         
  13   4   6          3.63          2.16         4.08 o                         
   1   5   6        249.31        271.04         3.62 o                         
   2   5   6        891.14        916.56         8.54 o                         
   3   5   6        163.63        159.30         2.99 o                         
   4   5   6          0.04          3.21         1.80 o                         
   5   5   6          0.14          3.87         2.41 o                         
   6   5   6       1315.70       1262.83        12.59 o                         
   7   5   6          8.58          9.62         1.58 o                         
   8   5   6         40.49         42.52         2.90 o                         
   9   5   6          0.41         -2.24         2.24 o                         
  10   5   6         15.48         19.07         3.25 o                         
  11   5   6         88.56        104.73         5.22 o                         
  12   5   6          2.04          4.25         3.52 o                         
  13   5   6          0.02         -4.75         8.05 o                         
   0   6   6          9.62         20.77         2.09 o                         
   1   6   6         19.64         20.34         1.95 o                         
   2   6   6         18.13         17.12         1.63 o                         
   3   6   6          0.62         -0.92         1.85 o                         
   4   6   6        762.09        781.13        11.22 o                         
   5   6   6         19.35         25.96         2.88 o                         
   6   6   6         12.08          8.72         2.81 o                         
   7   6   6         28.30         19.22         3.39 o                         
   8   6   6         76.31         77.52         5.52 o                         
   9   6   6          8.97          2.60         5.02 o                         
  10   6   6         18.69         19.55         4.11 o                         
  11   6   6         26.59         24.75         4.16 o                         
  12   6   6          2.01          1.09         3.08 o                         
   1   7   6          9.05          7.70         1.83 o                         
   2   7   6          1.21          8.47         2.10 o                         
   3   7   6          5.64          4.45         2.29 o                         
   4   7   6         37.44         47.83         3.41 o                         
   5   7   6          0.07          3.93         2.64 o                         
   6   7   6         34.18         47.03         4.11 o                         
   7   7   6          1.76          5.73         3.88 o                         
   8   7   6          0.34          0.06         3.86 o                         
   9   7   6         58.41         60.10         6.78 o                         
  10   7   6          4.16         11.52         5.42 o                         
  11   7   6         20.90          9.87        11.80 o                         
   0   8   6          1.96         -1.96         5.33 o                         
   1   8   6          5.00          0.81         2.77 o                         
   2   8   6        115.74        125.65         5.46 o                         
   3   8   6          0.29         -0.32         2.34 o                         
   4   8   6         11.62         12.31         3.32 o                         
   5   8   6          1.36         -1.91         3.14 o                         
   6   8   6         30.11         25.12         4.08 o                         
   7   8   6          5.40          3.46         3.95 o                         
   8   8   6          0.01          2.01         4.71 o                         
   9   8   6          9.08          2.80         5.24 o                         
   1   9   6          6.34          7.18         4.64 o                         
   2   9   6          0.14          2.25         4.42 o                         
   3   9   6         14.89         10.16         6.86 o                         
   4   9   6         33.51         41.85         6.76 o                         
   5   9   6          4.54          7.83         4.18 o                         
   6   9   6          2.93          3.53         5.05 o                         
   7   9   6          6.20          8.34         4.93 o                         
   0  10   6          0.08          3.73         7.35 o                         
   1  10   6          0.76          2.58         4.98 o                         
   2  10   6          9.32         15.95         7.75 o                         
   3  10   6          4.96          4.42         9.58 o                         
   4  10   6          3.89          9.70         9.01 o                         
   1   1   7        393.86        392.02         2.96 o                         
   2   1   7        221.27        242.96         2.14 o                         
   3   1   7          0.42          1.12         0.71 o                         
   4   1   7        241.77        243.42         2.60 o                         
   5   1   7        728.02        807.56         6.20 o                         
   6   1   7         25.56         26.92         1.26 o                         
   7   1   7        469.04        457.32         5.21 o                         
   8   1   7         50.43         48.53         2.17 o                         
   9   1   7        406.89        372.35         6.08 o                         
  10   1   7         15.22          6.77         2.21 o                         
  11   1   7          8.70          7.54         2.58 o                         
  12   1   7         40.42         39.64         3.35 o                         
  13   1   7         14.83         16.66         4.98 o                         
  14   1   7         11.08         20.07         5.81 o                         
   0   2   7       8683.90       9042.29        76.09 o                         
   1   2   7        409.10        422.87         3.12 o                         
   2   2   7       2775.93       2868.30        15.70 o                         
   3   2   7       1254.95       1391.40         8.21 o                         
   4   2   7        877.77        925.41         6.12 o                         
   5   2   7        300.00        334.58         3.42 o                         
   6   2   7          3.18          2.75         0.99 o                         
   7   2   7         76.01         70.77         2.41 o                         
   8   2   7        247.25        223.66         3.68 o                         
   9   2   7        254.62        247.73         4.42 o                         
  10   2   7        330.15        313.70         6.21 o                         
  11   2   7         81.50         77.52         4.58 o                         
  12   2   7         44.16         54.74         5.16 o                         
  13   2   7          1.29          4.05         4.10 o                         
  14   2   7         11.11         22.36         5.07 o                         
   1   3   7        403.76        449.79         3.62 o                         
   2   3   7       1190.45       1167.37         7.32 o                         
   3   3   7        708.85        773.88         4.99 o                         
   4   3   7       2490.83       2688.57        15.63 o                         
   5   3   7         47.15         52.94         1.43 o                         
   6   3   7         34.12         43.15         1.64 o                         
   7   3   7         67.11         76.79         2.26 o                         
   8   3   7          2.05         -1.57         1.57 o                         
   9   3   7        118.09        104.49         4.30 o                         
  10   3   7         29.10         43.81         3.81 o                         
  11   3   7         69.00         72.47         4.73 o                         
  12   3   7         43.41         57.69         4.37 o                         
  13   3   7          3.40          2.62         4.10 o                         
  14   3   7         84.67         88.18         8.94 o                         
   0   4   7       5472.98       5379.65        55.32 o                         
   1   4   7         56.14         62.89         1.90 o                         
   2   4   7          3.38          3.20         1.17 o                         
   3   4   7        205.53        219.86         2.82 o                         
   4   4   7         23.31         22.94         1.13 o                         
   5   4   7        697.35        705.92         6.00 o                         
   6   4   7         57.20         59.88         1.99 o                         
   7   4   7         75.41         74.11         2.80 o                         
   8   4   7         38.23         34.29         2.57 o                         
   9   4   7          1.00         -2.93         2.93 o                         
  10   4   7         25.60         28.88         3.80 o                         
  11   4   7          9.19          9.42         3.26 o                         
  12   4   7          5.91          5.61         3.64 o                         
  13   4   7         18.43         12.29         4.79 o                         
   1   5   7        151.63        160.96         2.91 o                         
   2   5   7        874.21        853.09         8.18 o                         
   3   5   7        188.32        178.37         3.37 o                         
   4   5   7        469.41        410.67         6.43 o                         
   5   5   7          0.61          0.96         2.12 o                         
   6   5   7         15.90         17.85         2.36 o                         
   7   5   7        115.62        114.27         2.77 o                         
   8   5   7         71.34         76.98         3.47 o                         
   9   5   7         78.98         86.56         4.22 o                         
  10   5   7          0.00         -1.81         2.60 o                         
  11   5   7          7.16          9.25         3.36 o                         
  12   5   7          0.06         -1.61         3.21 o                         
  13   5   7          7.14          6.50         5.17 o                         
   0   6   7        426.34        428.72        17.76 o                         
   1   6   7         23.21         20.69         1.72 o                         
   2   6   7          0.03         -1.33         1.33 o                         
   3   6   7         22.33         23.92         2.06 o                         
   4   6   7        351.19        337.32         6.91 o                         
   5   6   7        165.64        168.76         5.22 o                         
   6   6   7          0.27          1.20         2.47 o                         
   7   6   7          1.48          0.58         2.87 o                         
   8   6   7         37.60         44.09         4.71 o                         
   9   6   7          0.10         -1.36         4.51 o                         
  10   6   7         40.03         45.81         4.15 o                         
  11   6   7         13.61         16.96         3.98 o                         
  12   6   7          1.40          7.56         5.02 o                         
   1   7   7          1.27          0.06         1.87 o                         
   2   7   7        377.39        386.59         7.20 o                         
   3   7   7         85.68         90.53         3.81 o                         
   4   7   7          5.68          3.47         3.28 o                         
   5   7   7          0.78         -2.49         2.49 o                         
   6   7   7        182.29        184.63         6.00 o                         
   7   7   7         32.21         35.37         4.59 o                         
   8   7   7          6.80         10.00         4.38 o                         
   9   7   7         24.49         23.43         5.71 o                         
  10   7   7         27.01         20.52         5.96 o                         
  11   7   7          0.57         -2.65        10.80 o                         
   0   8   7         15.67         22.44         7.80 o                         
   1   8   7          0.36          2.98         2.92 o                         
   2   8   7         14.08         20.76         3.54 o                         
   3   8   7          0.66          2.93         2.41 o                         
   4   8   7        118.02        138.87         5.27 o                         
   5   8   7          0.01          1.60         2.97 o                         
   6   8   7          0.53         -0.99         3.54 o                         
   7   8   7          7.76          2.66         5.67 o                         
   8   8   7          5.68         10.95         5.13 o                         
   9   8   7         22.73         28.81         7.86 o                         
   1   9   7          2.01         -2.79         4.22 o                         
   2   9   7          9.66         11.32         5.07 o                         
   3   9   7          0.08          3.52         5.27 o                         
   4   9   7        104.74        105.12        11.51 o                         
   5   9   7          0.02         -0.48         4.01 o                         
   6   9   7          1.60          2.97         5.18 o                         
   7   9   7         14.51         13.64         4.61 o                         
   0  10   7          2.91         17.79         7.84 o                         
   1  10   7          6.17         13.32         5.28 o                         
   2  10   7         51.30         52.86         7.71 o                         
   3  10   7          0.53         10.36         7.89 o                         
   4  10   7          2.49         10.21         7.79 o                         
   0   0   8      20489.98      20570.09       568.30 o                         
   1   0   8       6113.40       6271.63        63.23 o                         
   2   0   8       2085.06       1955.58        21.07 o                         
   3   0   8       2848.98       2994.48        31.63 o                         
   4   0   8        977.80        973.47        10.74 o                         
   5   0   8       1466.43       1527.79        16.05 o                         
   6   0   8        910.63        853.18        10.17 o                         
   7   0   8       1649.35       1634.68        19.96 o                         
   8   0   8          9.03         14.98         2.45 o                         
   9   0   8         99.67        108.26         4.64 o                         
  10   0   8        629.20        553.66        11.93 o                         
  11   0   8        102.56        100.96         5.94 o                         
  12   0   8         76.49        128.32         6.81 o                         
  13   0   8         99.26        106.58         6.83 o                         
  14   0   8         13.34         11.39         9.04 o                         
   1   1   8          2.76          1.84         0.45 o                         
   2   1   8       4822.54       4656.03        26.53 o                         
   3   1   8       2281.88       2476.20        14.66 o                         
   4   1   8        137.56         81.12         1.64 o                         
   5   1   8        100.73        120.91         1.92 o                         
   6   1   8        240.94        229.23         2.76 o                         
   7   1   8        282.91        283.58         4.09 o                         
   8   1   8         44.18         32.54         2.04 o                         
   9   1   8        695.93        694.09         8.69 o                         
  10   1   8          1.27         10.43         2.32 o                         
  11   1   8         79.34         86.68         3.99 o                         
  12   1   8          6.73          3.80         2.62 o                         
  13   1   8          3.14         10.17         3.80 o                         
  14   1   8        188.54        242.21        13.63 o                         
   0   2   8          1.58          7.61         1.03 o                         
   1   2   8          7.79          8.19         0.57 o                         
   2   2   8       1236.48       1411.07         9.01 o                         
   3   2   8        101.04         88.56         1.39 o                         
   4   2   8       1428.67       1412.93         8.77 o                         
   5   2   8        512.85        584.79         4.74 o                         
   6   2   8        158.55        124.19         2.39 o                         
   7   2   8        120.98        127.42         2.82 o                         
   8   2   8          3.45          8.85         1.68 o                         
   9   2   8         56.71         65.90         2.86 o                         
  10   2   8          3.69          1.76         2.23 o                         
  11   2   8          5.20         -1.71         2.68 o                         
  12   2   8        112.14        152.51         7.29 o                         
  13   2   8          0.58          0.35         4.03 o                         
  14   2   8          0.09          4.98         4.73 o                         
   1   3   8       1172.57       1244.05         8.42 o                         
   2   3   8          9.62          3.16         0.52 o                         
   3   3   8         60.49         67.89         1.19 o                         
   4   3   8       1091.05        902.07         6.05 o                         
   5   3   8         11.22         12.49         0.99 o                         
   6   3   8         51.12         56.63         1.65 o                         
   7   3   8        233.88        215.76         3.53 o                         
   8   3   8          0.35          0.70         1.56 o                         
   9   3   8         78.08         67.37         3.75 o                         
  10   3   8         16.81          5.45         2.96 o                         
  11   3   8          5.44          6.15         3.15 o                         
  12   3   8         20.33         14.10         4.02 o                         
  13   3   8         18.25         10.50         4.00 o                         
  14   3   8          0.75          4.65         5.98 o                         
   0   4   8       1597.06       1754.66        29.54 o                         
   1   4   8        395.29        398.43         4.51 o                         
   2   4   8         58.38         37.44         1.34 o                         
   3   4   8        757.39        762.77         6.07 o                         
   4   4   8        319.61        309.83         3.12 o                         
   5   4   8        131.10        139.78         2.30 o                         
   6   4   8        335.94        335.41         4.15 o                         
   7   4   8         14.81          6.77         1.78 o                         
   8   4   8          6.49          5.99         2.02 o                         
   9   4   8          2.35         -0.44         2.57 o                         
  10   4   8          0.72          4.91         2.81 o                         
  11   4   8         10.01          5.39         3.23 o                         
  12   4   8         50.55         48.87         4.66 o                         
  13   4   8          4.77         -0.29         4.42 o                         
   1   5   8         50.21         56.04         1.97 o                         
   2   5   8        177.31        193.94         3.57 o                         
   3   5   8         31.69         30.12         2.04 o                         
   4   5   8        319.06        284.57         5.86 o                         
   5   5   8        221.11        209.52         4.79 o                         
   6   5   8          1.19         -1.48         1.48 o                         
   7   5   8         18.20         14.90         1.85 o                         
   8   5   8         24.83         21.87         2.34 o                         
   9   5   8          5.73          2.13         2.57 o                         
  10   5   8          0.17          1.85         2.81 o                         
  11   5   8          0.78          3.45         3.17 o                         
  12   5   8          0.35          1.46         3.38 o                         
   0   6   8         12.53         15.48         2.26 o                         
   1   6   8          3.38          3.82         1.50 o                         
   2   6   8          0.15         -1.30         1.49 o                         
   3   6   8         12.96         12.37         2.03 o                         
   4   6   8        227.26        233.55         4.88 o                         
   5   6   8          8.78          3.37         2.48 o                         
   6   6   8         90.15         95.75         4.35 o                         
   7   6   8          0.01          1.43         2.63 o                         
   8   6   8          0.06          0.61         3.57 o                         
   9   6   8         20.45         17.73         3.21 o                         
  10   6   8         11.79         19.61         3.68 o                         
  11   6   8          2.76          3.33         4.16 o                         
  12   6   8          4.21          5.88         5.58 o                         
   1   7   8          3.64          2.29         2.03 o                         
   2   7   8         10.23         16.64         2.04 o                         
   3   7   8          1.47         -0.29         2.16 o                         
   4   7   8          0.18         -0.25         2.48 o                         
   5   7   8         40.95         43.89         3.69 o                         
   6   7   8          7.79         14.10         3.24 o                         
   7   7   8         28.60         27.65         3.91 o                         
   8   7   8          3.15          1.17         3.88 o                         
   9   7   8          0.47          1.22         4.73 o                         
  10   7   8          6.37          2.19         6.26 o                         
   0   8   8          0.02          2.69         3.56 o                         
   1   8   8         12.98         17.72         3.51 o                         
   2   8   8         67.07         90.84         5.22 o                         
   3   8   8         19.62         20.35         3.04 o                         
   4   8   8         19.34         27.44         3.53 o                         
   5   8   8          0.97          2.34         2.87 o                         
   6   8   8          0.57          5.15         3.10 o                         
   7   8   8         10.55         -2.15         3.87 o                         
   8   8   8         15.49          9.65         5.21 o                         
   9   8   8         14.55         24.68         7.54 o                         
   1   9   8          3.26          7.71         4.83 o                         
   2   9   8         42.76         43.08         6.01 o                         
   3   9   8          2.64          1.96         5.25 o                         
   4   9   8          1.46          5.29         7.81 o                         
   5   9   8          5.00          7.54         6.55 o                         
   6   9   8          5.97          6.72         5.10 o                         
   7   9   8          2.20          2.21         4.22 o                         
   0  10   8         41.95         43.48         9.26 o                         
   1  10   8          1.64          0.21         5.13 o                         
   2  10   8         16.79         10.49         6.35 o                         
   3  10   8         19.58         29.38         8.44 o                         
   4  10   8         13.91         30.97        10.87 o                         
   1   1   9         41.66         41.92         2.18 o                         
   2   1   9        502.76        520.19         4.07 o                         
   3   1   9         38.14         43.44         1.22 o                         
   4   1   9       2227.41       2405.36        16.84 o                         
   5   1   9          0.26          1.99         0.74 o                         
   6   1   9         16.97         27.47         1.09 o                         
   7   1   9        215.38        211.86         3.09 o                         
   8   1   9        142.51        161.29         4.06 o                         
   9   1   9          9.45         11.63         2.22 o                         
  10   1   9         34.86         32.12         2.74 o                         
  11   1   9         92.24         88.73         3.77 o                         
  12   1   9         44.50         44.63         3.50 o                         
  13   1   9         65.83         72.07         5.36 o                         
  14   1   9          1.22         10.66         4.77 o                         
   0   2   9        947.45        911.43         9.03 o                         
   1   2   9        769.48        797.28         5.71 o                         
   2   2   9       1418.49       1490.92         9.56 o                         
   3   2   9       1122.37       1166.14         8.16 o                         
   4   2   9        423.70        474.43         4.20 o                         
   5   2   9          0.02          2.76         0.79 o                         
   6   2   9        183.51        219.55         3.12 o                         
   7   2   9        182.83        172.16         3.11 o                         
   8   2   9        420.24        395.39         5.67 o                         
   9   2   9         12.17         11.55         1.90 o                         
  10   2   9         43.34         40.71         2.99 o                         
  11   2   9          5.52          0.70         2.76 o                         
  12   2   9         60.87         69.96         5.07 o                         
  13   2   9         28.72         20.57         4.71 o                         
  14   2   9         15.88         14.62         5.19 o                         
   1   3   9        512.65        605.57         4.53 o                         
   2   3   9         32.51         35.67         1.14 o                         
   3   3   9         34.70         25.79         0.89 o                         
   4   3   9        670.07        659.83         4.87 o                         
   5   3   9          5.18          4.47         0.87 o                         
   6   3   9        211.67        195.93         3.33 o                         
   7   3   9        110.00        128.38         3.05 o                         
   8   3   9        206.51        211.08         3.87 o                         
   9   3   9          2.65          0.85         2.38 o                         
  10   3   9          5.40          8.65         3.03 o                         
  11   3   9         54.16         59.55         4.52 o                         
  12   3   9          9.87          8.82         3.64 o                         
  13   3   9          1.85         -3.54         3.54 o                         
  14   3   9         17.91         30.16         7.65 o                         
   0   4   9        498.63        532.89         6.90 o                         
   1   4   9        111.37        152.13         3.62 o                         
   2   4   9          5.82          4.16         0.82 o                         
   3   4   9        347.61        364.41         3.22 o                         
   4   4   9         17.43         22.68         1.02 o                         
   5   4   9        380.54        385.16         3.89 o                         
   6   4   9        354.45        361.74         4.64 o                         
   7   4   9         79.96         84.44         3.01 o                         
   8   4   9        120.60        113.85         3.55 o                         
   9   4   9          0.03         -2.56         2.56 o                         
  10   4   9          4.36         -3.70         3.70 o                         
  11   4   9          0.08         -2.89         2.89 o                         
  12   4   9          9.57         11.01         3.68 o                         
  13   4   9         12.90         18.23         5.08 o                         
   1   5   9         99.71         95.82         2.40 o                         
   2   5   9          0.14          4.65         1.74 o                         
   3   5   9         17.41         14.72         1.84 o                         
   4   5   9        592.98        564.26         7.71 o                         
   5   5   9         12.07         10.18         1.56 o                         
   6   5   9          2.43          4.93         1.93 o                         
   7   5   9          7.75         11.24         1.76 o                         
   8   5   9          3.36         -0.16         1.86 o                         
   9   5   9         15.64          9.94         2.81 o                         
  10   5   9         43.83         47.50         3.88 o                         
  11   5   9          0.22         -0.51         3.15 o                         
  12   5   9          0.56          0.82         3.35 o                         
   0   6   9          3.57          9.95         2.58 o                         
   1   6   9         18.50         21.05         2.76 o                         
   2   6   9         38.66         35.52         3.66 o                         
   3   6   9          2.11         -1.91         1.91 o                         
   4   6   9        154.07        159.59         4.19 o                         
   5   6   9         18.86         20.84         2.88 o                         
   6   6   9        163.26        144.11         5.21 o                         
   7   6   9         87.56         83.99         4.32 o                         
   8   6   9          0.62          0.07         4.05 o                         
   9   6   9         38.58         41.84         3.77 o                         
  10   6   9          8.89         12.24         3.55 o                         
  11   6   9          1.44          2.97         4.21 o                         
   1   7   9         18.52         25.67         2.67 o                         
   2   7   9         69.76         78.63         3.12 o                         
   3   7   9         68.08         65.11         3.24 o                         
   4   7   9          2.39          3.35         2.70 o                         
   5   7   9        345.41        315.87         7.45 o                         
   6   7   9        181.65        178.81         6.06 o                         
   7   7   9          0.50          1.78         3.04 o                         
   8   7   9          7.79         18.87         5.15 o                         
   9   7   9         22.68         26.17         5.80 o                         
  10   7   9          3.72          3.78         6.55 o                         
   0   8   9        192.39        220.03         8.49 o                         
   1   8   9          3.49          2.69         2.64 o                         
   2   8   9         36.12         37.66         4.12 o                         
   3   8   9         45.10         57.19         3.79 o                         
   4   8   9        181.47        184.73         8.14 o                         
   5   8   9          0.98         -1.45         2.94 o                         
   6   8   9          2.72          7.34         3.30 o                         
   7   8   9          0.03          6.00         3.91 o                         
   8   8   9          2.17          1.94         4.77 o                         
   9   8   9          1.34          7.22        12.02 o                         
   1   9   9         79.54         83.46         6.87 o                         
   2   9   9        130.26        144.76         8.29 o                         
   3   9   9          4.78         12.58         5.88 o                         
   4   9   9         24.81         24.22         4.77 o                         
   5   9   9         34.33         43.54         5.40 o                         
   6   9   9          9.09         13.06         6.23 o                         
   7   9   9          0.08         -3.42         4.44 o                         
   0  10   9         15.15         28.69         8.14 o                         
   1  10   9          0.02         11.46         5.35 o                         
   2  10   9          3.00          5.17         5.59 o                         
   3  10   9         32.83         34.68         9.11 o                         
   0   0  10       1670.69       1704.56        29.33 o                         
   1   0  10        333.36        259.15         4.66 o                         
   2   0  10       2729.80       2666.01        28.34 o                         
   3   0  10       2165.04       2219.64        24.27 o                         
   4   0  10        445.06        609.69         7.60 o                         
   5   0  10        753.85        751.51         9.17 o                         
   6   0  10        796.83        867.08        10.50 o                         
   7   0  10        211.46        168.05         5.01 o                         
   8   0  10        513.55        457.03         9.26 o                         
   9   0  10          0.11          4.08         2.63 o                         
  10   0  10        867.56        818.28        13.48 o                         
  11   0  10         16.88          4.24         3.38 o                         
  12   0  10         10.36          3.19         3.74 o                         
  13   0  10          2.26         10.21         4.32 o                         
  14   0  10        125.20        135.20         9.09 o                         
   1   1  10        821.91        727.23         7.06 o                         
   2   1  10        310.77        332.49         3.29 o                         
   3   1  10       4358.92       4206.02        26.96 o                         
   4   1  10       2187.17       2223.38        16.55 o                         
   5   1  10        177.44        184.82         2.88 o                         
   6   1  10        228.97        166.03         2.83 o                         
   7   1  10          0.31         -1.15         1.15 o                         
   8   1  10       1713.55       1639.93        14.69 o                         
   9   1  10        343.99        306.37         5.58 o                         
  10   1  10         45.53         55.29         3.05 o                         
  11   1  10         25.18         22.72         3.06 o                         
  12   1  10          0.63         -1.55         2.63 o                         
  13   1  10          5.39          8.03         3.88 o                         
  14   1  10         77.28         94.85         7.18 o                         
   0   2  10       1694.35       1794.21        16.53 o                         
   1   2  10       1077.71        939.79         6.87 o                         
   2   2  10       1613.98       1675.03        11.47 o                         
   3   2  10        203.87        222.61         2.66 o                         
   4   2  10        340.59        328.40         3.32 o                         
   5   2  10       2520.95       2565.53        15.62 o                         
   6   2  10        215.78        201.48         2.81 o                         
   7   2  10         32.27         41.66         1.79 o                         
   8   2  10        572.55        526.21         6.90 o                         
   9   2  10         79.56         95.29         3.67 o                         
  10   2  10        150.43        153.33         4.62 o                         
  11   2  10         21.01          9.90         3.07 o                         
  12   2  10          0.01          0.16         3.37 o                         
  13   2  10         32.74         41.49         5.37 o                         
  14   2  10         13.46         16.36         5.14 o                         
   1   3  10        531.75        484.50         4.31 o                         
   2   3  10       2374.71       2541.12        14.41 o                         
   3   3  10        321.10        290.49         2.66 o                         
   4   3  10          0.03         -0.15         0.66 o                         
   5   3  10        293.33        321.38         3.26 o                         
   6   3  10        827.63        777.87         6.78 o                         
   7   3  10       1662.25       1662.82        13.07 o                         
   8   3  10          2.45         -0.16         1.63 o                         
   9   3  10        210.02        222.01         5.60 o                         
  10   3  10         16.99         11.68         3.22 o                         
  11   3  10         36.33         40.91         4.22 o                         
  12   3  10          4.41          2.66         3.81 o                         
  13   3  10          0.02         -3.42         3.42 o                         
   0   4  10       5601.71       5910.80        51.20 o                         
   1   4  10        909.92        860.19         6.84 o                         
   2   4  10        434.62        458.68         3.98 o                         
   3   4  10         87.68        101.57         1.85 o                         
   4   4  10        949.74        971.59         7.20 o                         
   5   4  10        156.93        154.91         2.44 o                         
   6   4  10          9.10          5.32         1.42 o                         
   7   4  10        141.57        145.68         3.74 o                         
   8   4  10          2.32          2.55         2.05 o                         
   9   4  10        142.00        134.20         5.31 o                         
  10   4  10         21.27         21.49         3.47 o                         
  11   4  10         42.27         42.81         4.22 o                         
  12   4  10          3.93         -0.20         3.39 o                         
  13   4  10          0.29         -4.35         4.35 o                         
   1   5  10        193.23        205.50         3.72 o                         
   2   5  10        434.49        446.25         6.61 o                         
   3   5  10          0.22          0.61         1.63 o                         
   4   5  10          7.55         15.73         2.02 o                         
   5   5  10        223.13        213.22         3.63 o                         
   6   5  10        467.56        453.74         6.64 o                         
   7   5  10         52.93         66.12         2.95 o                         
   8   5  10         60.96         62.80         3.08 o                         
   9   5  10          0.91         -1.01         2.49 o                         
  10   5  10          3.09          5.90         2.91 o                         
  11   5  10         98.78        111.69         5.44 o                         
  12   5  10         32.43         32.94         5.12 o                         
   0   6  10         84.38         86.22         4.84 o                         
   1   6  10        196.46        209.76         4.56 o                         
   2   6  10         24.79         20.76         3.20 o                         
   3   6  10         79.52         72.90         3.51 o                         
   4   6  10        352.52        346.10         6.00 o                         
   5   6  10         24.67         22.74         2.63 o                         
   6   6  10         42.23         40.65         3.70 o                         
   7   6  10         69.41         66.11         4.06 o                         
   8   6  10         48.03         42.31         4.85 o                         
   9   6  10         29.59         46.00         3.90 o                         
  10   6  10         56.21         48.37         4.54 o                         
  11   6  10         32.47         26.23         4.89 o                         
   1   7  10         72.49         89.43         3.33 o                         
   2   7  10        155.95        162.78         4.25 o                         
   3   7  10         19.97         14.45         2.32 o                         
   4   7  10          6.87          4.61         2.72 o                         
   5   7  10          0.37          3.61         2.85 o                         
   6   7  10         85.64         91.07         6.09 o                         
   7   7  10          3.91          4.78         3.08 o                         
   8   7  10          2.17          6.12         5.96 o                         
   9   7  10         10.73          2.67         7.44 o                         
  10   7  10          0.30         -0.50        10.37 o                         
   0   8  10        137.15        149.29        10.22 o                         
   1   8  10         24.23         23.79         3.22 o                         
   2   8  10          5.31          8.66         3.47 o                         
   3   8  10        177.60        176.82         5.76 o                         
   4   8  10         31.92         41.76         4.86 o                         
   5   8  10          8.58          4.83         3.30 o                         
   6   8  10         12.34         12.71         3.66 o                         
   7   8  10          2.14         -0.46         7.00 o                         
   8   8  10          1.24         -3.83         4.48 o                         
   9   8  10          0.92         -5.01        11.44 o                         
   1   9  10          3.72          3.30         7.51 o                         
   2   9  10         14.54         28.53         5.58 o                         
   3   9  10          4.67          6.68         4.88 o                         
   4   9  10          6.50          8.01         4.40 o                         
   5   9  10          5.20          3.55         4.13 o                         
   6   9  10          5.00          2.36         6.24 o                         
   7   9  10          0.02          4.48         4.97 o                         
   0  10  10         27.67         23.06         8.66 o                         
   1  10  10          1.01          5.13         5.15 o                         
   2  10  10          5.97          3.91         7.39 o                         
   3  10  10          9.64          3.05         8.02 o                         
   1   1  11         24.60         29.24         1.17 o                         
   2   1  11        650.69        686.72         5.70 o                         
   3   1  11        528.66        518.69         4.46 o                         
   4   1  11        274.61        289.69         3.59 o                         
   5   1  11        128.51        133.98         2.50 o                         
   6   1  11        299.73        311.83         3.70 o                         
   7   1  11        297.33        310.11         4.19 o                         
   8   1  11         22.54         27.12         3.01 o                         
   9   1  11         91.45         87.17         3.23 o                         
  10   1  11         52.58         51.71         3.06 o                         
  11   1  11         36.08         30.92         2.90 o                         
  12   1  11         27.04         22.89         3.32 o                         
  13   1  11          0.80          0.38         3.51 o                         
  14   1  11         19.63         40.65         5.84 o                         
   0   2  11       3672.46       3838.98        34.37 o                         
   1   2  11        101.67        107.01         2.48 o                         
   2   2  11       1104.97       1166.34         8.74 o                         
   3   2  11        575.13        598.08         4.90 o                         
   4   2  11        373.12        452.12         4.15 o                         
   5   2  11         16.48         13.08         1.23 o                         
   6   2  11        151.62        151.59         2.99 o                         
   7   2  11        194.27        184.80         3.26 o                         
   8   2  11        172.28        174.87         4.00 o                         
   9   2  11          3.80          3.28         2.05 o                         
  10   2  11         66.26         61.61         3.47 o                         
  11   2  11          0.07         -1.17         3.11 o                         
  12   2  11          0.51         -1.16         3.31 o                         
  13   2  11          0.09          2.79         4.23 o                         
  14   2  11          0.01         -1.14         4.52 o                         
   1   3  11        776.24        879.54         6.23 o                         
   2   3  11        160.11        170.77         2.00 o                         
   3   3  11       2166.22       2173.66        13.37 o                         
   4   3  11        133.21        130.84         2.05 o                         
   5   3  11          1.52          2.78         0.89 o                         
   6   3  11         46.65         48.98         1.85 o                         
   7   3  11         30.48         29.81         1.82 o                         
   8   3  11         13.58         14.17         2.08 o                         
   9   3  11          0.09         -2.01         2.52 o                         
  10   3  11          0.41         -2.10         3.26 o                         
  11   3  11         55.05         56.75         4.60 o                         
  12   3  11          1.38          0.38         3.66 o                         
  13   3  11         35.18         29.64         4.73 o                         
   0   4  11       3121.17       3253.39        37.09 o                         
   1   4  11        705.13        729.10         6.68 o                         
   2   4  11         28.17         29.45         1.08 o                         
   3   4  11        588.42        640.42         5.46 o                         
   4   4  11          4.77          5.43         0.84 o                         
   5   4  11        324.40        315.67         3.89 o                         
   6   4  11        192.55        182.49         3.35 o                         
   7   4  11         72.28         67.53         2.72 o                         
   8   4  11         19.96         17.29         2.43 o                         
   9   4  11          5.88          4.50         3.62 o                         
  10   4  11         21.81         19.26         3.90 o                         
  11   4  11         12.45         16.58         3.71 o                         
  12   4  11          5.37          7.31         3.61 o                         
  13   4  11         19.63         12.82         4.98 o                         
   1   5  11        306.81        309.68         5.87 o                         
   2   5  11       1040.34       1053.17        11.12 o                         
   3   5  11        118.46         99.42         3.33 o                         
   4   5  11         70.19         64.69         2.98 o                         
   5   5  11        561.66        578.46         6.77 o                         
   6   5  11         15.18         12.96         2.07 o                         
   7   5  11        531.72        505.01         6.91 o                         
   8   5  11         42.72         39.76         2.75 o                         
   9   5  11        106.65        129.10         5.01 o                         
  10   5  11         47.96         57.60         4.17 o                         
  11   5  11         18.61         32.55         3.98 o                         
  12   5  11          0.86          1.25         4.26 o                         
   0   6  11        223.22        235.26         9.27 o                         
   1   6  11       1284.07       1219.56        14.00 o                         
   2   6  11          0.04          0.64         1.86 o                         
   3   6  11         17.74         13.02         2.20 o                         
   4   6  11         10.79         14.34         3.53 o                         
   5   6  11         32.48         36.48         3.10 o                         
   6   6  11          0.24          0.04         2.53 o                         
   7   6  11          2.45         -0.73         2.99 o                         
   8   6  11          0.08          2.97         3.63 o                         
   9   6  11         34.31         28.70         3.63 o                         
  10   6  11         36.64         39.95         4.41 o                         
  11   6  11          0.13          4.94         4.84 o                         
   1   7  11        117.14        119.12         3.83 o                         
   2   7  11         11.24         12.27         2.24 o                         
   3   7  11         44.49         42.60         2.88 o                         
   4   7  11          1.15         -2.20         2.20 o                         
   5   7  11         30.97         18.24         3.47 o                         
   6   7  11         58.43         52.65         4.40 o                         
   7   7  11         61.81         82.60         4.70 o                         
   8   7  11         97.62         93.07         7.47 o                         
   9   7  11          0.88          4.63         5.47 o                         
  10   7  11          0.05          1.72        10.51 o                         
   0   8  11          4.60          4.14         7.62 o                         
   1   8  11        113.34        116.62         5.03 o                         
   2   8  11          0.10          1.22         3.37 o                         
   3   8  11          3.83         13.15         3.11 o                         
   4   8  11         28.65         31.92         3.86 o                         
   5   8  11          2.27          2.88         3.25 o                         
   6   8  11          3.09          3.38         3.43 o                         
   7   8  11          9.27         12.02         4.44 o                         
   8   8  11         13.14         18.97         5.38 o                         
   9   8  11         28.66         38.55        14.02 o                         
   1   9  11         19.21         30.47         5.71 o                         
   2   9  11         36.95         34.14         5.81 o                         
   3   9  11          9.07          6.81         3.82 o                         
   4   9  11          1.78          5.90         4.19 o                         
   5   9  11          1.76         -3.69         4.14 o                         
   6   9  11          3.07         12.64         4.78 o                         
   0  10  11         20.34         32.54         9.55 o                         
   1  10  11          0.01         -2.57         9.37 o                         
   2  10  11          8.31          2.83         6.47 o                         
   3  10  11         11.25          3.29        10.94 o                         
   0   0  12      12675.73      12589.21       198.34 o                         
   1   0  12       1120.86       1024.40        13.69 o                         
   2   0  12       6717.22       6786.10        69.14 o                         
   3   0  12        321.21        337.30         5.74 o                         
   4   0  12        170.75        153.04         3.86 o                         
   5   0  12        345.60        248.55         4.52 o                         
   6   0  12          3.45          6.74         1.50 o                         
   7   0  12        342.09        359.03         6.00 o                         
   8   0  12       1745.12       1759.88        20.38 o                         
   9   0  12        536.37        476.70         9.44 o                         
  10   0  12        423.95        471.45         9.86 o                         
  11   0  12         93.47        127.33         5.85 o                         
  12   0  12         20.24         19.59         4.46 o                         
  13   0  12         21.97          4.94         4.37 o                         
  14   0  12         27.33         56.01         7.10 o                         
   1   1  12       2866.58       3029.60        25.23 o                         
   2   1  12       1527.20       1591.26        11.59 o                         
   3   1  12       1293.49       1152.60         8.49 o                         
   4   1  12       1452.18       1596.01        12.57 o                         
   5   1  12          2.30          3.00         0.99 o                         
   6   1  12        552.91        570.91         5.61 o                         
   7   1  12        128.41        138.95         2.96 o                         
   8   1  12        741.76        747.98         8.52 o                         
   9   1  12        445.20        500.75         6.86 o                         
  10   1  12          0.72         -2.01         2.01 o                         
  11   1  12         69.85         51.25         3.20 o                         
  12   1  12         15.43         13.30         3.18 o                         
  13   1  12         11.01          0.29         3.71 o                         
  14   1  12         55.17         55.73         6.41 o                         
   0   2  12         39.04         38.76         2.95 o                         
   1   2  12       3924.95       3908.14        28.09 o                         
   2   2  12         11.38         24.13         1.00 o                         
   3   2  12       1065.95       1177.41         8.76 o                         
   4   2  12         18.66         16.25         1.06 o                         
   5   2  12         23.66         17.30         1.25 o                         
   6   2  12        101.45        102.11         2.48 o                         
   7   2  12        144.09        170.05         3.26 o                         
   8   2  12        112.42        110.44         3.22 o                         
   9   2  12          0.05         -0.29         2.08 o                         
  10   2  12        230.89        243.00         6.05 o                         
  11   2  12          6.95         11.21         3.37 o                         
  12   2  12          4.63          1.84         3.47 o                         
  13   2  12          8.24          7.03         4.03 o                         
  14   2  12         22.86         27.29         6.32 o                         
   1   3  12       1882.83       1956.43        12.38 o                         
   2   3  12        585.22        660.31         5.31 o                         
   3   3  12        210.63        188.19         2.75 o                         
   4   3  12         18.08         11.21         0.93 o                         
   5   3  12         19.92         26.87         1.40 o                         
   6   3  12        122.05        118.59         2.64 o                         
   7   3  12         62.96         66.54         2.54 o                         
   8   3  12        197.07        193.91         4.20 o                         
   9   3  12         13.08         24.74         2.97 o                         
  10   3  12          8.93         13.83         4.20 o                         
  11   3  12          1.53          2.72         3.22 o                         
  12   3  12         22.53         24.13         4.21 o                         
  13   3  12          2.74         -3.42         3.81 o                         
   0   4  12          4.75         12.60         2.13 o                         
   1   4  12        353.01        334.24         3.49 o                         
   2   4  12         10.75         16.32         0.99 o                         
   3   4  12        142.79        156.03         2.53 o                         
   4   4  12          4.94         -0.07         0.83 o                         
   5   4  12         19.77         17.70         1.41 o                         
   6   4  12         56.21         64.07         2.72 o                         
   7   4  12         12.19         15.58         1.96 o                         
   8   4  12         16.10          9.26         2.32 o                         
   9   4  12        138.13        135.44         4.94 o                         
  10   4  12         13.72          8.49         3.23 o                         
  11   4  12          4.83          0.23         3.21 o                         
  12   4  12         13.91          7.84         3.66 o                         
  13   4  12         11.75         12.72         5.06 o                         
   1   5  12        314.51        307.71         5.59 o                         
   2   5  12         77.90         80.48         2.87 o                         
   3   5  12         22.69         18.14         2.12 o                         
   4   5  12        120.28        102.25         2.75 o                         
   5   5  12          7.68          6.50         1.62 o                         
   6   5  12         25.52         22.80         2.75 o                         
   7   5  12         88.84        100.64         3.94 o                         
   8   5  12         50.96         46.52         2.87 o                         
   9   5  12         18.07         24.28         3.34 o                         
  10   5  12          0.03          1.70         2.95 o                         
  11   5  12          4.62         10.93         4.43 o                         
  12   5  12          0.10          2.80         5.81 o                         
   0   6  12        921.42        834.96        16.15 o                         
   1   6  12        133.56        173.63         4.65 o                         
   2   6  12         29.31         37.50         2.61 o                         
   3   6  12          0.33          1.31         2.00 o                         
   4   6  12         12.72         13.19         2.34 o                         
   5   6  12          3.25          6.01         2.48 o                         
   6   6  12         65.16         56.41         3.71 o                         
   7   6  12         24.75         17.63         3.57 o                         
   8   6  12         23.32         28.05         4.47 o                         
   9   6  12          0.02          2.67         3.41 o                         
  10   6  12          7.21          3.61         3.60 o                         
  11   6  12         13.17         13.82         5.44 o                         
   1   7  12          0.03          9.38         2.26 o                         
   2   7  12         35.88         30.09         2.68 o                         
   3   7  12          2.71          7.21         3.80 o                         
   4   7  12          0.14         -0.62         2.22 o                         
   5   7  12         52.63         48.36         3.55 o                         
   6   7  12          0.00          0.23         3.10 o                         
   7   7  12         29.34         42.27         4.41 o                         
   8   7  12          4.90         17.19         4.43 o                         
   9   7  12          0.26         -0.11         5.04 o                         
  10   7  12         12.63          7.80        11.37 o                         
   0   8  12         32.26         28.51         5.01 o                         
   1   8  12         95.55         82.63         4.53 o                         
   2   8  12          3.97          5.12         3.47 o                         
   3   8  12          1.40          5.32         2.91 o                         
   4   8  12          1.70          0.69         2.93 o                         
   5   8  12          4.53          2.42         3.37 o                         
   6   8  12          6.21          1.41         3.85 o                         
   7   8  12          1.78          5.89         4.32 o                         
   8   8  12          4.79          7.46         6.72 o                         
   1   9  12          6.98         13.23         5.17 o                         
   2   9  12          2.22          2.23         4.83 o                         
   3   9  12          1.95         -1.85         3.81 o                         
   4   9  12          1.91          0.35         5.07 o                         
   5   9  12          0.01         -1.57         4.42 o                         
   6   9  12          1.27         -2.15         4.88 o                         
   0  10  12          4.66         -1.29        11.66 o                         
   1  10  12          3.20         10.55         7.29 o                         
   2  10  12          2.57         -6.78         6.78 o                         
   1   1  13        767.73        867.06         8.57 o                         
   2   1  13        715.36        780.77         6.83 o                         
   3   1  13         19.15         19.50         1.50 o                         
   4   1  13          3.92          1.55         0.80 o                         
   5   1  13        210.33        219.64         3.33 o                         
   6   1  13          2.72          4.94         1.09 o                         
   7   1  13        778.03        740.34         7.33 o                         
   8   1  13         70.30         79.26         2.88 o                         
   9   1  13        195.23        209.09         4.48 o                         
  10   1  13          1.29         -1.22         2.04 o                         
  11   1  13         40.69         30.29         2.97 o                         
  12   1  13          8.46          0.82         2.86 o                         
  13   1  13          0.63          0.43         3.69 o                         
  14   1  13         16.51         17.47         5.23 o                         
   0   2  13       2329.60       2362.21        29.30 o                         
   1   2  13       1936.69       2040.80        17.93 o                         
   2   2  13          0.97          0.75         0.70 o                         
   3   2  13        318.00        316.98         3.44 o                         
   4   2  13          2.17          1.46         0.85 o                         
   5   2  13        170.64        167.67         2.85 o                         
   6   2  13         17.68         16.95         1.48 o                         
   7   2  13        360.30        360.75         4.76 o                         
   8   2  13        107.22         94.67         3.10 o                         
   9   2  13          3.86         -0.05         2.10 o                         
  10   2  13        131.55        137.73         5.69 o                         
  11   2  13         28.61         31.33         4.36 o                         
  12   2  13          5.33          6.67         3.68 o                         
  13   2  13         11.87          0.46         3.88 o                         
   1   3  13         26.55         33.69         1.00 o                         
   2   3  13        457.97        471.38         4.42 o                         
   3   3  13         38.38         32.67         1.22 o                         
   4   3  13          0.03         -0.75         0.75 o                         
   5   3  13          4.20          2.52         1.07 o                         
   6   3  13         11.65          8.63         1.59 o                         
   7   3  13          0.06          2.86         1.61 o                         
   8   3  13        404.57        399.11         6.09 o                         
   9   3  13        234.03        243.16         6.12 o                         
  10   3  13          6.48          4.96         3.03 o                         
  11   3  13         99.57        107.49         5.74 o                         
  12   3  13          6.27          4.93         3.79 o                         
  13   3  13          5.51          4.19         3.99 o                         
   0   4  13        999.19       1006.86        13.09 o                         
   1   4  13          8.42         15.35         1.06 o                         
   2   4  13          3.79          2.41         0.73 o                         
   3   4  13         12.15         15.86         1.05 o                         
   4   4  13          9.95          4.03         0.88 o                         
   5   4  13         55.94         61.56         1.95 o                         
   6   4  13         26.04         20.47         2.08 o                         
   7   4  13        284.63        309.66         5.55 o                         
   8   4  13         16.74         23.03         2.49 o                         
   9   4  13         15.73         12.65         3.11 o                         
  10   4  13         94.18         97.13         5.11 o                         
  11   4  13          4.63          7.44         4.34 o                         
  12   4  13          8.97          1.79         4.02 o                         
  13   4  13         40.35         27.94         5.82 o                         
   1   5  13         14.45         21.56         2.18 o                         
   2   5  13        377.04        365.20         6.21 o                         
   3   5  13         32.93         27.60         2.35 o                         
   4   5  13         11.01         10.20         1.41 o                         
   5   5  13         57.00         50.69         2.58 o                         
   6   5  13          0.02         -1.88         1.88 o                         
   7   5  13          0.05          3.00         1.78 o                         
   8   5  13         12.96         12.22         2.33 o                         
   9   5  13         19.41         17.83         2.90 o                         
  10   5  13          3.20          4.62         3.04 o                         
  11   5  13        107.66        101.46         5.41 o                         
  12   5  13          1.25          1.06         4.17 o                         
   0   6  13        517.12        539.19        14.75 o                         
   1   6  13          1.38         17.40         2.97 o                         
   2   6  13          0.08         -0.06         2.07 o                         
   3   6  13        301.55        326.09         6.21 o                         
   4   6  13         38.82         47.65         3.93 o                         
   5   6  13         25.61         23.87         3.08 o                         
   6   6  13          2.79          0.65         2.46 o                         
   7   6  13          2.40          8.01         3.26 o                         
   8   6  13          8.36          3.05         2.36 o                         
   9   6  13          6.64          6.43         3.32 o                         
  10   6  13          1.57         -1.09         3.50 o                         
  11   6  13          6.43         -2.17         4.99 o                         
   1   7  13        476.56        470.38         8.28 o                         
   2   7  13         25.69         26.88         2.73 o                         
   3   7  13        153.23        155.38         4.67 o                         
   4   7  13         14.42         11.22         2.52 o                         
   5   7  13         19.84         16.28         2.98 o                         
   6   7  13          3.79          8.63         5.08 o                         
   7   7  13         19.43         13.61         3.79 o                         
   8   7  13          0.38          7.95         4.28 o                         
   9   7  13         12.62         17.56         5.66 o                         
  10   7  13          2.70         19.81        12.37 o                         
   0   8  13          0.75          5.02         4.26 o                         
   1   8  13         13.06         20.38         3.55 o                         
   2   8  13          2.35          3.31         2.80 o                         
   3   8  13         71.44         79.88         5.39 o                         
   4   8  13          0.04         -2.87         2.87 o                         
   5   8  13         16.43         17.14         3.81 o                         
   6   8  13          0.03         -3.27         3.33 o                         
   7   8  13         11.94          4.98         4.30 o                         
   8   8  13          5.29          4.57         6.39 o                         
   1   9  13          8.88         10.87         5.13 o                         
   2   9  13          7.49         13.11         5.16 o                         
   3   9  13          2.64         -3.76         3.76 o                         
   4   9  13          6.01         -3.19         4.38 o                         
   5   9  13          0.83         -1.92         4.33 o                         
   6   9  13          2.73          5.27         4.79 o                         
   0  10  13          6.10         18.24        12.52 o                         
   1  10  13          0.06          0.70         7.88 o                         
   0   0  14       9303.10       9266.06       147.47 o                         
   1   0  14       5345.49       5643.39        64.74 o                         
   2   0  14       2467.36       2634.36        28.78 o                         
   3   0  14        302.20        269.24         5.28 o                         
   4   0  14       1478.34       1495.43        18.09 o                         
   5   0  14        866.03        896.35        10.97 o                         
   6   0  14        181.07        187.38         4.31 o                         
   7   0  14         31.05         26.79         2.26 o                         
   8   0  14        305.79        297.56         7.27 o                         
   9   0  14        139.40        114.06         5.12 o                         
  10   0  14        185.42        150.93         5.99 o                         
  11   0  14          5.69          2.54         3.07 o                         
  12   0  14          0.02          1.31         3.92 o                         
  13   0  14         23.62         39.86         5.59 o                         
  14   0  14          7.99         12.22         7.80 o                         
   1   1  14        279.45        283.61         4.09 o                         
   2   1  14       1984.15       1844.95        14.84 o                         
   3   1  14        713.48        746.00         6.14 o                         
   4   1  14        193.29        255.04         3.21 o                         
   5   1  14         68.64         72.51         2.12 o                         
   6   1  14          6.73          7.41         1.22 o                         
   7   1  14        511.76        425.19         5.50 o                         
   8   1  14          9.09         -0.74         1.77 o                         
   9   1  14          2.65          4.71         2.10 o                         
  10   1  14         69.77         61.14         3.12 o                         
  11   1  14         14.82          7.62         2.50 o                         
  12   1  14         12.34         16.80         3.59 o                         
  13   1  14          3.72          9.83         3.96 o                         
  14   1  14         17.82         34.47         5.75 o                         
   0   2  14       1011.76        807.95        11.78 o                         
   1   2  14        189.61        199.91         4.01 o                         
   2   2  14        229.29        266.89         3.09 o                         
   3   2  14         14.76         15.44         1.05 o                         
   4   2  14        543.26        513.95         4.93 o                         
   5   2  14        579.24        502.72         5.32 o                         
   6   2  14        196.13        183.66         3.27 o                         
   7   2  14        244.17        248.17         4.00 o                         
   8   2  14          0.30         -1.57         1.57 o                         
   9   2  14         56.98         43.36         3.29 o                         
  10   2  14          3.65         12.18         3.03 o                         
  11   2  14          0.00          3.10         3.21 o                         
  12   2  14          0.15         -1.72         3.56 o                         
  13   2  14          4.76          1.47         3.86 o                         
   1   3  14         44.53         40.06         1.21 o                         
   2   3  14       1192.73       1100.36         7.54 o                         
   3   3  14         87.05         70.97         1.52 o                         
   4   3  14        203.61        205.30         2.58 o                         
   5   3  14        329.62        322.52         3.97 o                         
   6   3  14         26.60         23.96         2.06 o                         
   7   3  14        122.40        111.84         3.02 o                         
   8   3  14          5.08          2.98         1.90 o                         
   9   3  14          0.80          1.59         2.47 o                         
  10   3  14          2.24          9.98         3.26 o                         
  11   3  14         85.90         90.98         5.43 o                         
  12   3  14          0.29         -1.54         3.40 o                         
  13   3  14          0.20          2.48         4.60 o                         
   0   4  14        197.58        172.79         3.47 o                         
   1   4  14        145.71        156.75         2.31 o                         
   2   4  14         22.14         25.67         1.18 o                         
   3   4  14        372.95        397.37         3.79 o                         
   4   4  14         26.62         31.53         1.34 o                         
   5   4  14        251.60        239.28         3.40 o                         
   6   4  14         22.11         20.47         2.12 o                         
   7   4  14          7.74          5.40         2.01 o                         
   8   4  14         67.70         55.41         3.02 o                         
   9   4  14        164.67        167.04         5.34 o                         
  10   4  14          0.06          2.08         3.04 o                         
  11   4  14          3.40          2.53         3.49 o                         
  12   4  14          7.02          4.97         3.81 o                         
   1   5  14        762.79        760.51        10.57 o                         
   2   5  14         25.38         37.10         2.61 o                         
   3   5  14        204.81        204.18         4.75 o                         
   4   5  14        128.40        129.53         3.04 o                         
   5   5  14          1.00         -1.68         1.68 o                         
   6   5  14         86.86         72.46         3.33 o                         
   7   5  14          0.02          2.35         1.79 o                         
   8   5  14         10.89          4.55         2.19 o                         
   9   5  14         51.32         55.12         3.60 o                         
  10   5  14         29.85         17.35         4.72 o                         
  11   5  14          0.18          6.38         3.44 o                         
  12   5  14          1.14         -3.18         4.26 o                         
   0   6  14       1742.69       1655.31        27.43 o                         
   1   6  14        580.58        577.88         8.51 o                         
   2   6  14          5.35          6.25         2.12 o                         
   3   6  14        177.64        183.04         4.81 o                         
   4   6  14         14.21         16.54         2.50 o                         
   5   6  14          0.27         -2.40         2.40 o                         
   6   6  14          2.17          2.84         2.59 o                         
   7   6  14          1.23         -0.64         2.70 o                         
   8   6  14          6.78          1.38         2.49 o                         
   9   6  14          2.30          0.96         3.03 o                         
  10   6  14          5.77          8.24         5.34 o                         
  11   6  14          2.55         -0.31         5.21 o                         
   1   7  14        114.49        126.35         4.32 o                         
   2   7  14        317.86        284.97         7.61 o                         
   3   7  14          0.01          0.31         2.27 o                         
   4   7  14          3.84          6.13         2.47 o                         
   5   7  14          9.61          6.67         2.78 o                         
   6   7  14          8.47          6.15         3.37 o                         
   7   7  14         14.84         22.26         4.05 o                         
   8   7  14          1.29          2.78         4.21 o                         
   9   7  14         11.54         29.73         6.24 o                         
  10   7  14          4.10          7.51        11.87 o                         
   0   8  14         36.58         29.64         5.25 o                         
   1   8  14          1.93          3.51         3.08 o                         
   2   8  14         29.42         28.73         3.45 o                         
   3   8  14          3.53          4.66         2.98 o                         
   4   8  14         36.22         25.22         3.68 o                         
   5   8  14          0.88         -2.01         3.27 o                         
   6   8  14          0.23         -3.80         4.33 o                         
   7   8  14          9.45         15.02         4.71 o                         
   8   8  14         21.45         35.95        15.44 o                         
   1   9  14          0.85          1.44         4.79 o                         
   2   9  14         12.94          6.85         3.98 o                         
   3   9  14          6.94          2.74         3.86 o                         
   4   9  14          0.63         -2.11         4.32 o                         
   5   9  14          1.79          2.99         4.53 o                         
   6   9  14          1.30          9.78         9.30 o                         
   1   1  15        961.64       1088.44        10.59 o                         
   2   1  15        650.45        655.01         6.57 o                         
   3   1  15        237.77        272.21         3.38 o                         
   4   1  15         90.41        102.05         1.91 o                         
   5   1  15         74.11         70.76         2.20 o                         
   6   1  15          0.50          1.33         1.20 o                         
   7   1  15        354.24        350.16         5.04 o                         
   8   1  15        206.74        193.32         4.14 o                         
   9   1  15        323.56        293.06         6.05 o                         
  10   1  15         22.40         22.63         2.45 o                         
  11   1  15         47.80         57.85         3.52 o                         
  12   1  15          0.46          1.19         2.91 o                         
  13   1  15          0.13          1.64         3.83 o                         
   0   2  15        430.24        477.55         6.53 o                         
   1   2  15        521.82        595.99         5.46 o                         
   2   2  15        480.58        482.24         4.59 o                         
   3   2  15         31.77         42.58         1.45 o                         
   4   2  15        891.22        906.12         7.82 o                         
   5   2  15        232.54        240.28         3.75 o                         
   6   2  15        294.35        283.85         4.30 o                         
   7   2  15        745.35        725.61         7.44 o                         
   8   2  15          1.39          8.07         1.77 o                         
   9   2  15         14.52         22.62         2.52 o                         
  10   2  15        217.38        210.34         6.28 o                         
  11   2  15         34.30         29.00         4.11 o                         
  12   2  15          1.16         -3.36         3.36 o                         
  13   2  15         50.40         72.00         5.72 o                         
   1   3  15          4.58         10.24         0.92 o                         
   2   3  15        499.75        492.18         4.39 o                         
   3   3  15         49.69         65.68         1.86 o                         
   4   3  15          0.40          1.26         0.93 o                         
   5   3  15          0.01          1.33         1.15 o                         
   6   3  15        596.21        575.10         6.27 o                         
   7   3  15          9.89          3.55         1.72 o                         
   8   3  15          4.85         10.41         2.08 o                         
   9   3  15          1.10          3.82         2.44 o                         
  10   3  15        204.46        171.61         6.50 o                         
  11   3  15         90.71        113.36         5.86 o                         
  12   3  15          0.22         -3.41         3.41 o                         
  13   3  15         20.94         30.14         6.02 o                         
   0   4  15       2185.66       2148.97        32.08 o                         
   1   4  15        108.81        103.19         2.20 o                         
   2   4  15         21.01         19.64         1.20 o                         
   3   4  15         20.63         19.15         1.28 o                         
   4   4  15        581.17        580.46         5.31 o                         
   5   4  15         39.27         26.41         1.79 o                         
   6   4  15        140.43        124.76         3.51 o                         
   7   4  15          2.12          3.35         1.95 o                         
   8   4  15        136.35        128.09         4.20 o                         
   9   4  15         68.99         58.58         3.83 o                         
  10   4  15         16.29         12.08         3.41 o                         
  11   4  15          5.31         -0.20         3.31 o                         
  12   4  15         10.37         19.20         4.28 o                         
   1   5  15         12.40         14.61         2.40 o                         
   2   5  15       1267.49       1217.44        13.95 o                         
   3   5  15         26.51         28.08         2.15 o                         
   4   5  15        211.88        185.83         4.09 o                         
   5   5  15         14.05          9.14         2.00 o                         
   6   5  15         18.11         25.80         2.57 o                         
   7   5  15        270.36        236.09         4.81 o                         
   8   5  15          3.77          3.55         2.05 o                         
   9   5  15         51.42         50.02         3.99 o                         
  10   5  15          0.42          1.14         3.74 o                         
  11   5  15          6.91         11.15         3.67 o                         
  12   5  15          2.05         -1.27         4.29 o                         
   0   6  15        119.80        144.91        13.93 o                         
   1   6  15        223.60        262.91         5.71 o                         
   2   6  15         28.27         27.26         2.72 o                         
   3   6  15         20.69         19.77         2.55 o                         
   4   6  15         77.57         81.56         3.74 o                         
   5   6  15          3.86          2.53         2.30 o                         
   6   6  15         38.02         46.69         3.67 o                         
   7   6  15          0.02          2.06         2.79 o                         
   8   6  15          9.57          9.67         2.74 o                         
   9   6  15          6.58          7.02         3.22 o                         
  10   6  15         20.45         22.99         4.41 o                         
  11   6  15          7.88         12.80         5.57 o                         
   1   7  15         63.98         65.85         3.41 o                         
   2   7  15          0.04          6.37         2.42 o                         
   3   7  15         20.70         22.77         2.79 o                         
   4   7  15         46.25         43.47         3.24 o                         
   5   7  15          0.37         -2.25         2.55 o                         
   6   7  15          7.25          7.57         3.06 o                         
   7   7  15          1.26          0.85         3.49 o                         
   8   7  15         22.69         33.93         5.20 o                         
   9   7  15         19.71         20.49         6.35 o                         
   0   8  15         51.78         50.50         6.11 o                         
   1   8  15         73.57         73.44         4.70 o                         
   2   8  15          0.16          3.59         2.88 o                         
   3   8  15          0.00         -2.79         2.79 o                         
   4   8  15         13.95         18.92         3.57 o                         
   5   8  15          1.07         -0.39         3.44 o                         
   6   8  15          0.01         -0.77         3.58 o                         
   7   8  15          0.45          6.33         4.42 o                         
   8   8  15          0.87         -3.13        14.02 o                         
   1   9  15          3.89          6.43         5.03 o                         
   2   9  15          2.35          4.14         3.94 o                         
   3   9  15          8.57          5.92         4.24 o                         
   4   9  15          1.61          2.83         5.03 o                         
   5   9  15          3.86          2.88         4.67 o                         
   0   0  16       8657.19       8539.80       136.85 o                         
   1   0  16          8.83          1.29         2.68 o                         
   2   0  16       1154.85       1170.02        14.66 o                         
   3   0  16       1424.86       1552.49        18.67 o                         
   4   0  16       1515.15       1522.60        18.70 o                         
   5   0  16       2735.44       2781.91        28.30 o                         
   6   0  16        963.90        957.43        12.11 o                         
   7   0  16        386.26        370.09         6.73 o                         
   8   0  16        480.62        431.01         9.09 o                         
   9   0  16        128.25        149.39         5.29 o                         
  10   0  16          4.57          7.61         3.13 o                         
  11   0  16         71.88         76.47         5.11 o                         
  12   0  16         16.27          2.78         3.70 o                         
  13   0  16         33.06         33.86         6.16 o                         
   1   1  16       1132.66       1333.68        12.66 o                         
   2   1  16       3877.21       3798.29        28.69 o                         
   3   1  16        282.55        258.44         3.36 o                         
   4   1  16       1663.26       1643.23        11.97 o                         
   5   1  16        129.30        128.86         2.96 o                         
   6   1  16       1072.40       1020.11         8.99 o                         
   7   1  16        753.36        822.78         8.49 o                         
   8   1  16        343.17        362.90         5.58 o                         
   9   1  16        109.43        117.76         3.63 o                         
  10   1  16         66.66         42.24         2.88 o                         
  11   1  16         31.12         50.19         3.52 o                         
  12   1  16          0.23          2.02         2.99 o                         
  13   1  16         21.11         30.74         4.33 o                         
   0   2  16       1943.03       1865.75        21.15 o                         
   1   2  16        334.55        296.61         4.19 o                         
   2   2  16        233.51        236.19         3.18 o                         
   3   2  16          0.40         -0.10         0.94 o                         
   4   2  16       1216.59       1204.24         9.86 o                         
   5   2  16        118.80        156.72         3.15 o                         
   6   2  16        423.78        433.18         5.96 o                         
   7   2  16         52.58         54.40         2.34 o                         
   8   2  16        841.19        789.97         8.18 o                         
   9   2  16         52.51         32.00         2.77 o                         
  10   2  16        144.30        149.12         5.60 o                         
  11   2  16          1.12          8.61         3.49 o                         
  12   2  16          3.76         10.23         3.95 o                         
  13   2  16         15.72         17.71         4.87 o                         
   1   3  16          6.88          5.15         0.84 o                         
   2   3  16        730.84        690.91         5.84 o                         
   3   3  16        529.98        531.96         4.96 o                         
   4   3  16        110.08         96.00         2.22 o                         
   5   3  16        140.91        145.75         2.66 o                         
   6   3  16        892.42        900.05         8.53 o                         
   7   3  16        446.46        398.89         5.85 o                         
   8   3  16        397.74        396.35         6.33 o                         
   9   3  16        366.17        341.79         7.87 o                         
  10   3  16          5.75         16.56         3.96 o                         
  11   3  16         18.77         36.50         4.34 o                         
  12   3  16          0.00          2.72         3.67 o                         
  13   3  16          7.41         11.20         5.36 o                         
   0   4  16       1417.46       1367.14        19.44 o                         
   1   4  16        324.48        337.89         3.92 o                         
   2   4  16        764.97        709.98         6.83 o                         
   3   4  16         19.03         15.42         1.17 o                         
   4   4  16         60.26         70.53         1.96 o                         
   5   4  16         15.12         17.83         1.80 o                         
   6   4  16         51.33         55.16         2.67 o                         
   7   4  16         56.32         61.75         3.03 o                         
   8   4  16          6.47          5.82         2.21 o                         
   9   4  16          0.27          2.92         3.15 o                         
  10   4  16         39.64         41.88         4.23 o                         
  11   4  16          2.22         -2.14         3.24 o                         
  12   4  16          2.94         -2.72         4.51 o                         
   1   5  16          5.33          5.37         2.28 o                         
   2   5  16         31.17         44.66         2.83 o                         
   3   5  16          0.11          0.45         1.54 o                         
   4   5  16         31.82         34.35         2.32 o                         
   5   5  16          1.25         -1.77         1.79 o                         
   6   5  16         11.26          9.92         2.33 o                         
   7   5  16          2.84          7.40         1.97 o                         
   8   5  16         44.26         56.45         3.24 o                         
   9   5  16         10.34         12.04         3.62 o                         
  10   5  16         10.06          6.90         3.38 o                         
  11   5  16         27.38         34.20         4.22 o                         
   0   6  16          8.15         12.75         3.66 o                         
   1   6  16         21.66         19.62         2.64 o                         
   2   6  16         38.96         44.73         3.63 o                         
   3   6  16         86.31         77.74         3.60 o                         
   4   6  16         20.17         26.43         2.85 o                         
   5   6  16          2.97          1.81         2.34 o                         
   6   6  16          7.62          3.46         2.74 o                         
   7   6  16          1.03         -2.63         2.63 o                         
   8   6  16          0.94         -2.47         2.47 o                         
   9   6  16          1.88          0.46         3.09 o                         
  10   6  16         36.86         34.31         6.08 o                         
   1   7  16         15.93         16.02         2.88 o                         
   2   7  16         41.97         49.09         3.29 o                         
   3   7  16          0.10         -1.59         2.29 o                         
   4   7  16          8.94          7.24         2.55 o                         
   5   7  16          3.55         -0.17         2.51 o                         
   6   7  16          9.24          9.45         3.12 o                         
   7   7  16          0.31         -1.94         4.45 o                         
   8   7  16          4.85          0.09         5.04 o                         
   9   7  16          4.55         22.27         7.76 o                         
   0   8  16         56.00         56.02         6.42 o                         
   1   8  16         80.23         80.70         5.36 o                         
   2   8  16          0.13         -2.77         2.77 o                         
   3   8  16         13.45         16.15         3.40 o                         
   4   8  16         28.35         28.51         3.85 o                         
   5   8  16          3.07          0.95         3.38 o                         
   6   8  16         10.80          6.25         3.88 o                         
   7   8  16          0.15         -0.30         3.90 o                         
   1   9  16          1.15          3.74         4.00 o                         
   2   9  16         11.14          9.91         4.04 o                         
   3   9  16          0.79         -2.20         3.99 o                         
   4   9  16          0.33         -1.71         3.98 o                         
   5   9  16          2.46         -5.55         5.55 o                         
   1   1  17        129.25        153.62         5.24 o                         
   2   1  17        373.84        396.42         4.85 o                         
   3   1  17        143.35        144.36         2.60 o                         
   4   1  17       1286.46       1297.34         9.93 o                         
   5   1  17        281.69        293.64         4.30 o                         
   6   1  17        135.56        138.77         3.01 o                         
   7   1  17        575.48        580.75         6.87 o                         
   8   1  17        138.58        138.93         3.92 o                         
   9   1  17         53.46         54.06         2.81 o                         
  10   1  17          7.64          8.64         2.28 o                         
  11   1  17         23.15         32.45         3.25 o                         
  12   1  17          0.48          5.33         3.14 o                         
  13   1  17         11.31         21.66         4.11 o                         
   0   2  17       1059.48       1092.44        15.40 o                         
   1   2  17        974.39        948.71         8.71 o                         
   2   2  17        217.15        227.62         3.24 o                         
   3   2  17          9.29         11.95         1.24 o                         
   4   2  17          0.88          0.61         1.17 o                         
   5   2  17        248.39        253.77         3.73 o                         
   6   2  17        122.56        133.03         3.23 o                         
   7   2  17        330.05        345.64         4.90 o                         
   8   2  17        216.16        210.12         4.38 o                         
   9   2  17         26.15         31.25         2.65 o                         
  10   2  17        165.23        176.62         6.10 o                         
  11   2  17         24.71         28.49         4.16 o                         
  12   2  17          9.50          6.15         3.87 o                         
  13   2  17          7.30          8.92         4.24 o                         
   1   3  17         80.26         72.15         1.77 o                         
   2   3  17        800.92        807.52         6.66 o                         
   3   3  17       1010.14        978.42         8.74 o                         
   4   3  17         25.60         27.70         1.56 o                         
   5   3  17        195.45        187.45         3.15 o                         
   6   3  17        126.93        145.19         3.14 o                         
   7   3  17         20.68         30.05         2.30 o                         
   8   3  17        191.07        221.49         4.90 o                         
   9   3  17          0.49          7.18         2.64 o                         
  10   3  17          1.94          4.54         3.12 o                         
  11   3  17         28.32         23.72         4.17 o                         
  12   3  17          0.23         -1.50         3.54 o                         
   0   4  17        211.12        237.43         4.58 o                         
   1   4  17        384.68        364.47         4.37 o                         
   2   4  17         86.32         87.78         2.17 o                         
   3   4  17        110.21        111.65         2.27 o                         
   4   4  17        212.00        225.43         3.77 o                         
   5   4  17        148.15        148.00         3.45 o                         
   6   4  17         30.39         27.06         2.26 o                         
   7   4  17        120.46        120.80         3.72 o                         
   8   4  17        106.88        103.55         4.02 o                         
   9   4  17          1.03          7.10         2.82 o                         
  10   4  17         25.47         18.23         4.72 o                         
  11   4  17          0.00         -1.22         3.47 o                         
  12   4  17          0.53         -1.86         4.52 o                         
   1   5  17        119.13        112.58         4.17 o                         
   2   5  17         65.79         72.37         2.37 o                         
   3   5  17        209.81        213.99         4.44 o                         
   4   5  17          6.53          7.58         1.96 o                         
   5   5  17          0.26         -0.77         1.86 o                         
   6   5  17         17.42         19.65         2.65 o                         
   7   5  17         86.29         91.80         3.37 o                         
   8   5  17         44.38         41.35         2.87 o                         
   9   5  17          6.78          4.04         3.00 o                         
  10   5  17          6.17          3.23         3.27 o                         
  11   5  17          1.96          8.52         4.36 o                         
   0   6  17        115.89        128.27         6.87 o                         
   1   6  17          0.32          0.94         2.25 o                         
   2   6  17         94.56         79.92         3.65 o                         
   3   6  17          7.22          3.57         2.26 o                         
   4   6  17          0.07         -0.12         2.28 o                         
   5   6  17        122.02        143.14         4.83 o                         
   6   6  17         40.35         35.71         3.54 o                         
   7   6  17          8.49          6.73         2.42 o                         
   8   6  17          9.21          6.10         2.58 o                         
   9   6  17          2.89          5.29         4.10 o                         
  10   6  17          1.25          4.03         5.15 o                         
   1   7  17          0.07         -0.36         2.25 o                         
   2   7  17          0.37          0.18         2.32 o                         
   3   7  17         17.16         17.17         2.74 o                         
   4   7  17          1.90          5.35         2.60 o                         
   5   7  17         15.06         17.42         3.02 o                         
   6   7  17         13.84         12.45         3.30 o                         
   7   7  17         17.71         22.41         3.64 o                         
   8   7  17         14.95         16.76         5.62 o                         
   9   7  17         10.36         22.34        11.12 o                         
   0   8  17         61.05         76.75         7.26 o                         
   1   8  17         41.17         38.36         3.55 o                         
   2   8  17         31.61         29.52         4.79 o                         
   3   8  17          6.66          4.16         3.42 o                         
   4   8  17         10.34         14.37         4.05 o                         
   5   8  17          2.52         -1.49         3.77 o                         
   6   8  17          0.95          1.99         3.71 o                         
   7   8  17          0.03         -4.31         4.31 o                         
   1   9  17          0.04          2.14         4.01 o                         
   2   9  17         30.52         28.14         4.72 o                         
   3   9  17          3.95          0.34         6.24 o                         
   4   9  17          2.34         -2.53         4.67 o                         
   0   0  18       1574.88       1501.37        29.72 o                         
   1   0  18        598.67        513.27         9.00 o                         
   2   0  18        537.21        466.25         7.78 o                         
   3   0  18       1421.53       1362.68        17.14 o                         
   4   0  18          3.37          2.20         1.46 o                         
   5   0  18        261.26        255.29         5.43 o                         
   6   0  18        631.37        573.44         8.80 o                         
   7   0  18       1322.00       1258.30        15.41 o                         
   8   0  18          2.53         10.48         3.03 o                         
   9   0  18         15.15         20.98         3.53 o                         
  10   0  18        131.35        122.32         5.62 o                         
  11   0  18         50.75         71.62         5.18 o                         
  12   0  18         48.49         47.87         5.53 o                         
  13   0  18         22.45         28.67         6.27 o                         
   1   1  18        834.93        807.78         8.77 o                         
   2   1  18        869.31        845.54         8.30 o                         
   3   1  18       2531.24       2427.36        17.71 o                         
   4   1  18         25.90         23.32         1.50 o                         
   5   1  18        468.69        436.41         5.45 o                         
   6   1  18          0.48          1.97         1.45 o                         
   7   1  18          0.74          6.40         1.80 o                         
   8   1  18         73.66         67.49         3.04 o                         
   9   1  18          0.80          3.09         2.01 o                         
  10   1  18          0.09         -1.98         2.06 o                         
  11   1  18         58.19         63.75         3.92 o                         
  12   1  18         27.05         31.66         4.17 o                         
  13   1  18         14.71         15.72         4.12 o                         
   0   2  18        488.63        492.22        10.57 o                         
   1   2  18       1568.72       1445.42        12.33 o                         
   2   2  18        754.80        773.06         7.06 o                         
   3   2  18          0.34          4.67         1.18 o                         
   4   2  18        643.81        606.55         6.16 o                         
   5   2  18        137.07        138.35         3.18 o                         
   6   2  18         78.42         79.22         2.71 o                         
   7   2  18         24.72         19.64         2.02 o                         
   8   2  18         14.24         26.17         2.31 o                         
   9   2  18         14.51          6.85         2.21 o                         
  10   2  18          0.83         -0.52         2.74 o                         
  11   2  18         14.46         30.34         4.33 o                         
  12   2  18         15.76         28.72         4.59 o                         
  13   2  18          8.90         11.11         5.92 o                         
   1   3  18          5.90          6.22         0.97 o                         
   2   3  18        212.14        205.26         3.09 o                         
   3   3  18        203.74        194.72         3.10 o                         
   4   3  18         75.48         83.95         2.24 o                         
   5   3  18          0.01         -1.26         1.26 o                         
   6   3  18          8.57          9.25         1.69 o                         
   7   3  18        110.94        125.68         3.96 o                         
   8   3  18        264.05        260.05         5.28 o                         
   9   3  18         71.04         93.42         4.88 o                         
  10   3  18          3.45         -0.54         3.63 o                         
  11   3  18          0.71          1.95         3.61 o                         
  12   3  18          0.44          2.87         4.84 o                         
   0   4  18        231.33        231.84         5.00 o                         
   1   4  18          3.93          3.37         1.56 o                         
   2   4  18          4.41          6.34         1.26 o                         
   3   4  18         72.40         78.48         2.29 o                         
   4   4  18         40.59         44.31         2.14 o                         
   5   4  18        149.41        161.08         3.61 o                         
   6   4  18         17.06          7.73         1.96 o                         
   7   4  18         78.51         94.65         3.81 o                         
   8   4  18         85.72         81.12         3.76 o                         
   9   4  18          0.98         -2.49         2.49 o                         
  10   4  18         67.12         61.56         4.84 o                         
  11   4  18          6.88          2.78         4.32 o                         
  12   4  18          4.62         -0.28         4.76 o                         
   1   5  18         38.64         41.76         1.99 o                         
   2   5  18         74.86         68.98         2.52 o                         
   3   5  18         56.34         54.89         2.99 o                         
   4   5  18         69.29         61.91         3.14 o                         
   5   5  18          0.42         -0.34         1.95 o                         
   6   5  18         42.30         35.68         3.05 o                         
   7   5  18         52.80         60.38         3.04 o                         
   8   5  18         11.41         20.20         2.58 o                         
   9   5  18          2.29          3.55         2.99 o                         
  10   5  18          2.17          2.46         3.20 o                         
  11   5  18          1.03          3.50         4.28 o                         
   0   6  18        146.28        130.19         7.18 o                         
   1   6  18          0.73          2.86         2.16 o                         
   2   6  18          9.22          5.83         2.32 o                         
   3   6  18         33.35         33.16         3.02 o                         
   4   6  18          1.51          3.92         2.34 o                         
   5   6  18          7.01          9.91         2.65 o                         
   6   6  18          0.67          1.00         2.71 o                         
   7   6  18         14.95         21.01         2.97 o                         
   8   6  18         15.38         12.77         2.80 o                         
   9   6  18         14.97         15.28         4.26 o                         
  10   6  18          2.69          1.19         6.87 o                         
   1   7  18          3.88          0.33         2.32 o                         
   2   7  18         14.50          8.43         2.62 o                         
   3   7  18          6.39          8.28         2.69 o                         
   4   7  18         16.97         13.41         2.88 o                         
   5   7  18         63.89         64.58         3.95 o                         
   6   7  18          0.00         -1.41         3.01 o                         
   7   7  18         18.27         16.52         3.64 o                         
   8   7  18          0.24         10.66         4.77 o                         
   9   7  18          9.22          8.44        11.09 o                         
   0   8  18          6.13          7.85         5.24 o                         
   1   8  18         34.48         28.69         3.40 o                         
   2   8  18         21.19         13.09         3.41 o                         
   3   8  18          7.58          8.16         3.35 o                         
   4   8  18          0.43          1.26         3.24 o                         
   5   8  18          7.70          8.90         3.79 o                         
   6   8  18          0.35         -3.44         3.72 o                         
   7   8  18          0.07         -2.38         5.73 o                         
   1   9  18          1.28         -3.49         3.49 o                         
   2   9  18          1.78          6.28         4.29 o                         
   3   9  18          1.36          3.44         4.20 o                         
   4   9  18          0.16         -4.78         4.78 o                         
   1   1  19        256.04        261.66         4.32 o                         
   2   1  19        219.75        229.53         4.46 o                         
   3   1  19         14.47         15.74         1.66 o                         
   4   1  19          1.28         -0.80         1.19 o                         
   5   1  19        339.84        330.79         4.78 o                         
   6   1  19         92.47         88.70         2.85 o                         
   7   1  19         85.02         78.82         3.90 o                         
   8   1  19        141.55        125.32         3.81 o                         
   9   1  19         25.54         20.93         2.44 o                         
  10   1  19          3.29          1.76         2.25 o                         
  11   1  19          5.21         17.21         3.12 o                         
  12   1  19          0.00          0.48         3.48 o                         
  13   1  19          0.73          0.95         3.73 o                         
   0   2  19        258.24        250.98         7.03 o                         
   1   2  19         28.54         38.52         2.32 o                         
   2   2  19         65.75         72.93         2.12 o                         
   3   2  19        951.37        945.85         8.38 o                         
   4   2  19         22.47         26.83         1.70 o                         
   5   2  19         80.12         91.93         2.77 o                         
   6   2  19         32.62         28.84         2.07 o                         
   7   2  19         47.43         48.58         2.47 o                         
   8   2  19          0.47          2.86         1.89 o                         
   9   2  19          5.82          6.55         2.18 o                         
  10   2  19          0.75          1.49         2.93 o                         
  11   2  19          2.11          5.95         3.66 o                         
  12   2  19          0.53          0.58         3.75 o                         
   1   3  19        161.53        152.38         2.71 o                         
   2   3  19        210.71        213.28         3.48 o                         
   3   3  19       1007.34        961.20         8.23 o                         
   4   3  19        334.43        298.27         4.14 o                         
   5   3  19         11.55          9.81         1.59 o                         
   6   3  19        160.81        121.88         3.12 o                         
   7   3  19         99.57         88.37         2.99 o                         
   8   3  19         36.43         38.44         2.81 o                         
   9   3  19          0.26          0.57         2.61 o                         
  10   3  19          0.05          1.84         3.05 o                         
  11   3  19         72.46         75.30         5.35 o                         
  12   3  19          6.78          9.97         5.05 o                         
   0   4  19        567.73        597.13        11.24 o                         
   1   4  19        427.34        413.40         5.57 o                         
   2   4  19          0.29          1.49         1.25 o                         
   3   4  19         60.65         59.54         2.38 o                         
   4   4  19        192.86        166.71         4.03 o                         
   5   4  19        189.22        176.03         4.13 o                         
   6   4  19         81.74         87.73         3.27 o                         
   7   4  19         16.82         24.24         2.66 o                         
   8   4  19          1.64          0.38         2.27 o                         
   9   4  19          0.12         -1.30         2.75 o                         
  10   4  19         44.74         29.18         4.55 o                         
  11   4  19         24.50         38.91         5.21 o                         
  12   4  19          1.80          8.25         5.15 o                         
   1   5  19        141.23        129.58         5.92 o                         
   2   5  19        186.70        192.85         4.36 o                         
   3   5  19        172.21        159.17         4.13 o                         
   4   5  19         19.77         22.99         2.39 o                         
   5   5  19        158.55        158.72         4.40 o                         
   6   5  19          0.21         -0.14         2.30 o                         
   7   5  19         35.27         45.08         2.81 o                         
   8   5  19        100.06        104.17         3.97 o                         
   9   5  19         69.67         88.87         4.54 o                         
  10   5  19          9.40          9.82         3.49 o                         
  11   5  19          9.02         12.21         5.86 o                         
   0   6  19         52.36         44.60         8.08 o                         
   1   6  19         71.02         68.77         3.54 o                         
   2   6  19         26.19         18.72         2.92 o                         
   3   6  19        127.92        131.38         4.76 o                         
   4   6  19         43.29         42.54         3.29 o                         
   5   6  19        102.01        102.12         4.94 o                         
   6   6  19          0.40         -1.12         2.72 o                         
   7   6  19          0.30          0.84         2.37 o                         
   8   6  19          0.02         -2.52         2.52 o                         
   9   6  19          2.11          6.19         4.09 o                         
  10   6  19          0.06          0.28         5.97 o                         
   1   7  19         16.67         22.91         2.92 o                         
   2   7  19          1.42         -0.72         2.37 o                         
   3   7  19         39.89         48.32         3.50 o                         
   4   7  19          2.11         -2.17         2.52 o                         
   5   7  19          0.16          0.49         2.88 o                         
   6   7  19          4.07         -2.30         3.07 o                         
   7   7  19          0.98          0.15         3.19 o                         
   8   7  19          0.96         -4.30         4.87 o                         
   0   8  19         84.14         65.97         7.27 o                         
   1   8  19          0.13          1.24         2.81 o                         
   2   8  19          1.19         -1.32         2.99 o                         
   3   8  19          2.16         -0.41         3.09 o                         
   4   8  19          0.19         -0.20         3.28 o                         
   5   8  19          1.52          2.95         3.60 o                         
   6   8  19          2.98         -1.21         3.85 o                         
   1   9  19          3.25         -3.62         3.62 o                         
   2   9  19          4.88          0.57         3.75 o                         
   3   9  19          0.23         -0.85         4.87 o                         
   0   0  20        292.52        224.51        13.02 o                         
   1   0  20         36.38         21.10         2.38 o                         
   2   0  20         59.70         65.69         3.16 o                         
   3   0  20       1699.95       1590.15        19.85 o                         
   4   0  20        320.71        294.08         7.05 o                         
   5   0  20       2346.97       2289.97        24.59 o                         
   6   0  20          3.81          8.63         2.35 o                         
   7   0  20         38.05         47.58         3.84 o                         
   8   0  20         95.92         89.14         4.87 o                         
   9   0  20          4.21          9.57         3.27 o                         
  10   0  20         30.29         58.91         4.33 o                         
  11   0  20         76.19        105.19         5.89 o                         
  12   0  20          0.13          0.75         4.13 o                         
  13   0  20         23.74         15.18         8.48 o                         
   1   1  20         28.93         23.12         1.74 o                         
   2   1  20         33.49         27.46         1.74 o                         
   3   1  20       1427.85       1296.55        10.72 o                         
   4   1  20          9.63         10.05         1.42 o                         
   5   1  20         92.30         92.01         2.91 o                         
   6   1  20        698.56        613.31         7.14 o                         
   7   1  20        217.02        221.31         4.25 o                         
   8   1  20          5.01         16.24         2.34 o                         
   9   1  20         14.72         20.71         2.46 o                         
  10   1  20          0.14          0.71         2.26 o                         
  11   1  20        223.87        245.20         8.82 o                         
  12   1  20          1.76          5.12         3.56 o                         
  13   1  20         21.43         36.92         5.38 o                         
   0   2  20        266.29        305.10         6.82 o                         
   1   2  20       1224.44       1137.96        16.47 o                         
   2   2  20        553.27        545.29         6.15 o                         
   3   2  20        140.14        137.81         2.87 o                         
   4   2  20         25.84         23.11         1.69 o                         
   5   2  20       1201.48       1213.13        11.15 o                         
   6   2  20         55.75         67.05         2.60 o                         
   7   2  20         96.43        107.74         3.22 o                         
   8   2  20         91.24         74.82         3.67 o                         
   9   2  20         33.38         34.20         2.76 o                         
  10   2  20          0.08         -1.25         2.92 o                         
  11   2  20          0.00          2.51         3.62 o                         
  12   2  20          0.11          0.25         3.96 o                         
   1   3  20        247.27        238.30         3.43 o                         
   2   3  20        158.66        169.15         3.02 o                         
   3   3  20       1255.02       1202.09         9.84 o                         
   4   3  20        163.33        161.15         3.09 o                         
   5   3  20         27.14         26.86         1.84 o                         
   6   3  20         48.08         36.94         2.30 o                         
   7   3  20         44.13         51.56         2.68 o                         
   8   3  20          0.27         -2.16         2.16 o                         
   9   3  20          0.42          4.00         2.72 o                         
  10   3  20          1.78          2.48         3.16 o                         
  11   3  20         17.30         24.61         4.44 o                         
  12   3  20          1.02         -0.62         4.42 o                         
   0   4  20         61.22         73.32         4.26 o                         
   1   4  20        214.54        217.00         3.60 o                         
   2   4  20        103.12        101.73         3.00 o                         
   3   4  20        305.13        285.39         5.15 o                         
   4   4  20          0.05          2.99         1.67 o                         
   5   4  20         55.57         63.27         2.86 o                         
   6   4  20          0.14          0.10         1.89 o                         
   7   4  20        117.76        100.72         3.97 o                         
   8   4  20         44.65         45.21         3.32 o                         
   9   4  20         24.37         26.06         3.42 o                         
  10   4  20         31.44         30.41         4.61 o                         
  11   4  20         51.01         77.65         6.24 o                         
   1   5  20        210.25        201.04         4.62 o                         
   2   5  20          0.15          0.47         1.45 o                         
   3   5  20         34.62         46.57         2.79 o                         
   4   5  20          2.31         -1.91         1.91 o                         
   5   5  20         55.82         54.05         3.31 o                         
   6   5  20          9.37         12.57         2.50 o                         
   7   5  20         35.24         43.50         2.85 o                         
   8   5  20         50.80         44.22         3.09 o                         
   9   5  20          0.03          5.58         2.87 o                         
  10   5  20         12.81         10.22         3.61 o                         
  11   5  20         51.89         65.67         6.01 o                         
   0   6  20         52.06         46.52         5.76 o                         
   1   6  20          0.48         -2.16         2.16 o                         
   2   6  20         28.04         30.10         3.49 o                         
   3   6  20          4.99          3.26         2.47 o                         
   4   6  20          0.43          1.86         2.46 o                         
   5   6  20         13.69         19.29         3.25 o                         
   6   6  20          4.82          2.49         2.27 o                         
   7   6  20          0.01         -0.19         2.55 o                         
   8   6  20          0.74         -0.38         2.64 o                         
   9   6  20          0.24          0.16         4.75 o                         
   1   7  20          0.03         -0.95         2.43 o                         
   2   7  20          0.94          2.52         2.51 o                         
   3   7  20          0.13          0.74         2.61 o                         
   4   7  20          1.35         -0.84         2.65 o                         
   5   7  20         33.39         28.43         3.70 o                         
   6   7  20          1.24          0.41         3.06 o                         
   7   7  20          0.01          1.19         3.41 o                         
   8   7  20          5.42         -3.20         6.46 o                         
   0   8  20         40.65         41.87         6.81 o                         
   1   8  20          0.43         -1.50         2.86 o                         
   2   8  20          8.46          3.50         3.22 o                         
   3   8  20          6.61          6.62         3.33 o                         
   4   8  20          0.55          0.48         3.28 o                         
   5   8  20          1.77         -3.47         3.47 o                         
   6   8  20          0.68          1.99         4.42 o                         
   1   9  20          0.00         -5.29         5.29 o                         
   2   9  20         13.21         12.44         5.11 o                         
   3   9  20          1.81          6.10         9.73 o                         
   1   1  21          2.45          3.65         1.88 o                         
   2   1  21          5.34          3.71         1.41 o                         
   3   1  21         23.05         27.25         1.81 o                         
   4   1  21         87.17         85.07         2.67 o                         
   5   1  21        809.93        753.96         8.05 o                         
   6   1  21          8.51          9.91         1.89 o                         
   7   1  21        322.01        316.89         5.12 o                         
   8   1  21        115.69        120.58         3.85 o                         
   9   1  21        111.96        132.33         3.99 o                         
  10   1  21          1.69         -0.14         2.31 o                         
  11   1  21          4.99         17.59         3.19 o                         
  12   1  21          3.12          4.64         3.71 o                         
   0   2  21       1138.72       1043.83        21.26 o                         
   1   2  21         41.87         45.19         2.16 o                         
   2   2  21        144.45        128.96         2.81 o                         
   3   2  21          0.65         -0.17         1.26 o                         
   4   2  21         89.83         89.35         2.55 o                         
   5   2  21        706.04        683.39         7.54 o                         
   6   2  21         83.45         90.58         2.92 o                         
   7   2  21         17.61         25.47         2.19 o                         
   8   2  21          3.97          5.46         2.14 o                         
   9   2  21          4.29          2.61         2.12 o                         
  10   2  21          3.98          4.96         2.98 o                         
  11   2  21          6.71         11.80         3.98 o                         
  12   2  21          4.23          7.13         4.18 o                         
   1   3  21        162.32        149.88         2.88 o                         
   2   3  21        116.96        109.67         2.65 o                         
   3   3  21        606.77        588.22         6.19 o                         
   4   3  21        145.69        152.14         3.06 o                         
   5   3  21         32.16         33.74         2.16 o                         
   6   3  21         13.86         12.54         1.89 o                         
   7   3  21        162.17        159.25         3.96 o                         
   8   3  21         15.95         18.01         2.73 o                         
   9   3  21          0.12         -2.35         2.35 o                         
  10   3  21          6.36          9.08         3.51 o                         
  11   3  21         50.69         52.81         5.03 o                         
  12   3  21          0.05          1.94         6.37 o                         
   0   4  21        194.72        174.00         5.95 o                         
   1   4  21        368.10        370.06         6.01 o                         
   2   4  21        214.02        201.81         3.91 o                         
   3   4  21        374.94        343.01         5.52 o                         
   4   4  21         66.04         67.63         2.89 o                         
   5   4  21        178.67        176.29         4.18 o                         
   6   4  21          4.49          3.66         2.14 o                         
   7   4  21         12.44          8.87         2.46 o                         
   8   4  21          3.87         -0.34         2.41 o                         
   9   4  21         20.52         23.31         3.49 o                         
  10   4  21         15.87         16.95         3.88 o                         
  11   4  21          1.54         -3.51         4.49 o                         
   1   5  21          0.47          0.28         1.93 o                         
   2   5  21        104.61        117.37         3.75 o                         
   3   5  21        193.21        199.06         5.80 o                         
   4   5  21          0.46          0.24         2.04 o                         
   5   5  21         28.22         36.45         3.07 o                         
   6   5  21         16.33         10.89         2.05 o                         
   7   5  21         19.46         17.60         2.46 o                         
   8   5  21         12.89          9.69         2.51 o                         
   9   5  21          3.47          2.35         2.93 o                         
  10   5  21         11.50         14.59         4.26 o                         
   0   6  21         24.22         23.01         4.45 o                         
   1   6  21         12.47         12.87         2.62 o                         
   2   6  21         23.21         23.06         2.95 o                         
   3   6  21         29.66         38.15         3.25 o                         
   4   6  21         14.97         11.55         2.86 o                         
   5   6  21         50.35         55.47         4.06 o                         
   6   6  21          6.07          6.08         2.42 o                         
   7   6  21         83.67         79.18         4.12 o                         
   8   6  21          0.00          3.53         2.84 o                         
   9   6  21         11.89          8.40         5.69 o                         
   1   7  21         13.28         15.35         2.92 o                         
   2   7  21         53.94         57.59         5.56 o                         
   3   7  21         57.32         58.39         3.88 o                         
   4   7  21         14.12         14.36         3.17 o                         
   5   7  21          9.89         11.97         3.37 o                         
   6   7  21          3.05          1.47         3.25 o                         
   7   7  21         25.89         35.97         5.29 o                         
   8   7  21          0.87         15.25         6.66 o                         
   0   8  21          6.01          1.54         3.74 o                         
   1   8  21         18.66         23.79         3.57 o                         
   2   8  21          0.40         -2.92         2.92 o                         
   3   8  21          0.15         -1.38         3.22 o                         
   4   8  21         11.04          6.93         4.13 o                         
   5   8  21          6.72          7.04         4.15 o                         
   6   8  21          9.68         10.87         7.02 o                         
   1   9  21          0.78         -4.82         5.55 o                         
   0   0  22       2271.46       2124.83        39.51 o                         
   1   0  22        512.72        483.28         9.42 o                         
   2   0  22       1012.72       1011.61        14.18 o                         
   3   0  22        244.80        217.98         5.72 o                         
   4   0  22         43.22         38.81         3.22 o                         
   5   0  22        314.68        278.50         6.04 o                         
   6   0  22        758.88        786.72        11.37 o                         
   7   0  22        342.94        314.48         7.89 o                         
   8   0  22        144.19        141.10         9.36 o                         
   9   0  22         44.72         33.58         4.08 o                         
  10   0  22          2.86          5.44         3.17 o                         
  11   0  22         56.92         67.74         5.28 o                         
  12   0  22          0.04          4.11         4.43 o                         
   1   1  22        123.60        128.16         3.44 o                         
   2   1  22        398.25        363.72         5.19 o                         
   3   1  22        578.61        536.21         6.18 o                         
   4   1  22         14.24         15.46         1.75 o                         
   5   1  22        330.30        308.23         4.83 o                         
   6   1  22        377.02        356.15         5.35 o                         
   7   1  22        197.38        171.81         4.31 o                         
   8   1  22        339.34        389.15         6.95 o                         
   9   1  22         28.83         39.64         3.01 o                         
  10   1  22          1.94          2.02         2.35 o                         
  11   1  22         68.65        101.34         4.75 o                         
  12   1  22          9.82          4.42         3.64 o                         
   0   2  22       2547.29       2372.24        30.66 o                         
   1   2  22        378.38        353.42         5.03 o                         
   2   2  22          0.26          0.79         1.34 o                         
   3   2  22         98.15         90.88         2.56 o                         
   4   2  22        343.50        308.87         4.69 o                         
   5   2  22         54.40         47.81         2.35 o                         
   6   2  22          4.72          9.18         1.83 o                         
   7   2  22         24.79         21.04         2.19 o                         
   8   2  22        121.04        107.26         3.95 o                         
   9   2  22          3.51          5.99         2.45 o                         
  10   2  22          0.20          0.26         3.03 o                         
  11   2  22         10.85          8.86         3.91 o                         
  12   2  22         36.88         37.13         6.74 o                         
   1   3  22         19.92         20.31         1.62 o                         
   2   3  22       1095.31       1043.85         9.01 o                         
   3   3  22         69.60         80.93         2.43 o                         
   4   3  22         44.92         57.79         2.36 o                         
   5   3  22         85.76         81.62         2.86 o                         
   6   3  22        101.22         90.64         3.14 o                         
   7   3  22         25.10         36.08         3.03 o                         
   8   3  22         15.71         28.33         3.00 o                         
   9   3  22         45.34         54.67         3.73 o                         
  10   3  22          1.53         -2.25         3.10 o                         
  11   3  22         12.97         20.17         4.32 o                         
   0   4  22        256.12        262.91         5.77 o                         
   1   4  22         34.89         36.90         2.24 o                         
   2   4  22         50.35         63.02         2.60 o                         
   3   4  22          7.98          9.05         1.92 o                         
   4   4  22         95.17         99.48         3.57 o                         
   5   4  22          0.10          0.68         1.83 o                         
   6   4  22         49.52         67.75         3.43 o                         
   7   4  22          0.21         -2.21         2.21 o                         
   8   4  22         58.64         71.96         5.45 o                         
   9   4  22          0.04         -1.23         2.89 o                         
  10   4  22         26.14         42.60         4.68 o                         
  11   4  22          0.16         -6.67         6.67 o                         
   1   5  22          2.03         -0.18         2.33 o                         
   2   5  22        105.45        107.38         4.20 o                         
   3   5  22         31.59         28.93         2.65 o                         
   4   5  22        133.74        139.10         4.66 o                         
   5   5  22         19.41         21.64         2.88 o                         
   6   5  22          0.02         -1.79         1.79 o                         
   7   5  22         14.13         14.03         3.02 o                         
   8   5  22         54.84         70.18         3.67 o                         
   9   5  22          6.87          4.62         2.93 o                         
  10   5  22          5.69          7.83         4.10 o                         
   0   6  22          0.22          7.49         3.90 o                         
   1   6  22          7.18          8.95         2.64 o                         
   2   6  22          1.07         -1.28         2.39 o                         
   3   6  22          0.73          0.06         2.84 o                         
   4   6  22         17.80         15.71         3.22 o                         
   5   6  22          1.47          0.07         2.20 o                         
   6   6  22          3.61          5.03         2.62 o                         
   7   6  22         13.28         12.83         3.00 o                         
   8   6  22          2.14          0.91         2.89 o                         
   9   6  22         10.67          4.86         5.45 o                         
   1   7  22          3.46         -2.13         2.58 o                         
   2   7  22          0.51          0.99         2.61 o                         
   3   7  22          0.01          1.36         2.67 o                         
   4   7  22          4.95          1.99         2.93 o                         
   5   7  22         12.47          8.46         3.34 o                         
   6   7  22         12.97         13.26         3.70 o                         
   7   7  22          0.39          1.92         4.26 o                         
   0   8  22         13.02         10.57         4.14 o                         
   1   8  22          0.07          2.26         2.71 o                         
   2   8  22          5.60          4.40         3.40 o                         
   3   8  22          3.86          5.44         3.54 o                         
   4   8  22          0.39         -3.51         3.51 o                         
   5   8  22          4.62          7.50         4.71 o                         
   1   1  23         66.62         72.94         2.79 o                         
   2   1  23         70.58         76.98         2.61 o                         
   3   1  23         30.24         32.94         1.92 o                         
   4   1  23        180.13        163.36         3.55 o                         
   5   1  23         72.50         73.15         3.32 o                         
   6   1  23         62.10         57.29         2.65 o                         
   7   1  23         18.87         19.44         2.42 o                         
   8   1  23          4.10          7.50         2.27 o                         
   9   1  23          2.92          6.96         2.36 o                         
  10   1  23         22.22         27.16         2.99 o                         
  11   1  23         11.27         18.97         3.33 o                         
  12   1  23          1.61          3.03         3.34 o                         
   0   2  23         24.30         48.35         6.87 o                         
   1   2  23        111.75        118.84         3.13 o                         
   2   2  23         15.34         14.41         1.61 o                         
   3   2  23        359.50        346.37         4.71 o                         
   4   2  23         45.85         42.14         2.21 o                         
   5   2  23         14.97         16.00         1.92 o                         
   6   2  23         67.73         67.87         2.74 o                         
   7   2  23        205.30        186.11         4.37 o                         
   8   2  23         24.34         31.29         2.87 o                         
   9   2  23          5.69         -0.09         2.97 o                         
  10   2  23          0.58         -2.63         2.63 o                         
  11   2  23          8.45          5.53         3.95 o                         
  12   2  23          0.61         -1.73         4.51 o                         
   1   3  23        505.76        492.35         5.81 o                         
   2   3  23         42.30         45.99         2.00 o                         
   3   3  23        128.61        113.26         2.78 o                         
   4   3  23         15.25         13.56         1.78 o                         
   5   3  23         39.84         35.64         2.27 o                         
   6   3  23         45.37         43.12         2.66 o                         
   7   3  23        109.40        121.96         3.72 o                         
   8   3  23         39.15         44.96         3.12 o                         
   9   3  23          3.86         -0.47         2.62 o                         
  10   3  23          1.01          2.93         3.37 o                         
  11   3  23         14.87         19.88         4.92 o                         
   0   4  23        597.95        572.00         9.42 o                         
   1   4  23          4.24          2.09         1.45 o                         
   2   4  23          9.24          5.11         1.57 o                         
   3   4  23         77.35         65.40         2.42 o                         
   4   4  23         12.37         16.21         2.28 o                         
   5   4  23          4.30          4.82         2.12 o                         
   6   4  23         42.13         49.84         3.22 o                         
   7   4  23          3.83          1.44         2.32 o                         
   8   4  23         53.73         59.74         4.16 o                         
   9   4  23          7.30         12.18         4.70 o                         
  10   4  23          0.46         -1.83         3.48 o                         
  11   4  23          0.62         -0.90         5.40 o                         
   1   5  23          8.10          9.19         2.76 o                         
   2   5  23        202.92        220.39         5.09 o                         
   3   5  23          9.21          4.99         2.76 o                         
   4   5  23        153.54        153.58         4.85 o                         
   5   5  23          1.22          0.18         2.38 o                         
   6   5  23          7.89          8.01         2.07 o                         
   7   5  23          2.10          1.29         2.25 o                         
   8   5  23         46.53         49.67         3.64 o                         
   9   5  23          0.88         -2.72         2.72 o                         
  10   5  23          2.93          6.99         4.33 o                         
   0   6  23        238.14        229.55         9.04 o                         
   1   6  23         30.19         25.96         3.08 o                         
   2   6  23         64.33         60.43         3.81 o                         
   3   6  23          5.24          5.96         2.67 o                         
   4   6  23          0.62         -0.34         2.80 o                         
   5   6  23          7.12          3.04         2.40 o                         
   6   6  23         48.66         53.10         3.67 o                         
   7   6  23         13.94         17.35         3.14 o                         
   8   6  23         17.10         11.38         3.76 o                         
   9   6  23          9.80         -0.72         5.94 o                         
   1   7  23          0.78         -2.54         2.54 o                         
   2   7  23         15.89         16.67         3.18 o                         
   3   7  23          2.62          0.39         2.74 o                         
   4   7  23          0.12          2.12         3.09 o                         
   5   7  23          1.53          0.42         3.25 o                         
   6   7  23         21.54         18.14         3.91 o                         
   7   7  23          6.33         13.58         4.90 o                         
   0   8  23         17.08         16.35         4.40 o                         
   1   8  23          0.00          2.72         2.93 o                         
   2   8  23          1.09         -1.68         3.29 o                         
   3   8  23          0.84          0.90         3.71 o                         
   4   8  23         18.22         24.45         4.98 o                         
   5   8  23          0.16          2.50         9.87 o                         
   0   0  24         63.48         72.34         5.51 o                         
   1   0  24         47.61         31.73         3.07 o                         
   2   0  24        264.21        255.74         6.33 o                         
   3   0  24          5.90          4.06         2.50 o                         
   4   0  24          1.44         -2.21         2.21 o                         
   5   0  24          0.57          0.87         2.11 o                         
   6   0  24        256.06        267.78         6.37 o                         
   7   0  24          6.03          6.61         3.06 o                         
   8   0  24          8.24         14.86         3.42 o                         
   9   0  24         54.93         42.89         5.26 o                         
  10   0  24          0.15         -3.37         3.37 o                         
  11   0  24          1.29          1.37         3.88 o                         
  12   0  24         11.94          8.72         4.66 o                         
   1   1  24         56.08         63.36         2.76 o                         
   2   1  24        353.52        333.29         5.13 o                         
   3   1  24          0.03         -1.41         1.41 o                         
   4   1  24        152.52        143.05         3.43 o                         
   5   1  24          2.80          0.72         1.60 o                         
   6   1  24        295.89        292.75         5.02 o                         
   7   1  24         15.56         23.76         2.50 o                         
   8   1  24         12.56         19.08         2.53 o                         
   9   1  24         21.90         19.54         2.89 o                         
  10   1  24         43.18         35.78         3.21 o                         
  11   1  24         26.21         31.84         3.68 o                         
  12   1  24          1.97          1.14         3.73 o                         
   0   2  24        116.19        108.41         4.77 o                         
   1   2  24         24.07         24.98         2.06 o                         
   2   2  24        201.86        197.12         3.60 o                         
   3   2  24        227.02        199.89         3.65 o                         
   4   2  24         98.62        101.47         2.98 o                         
   5   2  24          0.15          3.33         1.67 o                         
   6   2  24        164.22        165.49         4.34 o                         
   7   2  24          0.33          1.42         1.91 o                         
   8   2  24          2.54          1.00         2.23 o                         
   9   2  24         12.16         16.15         2.95 o                         
  10   2  24         26.23         34.01         3.57 o                         
  11   2  24          1.68          0.86         3.96 o                         
   1   3  24         12.41         14.61         1.58 o                         
   2   3  24        191.61        199.76         3.50 o                         
   3   3  24          2.56          1.37         1.43 o                         
   4   3  24          6.64          3.40         1.68 o                         
   5   3  24         11.10          4.20         1.76 o                         
   6   3  24         39.60         35.28         2.62 o                         
   7   3  24          2.54          3.44         2.10 o                         
   8   3  24        113.09        127.10         4.32 o                         
   9   3  24          3.79          8.48         2.96 o                         
  10   3  24          0.69          1.00         3.01 o                         
  11   3  24          1.52          5.49         5.85 o                         
   0   4  24        649.87        661.76        12.73 o                         
   1   4  24         25.10         21.31         2.15 o                         
   2   4  24        113.41        108.76         3.74 o                         
   3   4  24          2.78          2.65         1.56 o                         
   4   4  24         14.01         16.85         2.03 o                         
   5   4  24         65.10         59.92         3.41 o                         
   6   4  24         59.82         67.04         3.58 o                         
   7   4  24         18.81         17.18         2.91 o                         
   8   4  24         24.51         31.89         3.69 o                         
   9   4  24          3.04          5.53         3.18 o                         
  10   4  24          4.78         -4.39         4.95 o                         
   1   5  24         23.41         20.32         2.83 o                         
   2   5  24         16.31         25.21         2.99 o                         
   3   5  24          1.75          0.22         2.13 o                         
   4   5  24          2.34          3.95         2.50 o                         
   5   5  24          3.88          2.62         2.50 o                         
   6   5  24          0.02         -0.48         2.00 o                         
   7   5  24          3.65         -1.05         2.29 o                         
   8   5  24          2.39          0.73         2.71 o                         
   9   5  24          0.06         -3.41         3.41 o                         
   0   6  24          1.63         14.99         4.43 o                         
   1   6  24          0.05          0.68         2.55 o                         
   2   6  24          0.50         -0.01         2.53 o                         
   3   6  24          0.57         -0.30         2.48 o                         
   4   6  24         16.34         15.86         2.52 o                         
   5   6  24          0.13         -1.50         2.36 o                         
   6   6  24          7.88          7.17         2.80 o                         
   7   6  24          1.69          1.06         2.94 o                         
   8   6  24          0.04          3.22         5.24 o                         
   1   7  24          0.19         -1.51         3.80 o                         
   2   7  24          2.23          9.19         2.96 o                         
   3   7  24          6.90          7.39         3.32 o                         
   4   7  24         11.11          9.92         3.37 o                         
   5   7  24          0.49         -0.01         3.34 o                         
   6   7  24          4.09         -1.88         3.62 o                         
   0   8  24          1.26         -3.28         4.59 o                         
   1   8  24          1.66          4.15         2.99 o                         
   2   8  24          3.02          3.00         3.04 o                         
   3   8  24          0.54          1.13         4.32 o                         
   4   8  24          6.94          1.68         6.11 o                         
   1   1  25        296.89        274.81         5.22 o                         
   2   1  25        253.94        253.82         4.93 o                         
   3   1  25        106.29        100.44         3.14 o                         
   4   1  25        102.21         95.99         3.02 o                         
   5   1  25        103.43         95.51         3.11 o                         
   6   1  25        256.90        273.07         4.92 o                         
   7   1  25         17.86         13.81         2.32 o                         
   8   1  25         72.36         71.73         3.45 o                         
   9   1  25          9.78         13.22         2.81 o                         
  10   1  25          9.09          9.86         2.77 o                         
  11   1  25         44.62         54.13         4.21 o                         
   0   2  25        113.81        105.42         4.82 o                         
   1   2  25        174.66        172.02         3.68 o                         
   2   2  25         20.79         18.46         1.76 o                         
   3   2  25        195.87        179.23         3.74 o                         
   4   2  25          8.24          5.90         1.68 o                         
   5   2  25          0.51          0.67         1.67 o                         
   6   2  25         22.41         23.50         2.36 o                         
   7   2  25         45.84         37.70         3.07 o                         
   8   2  25          1.71          5.01         2.47 o                         
   9   2  25          6.19          6.37         2.77 o                         
  10   2  25          0.67          6.03         2.93 o                         
  11   2  25         12.53         14.09         4.31 o                         
   1   3  25         61.47         66.37         2.41 o                         
   2   3  25         15.62         17.75         1.75 o                         
   3   3  25        109.55        110.46         3.08 o                         
   4   3  25          1.92          2.21         1.67 o                         
   5   3  25          1.53         -0.44         1.72 o                         
   6   3  25          1.48          3.10         2.08 o                         
   7   3  25         12.45         11.32         2.45 o                         
   8   3  25         47.74         50.40         3.35 o                         
   9   3  25          9.62         16.04         3.18 o                         
  10   3  25          7.03          5.11         3.23 o                         
  11   3  25          5.19          5.53         4.84 o                         
   0   4  25          8.76         17.94         2.85 o                         
   1   4  25         16.34         20.15         2.04 o                         
   2   4  25        244.05        214.70         4.23 o                         
   3   4  25         23.58         31.63         2.30 o                         
   4   4  25         54.14         57.05         2.75 o                         
   5   4  25          0.72          5.19         2.48 o                         
   6   4  25         64.61         65.29         3.68 o                         
   7   4  25          6.85         12.26         2.84 o                         
   8   4  25          0.58         -1.11         2.89 o                         
   9   4  25          0.17          2.30         3.14 o                         
  10   4  25          4.04          1.58         5.25 o                         
   1   5  25          5.90          7.86         2.54 o                         
   2   5  25         99.38        118.25         4.58 o                         
   3   5  25          0.11          0.16         2.26 o                         
   4   5  25          5.26          5.28         2.53 o                         
   5   5  25          0.02          1.23         2.59 o                         
   6   5  25          5.56          6.82         2.28 o                         
   7   5  25         14.47         10.93         2.58 o                         
   8   5  25         10.13          9.23         3.07 o                         
   9   5  25          0.07         -3.51         3.51 o                         
   0   6  25        160.62        173.64         8.48 o                         
   1   6  25         12.89         17.05         3.12 o                         
   2   6  25          1.58          1.84         2.73 o                         
   3   6  25         16.40         16.18         3.41 o                         
   4   6  25          0.19         -1.86         2.29 o                         
   5   6  25          3.70          5.97         2.66 o                         
   6   6  25         15.18         16.91         3.93 o                         
   7   6  25          8.26          9.04         3.87 o                         
   8   6  25          1.53          2.75         8.05 o                         
   1   7  25         14.65         18.28         3.33 o                         
   2   7  25         13.12         14.96         3.19 o                         
   3   7  25          5.84          7.76         3.36 o                         
   4   7  25          2.31          0.11         3.22 o                         
   5   7  25          0.02          1.60         3.60 o                         
   6   7  25          0.04         -3.76         4.38 o                         
   0   8  25         19.17         27.21         4.99 o                         
   1   8  25          7.05         10.27         3.20 o                         
   2   8  25          0.80         -3.84         3.84 o                         
   3   8  25          2.46         -5.25         5.25 o                         
   0   0  26       3645.62       3508.03        95.95 o                         
   1   0  26        882.84        864.41        19.63 o                         
   2   0  26        395.15        389.57         8.34 o                         
   3   0  26        406.47        390.73         8.36 o                         
   4   0  26          2.86         -1.62         2.38 o                         
   5   0  26         38.58         40.27         3.22 o                         
   6   0  26         26.56         19.98         2.87 o                         
   7   0  26         62.14         41.99         4.14 o                         
   8   0  26          1.46          1.13         3.17 o                         
   9   0  26          4.49          2.27         3.43 o                         
  10   0  26          6.81          5.68         3.82 o                         
  11   0  26         26.54         40.27         6.41 o                         
   1   1  26        610.18        617.87         8.40 o                         
   2   1  26        339.06        328.35         5.34 o                         
   3   1  26        583.36        570.52         7.35 o                         
   4   1  26          2.77          0.18         1.62 o                         
   5   1  26         38.64         28.72         2.30 o                         
   6   1  26         91.83         71.62         3.01 o                         
   7   1  26          5.96          0.51         2.05 o                         
   8   1  26         73.84         73.04         3.55 o                         
   9   1  26         14.05         26.18         3.60 o                         
  10   1  26          3.10         -1.41         2.62 o                         
  11   1  26          4.40          0.52         3.24 o                         
   0   2  26         86.33         97.88         4.79 o                         
   1   2  26        111.37        123.83         3.35 o                         
   2   2  26         11.61          8.87         1.61 o                         
   3   2  26        125.87        121.15         3.29 o                         
   4   2  26         83.80         84.81         2.92 o                         
   5   2  26        141.90        131.93         4.34 o                         
   6   2  26         60.62         56.66         2.94 o                         
   7   2  26         51.77         66.04         3.45 o                         
   8   2  26        104.39         90.43         4.00 o                         
   9   2  26          2.77          7.08         2.82 o                         
  10   2  26         16.14         15.92         3.31 o                         
  11   2  26         14.63         14.00         5.67 o                         
   1   3  26          9.61          6.14         1.60 o                         
   2   3  26        109.84        118.93         3.09 o                         
   3   3  26         31.72         28.48         2.09 o                         
   4   3  26         14.54         12.37         2.48 o                         
   5   3  26          5.85          3.00         1.87 o                         
   6   3  26         90.14         88.59         3.56 o                         
   7   3  26         61.10         73.10         3.56 o                         
   8   3  26         44.37         43.01         3.23 o                         
   9   3  26         28.32         36.25         3.81 o                         
  10   3  26          0.00         -3.05         3.63 o                         
   0   4  26        219.35        217.35         8.68 o                         
   1   4  26          0.98         -1.62         1.62 o                         
   2   4  26          4.25          5.63         1.75 o                         
   3   4  26         23.69         23.25         2.21 o                         
   4   4  26         41.17         38.41         2.54 o                         
   5   4  26        144.70        155.13         4.99 o                         
   6   4  26          2.48          1.69         2.51 o                         
   7   4  26         46.03         53.54         3.73 o                         
   8   4  26          9.57          3.77         3.08 o                         
   9   4  26         15.51         21.06         6.21 o                         
  10   4  26          2.92          5.95         5.15 o                         
   1   5  26         45.04         43.44         3.47 o                         
   2   5  26        144.39        143.56         5.10 o                         
   3   5  26         46.41         49.11         3.44 o                         
   4   5  26         53.85         57.96         4.76 o                         
   5   5  26          0.03         -2.56         2.56 o                         
   6   5  26          2.05          1.82         2.25 o                         
   7   5  26         17.65         25.71         3.24 o                         
   8   5  26          6.50         10.18         3.37 o                         
   9   5  26         10.16          7.42         4.43 o                         
   0   6  26         38.91         52.62         5.85 o                         
   1   6  26        101.76        106.82         4.85 o                         
   2   6  26         34.56         35.40         3.61 o                         
   3   6  26          0.46          0.69         2.27 o                         
   4   6  26          0.82          0.54         2.43 o                         
   5   6  26         15.06         15.63         3.01 o                         
   6   6  26         11.07          9.57         3.01 o                         
   7   6  26          0.98          3.58         3.98 o                         
   1   7  26          2.43          4.21         3.08 o                         
   2   7  26          6.95          9.08         3.16 o                         
   3   7  26          8.67         13.86         3.60 o                         
   4   7  26          3.71          3.46         3.35 o                         
   5   7  26          1.82          1.21         4.43 o                         
   0   8  26          8.21         15.21         8.19 o                         
   1   8  26          9.40         16.52         4.72 o                         
   2   8  26          0.08         -6.84         6.84 o                         
   1   1  27         32.31         41.32         2.67 o                         
   2   1  27          6.05          7.67         1.82 o                         
   3   1  27          3.73          9.65         1.74 o                         
   4   1  27          0.06         -1.63         1.63 o                         
   5   1  27          1.22         -1.67         1.67 o                         
   6   1  27          1.70          0.66         1.87 o                         
   7   1  27          0.02         -0.85         2.07 o                         
   8   1  27          0.13         -1.66         2.30 o                         
   9   1  27         14.01         15.70         2.94 o                         
  10   1  27          3.75         -1.95         2.56 o                         
  11   1  27         12.49          7.63         3.61 o                         
   0   2  27        195.18        199.55         6.51 o                         
   1   2  27        129.84        148.20         3.48 o                         
   2   2  27        178.63        177.17         3.64 o                         
   3   2  27         56.62         50.38         2.51 o                         
   4   2  27         46.65         49.64         2.58 o                         
   5   2  27          0.02          2.39         1.91 o                         
   6   2  27          0.78          0.12         1.98 o                         
   7   2  27          4.80          4.57         2.39 o                         
   8   2  27          0.43         -0.96         2.52 o                         
   9   2  27          1.19          0.63         2.69 o                         
  10   2  27          6.46          2.26         3.23 o                         
   1   3  27          0.69          1.46         1.48 o                         
   2   3  27         89.54         85.22         2.77 o                         
   3   3  27         46.80         59.25         2.73 o                         
   4   3  27         15.67         17.86         2.22 o                         
   5   3  27          2.94          2.14         2.01 o                         
   6   3  27         73.16         67.09         3.35 o                         
   7   3  27          0.12         -1.54         2.41 o                         
   8   3  27         20.98         15.94         2.95 o                         
   9   3  27         20.26         16.30         3.48 o                         
  10   3  27          1.92          0.22         4.11 o                         
   0   4  27         16.35         15.97         2.97 o                         
   1   4  27         22.37         21.97         2.17 o                         
   2   4  27          2.86          0.58         1.73 o                         
   3   4  27          9.07          6.33         2.01 o                         
   4   4  27          1.79         -0.50         1.92 o                         
   5   4  27         67.08         72.10         3.29 o                         
   6   4  27          0.05         -2.47         2.47 o                         
   7   4  27         19.48         26.53         3.35 o                         
   8   4  27         10.02          3.19         3.25 o                         
   9   4  27         13.81         21.61         5.02 o                         
   1   5  27          0.50         -2.20         2.51 o                         
   2   5  27          6.28          5.27         2.82 o                         
   3   5  27         40.15         39.82         3.38 o                         
   4   5  27          0.35         -1.14         2.58 o                         
   5   5  27          6.75          5.41         2.89 o                         
   6   5  27          0.47          2.88         2.34 o                         
   7   5  27        113.76        111.93         4.43 o                         
   8   5  27         15.58         23.20         4.02 o                         
   0   6  27         22.46         27.41         5.51 o                         
   1   6  27         69.85         75.26         4.45 o                         
   2   6  27          0.54          2.00         3.00 o                         
   3   6  27          9.92          9.95         2.64 o                         
   4   6  27          0.23          2.30         2.65 o                         
   5   6  27         37.29         36.20         3.61 o                         
   6   6  27          7.86         11.37         3.41 o                         
   7   6  27          2.11         10.53         4.71 o                         
   1   7  27         75.30         80.64         4.79 o                         
   2   7  27          6.93          6.51         3.69 o                         
   3   7  27         78.37         72.83         6.33 o                         
   4   7  27          1.49          3.44         3.74 o                         
   5   7  27          0.00          2.18         5.64 o                         
   0   0  28        276.19        350.04        12.29 o                         
   1   0  28          1.32          7.19         3.18 o                         
   2   0  28         45.26         39.93         3.55 o                         
   3   0  28        253.84        232.51         6.74 o                         
   4   0  28        116.19        122.55         6.86 o                         
   5   0  28        155.49        171.88         5.44 o                         
   6   0  28         18.08         25.14         3.56 o                         
   7   0  28          6.81         11.11         3.39 o                         
   8   0  28          6.39          1.10         3.33 o                         
   9   0  28          7.37          6.59         3.84 o                         
  10   0  28          3.30          5.34         4.45 o                         
   1   1  28         71.26         64.76         3.11 o                         
   2   1  28        123.33        117.80         3.49 o                         
   3   1  28         82.27         97.33         3.16 o                         
   4   1  28         18.52         23.02         2.23 o                         
   5   1  28          0.04         -1.35         1.79 o                         
   6   1  28         84.69         94.74         3.81 o                         
   7   1  28         34.02         30.44         2.82 o                         
   8   1  28          6.00         10.71         2.74 o                         
   9   1  28          2.75         -1.54         2.58 o                         
  10   1  28          0.02         -2.67         2.67 o                         
   0   2  28        166.72        149.17         6.01 o                         
   1   2  28        279.13        272.12         4.68 o                         
   2   2  28         54.38         65.30         2.74 o                         
   3   2  28         19.31         16.83         2.08 o                         
   4   2  28         55.61         52.84         2.84 o                         
   5   2  28         54.34         57.14         2.97 o                         
   6   2  28          0.00          0.71         1.99 o                         
   7   2  28          0.62         -0.09         2.34 o                         
   8   2  28         11.94         11.45         3.47 o                         
   9   2  28          0.86          0.48         2.76 o                         
  10   2  28          0.15         -3.72         3.72 o                         
   1   3  28         48.02         46.94         2.36 o                         
   2   3  28         31.69         29.66         2.31 o                         
   3   3  28        151.20        148.74         3.90 o                         
   4   3  28          0.32         -0.55         1.91 o                         
   5   3  28          6.71          4.79         2.20 o                         
   6   3  28         44.53         55.80         3.28 o                         
   7   3  28         57.29         65.61         3.81 o                         
   8   3  28          0.86          4.41         2.78 o                         
   9   3  28         29.37         30.92         4.25 o                         
   0   4  28          0.55          5.51         2.67 o                         
   1   4  28         33.65         35.66         2.55 o                         
   2   4  28         12.20         13.07         2.17 o                         
   3   4  28         23.25         18.88         2.35 o                         
   4   4  28          0.05          3.14         2.04 o                         
   5   4  28         31.55         35.28         2.81 o                         
   6   4  28          3.48          3.99         2.74 o                         
   7   4  28         24.10         24.16         3.57 o                         
   8   4  28          2.49          9.22         3.51 o                         
   9   4  28         31.38         46.75         5.75 o                         
   1   5  28         82.92         92.49         4.86 o                         
   2   5  28         19.87         23.91         3.60 o                         
   3   5  28         34.27         38.71         3.98 o                         
   4   5  28         10.61         14.78         3.07 o                         
   5   5  28          1.99         -0.06         2.86 o                         
   6   5  28          0.79          3.75         2.43 o                         
   7   5  28          0.13          6.09         2.98 o                         
   8   5  28         18.78         23.90         4.47 o                         
   0   6  28         10.89         18.42         5.31 o                         
   1   6  28         30.55         39.60         3.98 o                         
   2   6  28         17.02         23.26         3.75 o                         
   3   6  28         15.45         23.29         2.96 o                         
   4   6  28          7.30          4.50         2.87 o                         
   5   6  28          7.59          5.92         2.98 o                         
   6   6  28          1.98          5.37         4.04 o                         
   1   7  28          3.87         10.11         3.48 o                         
   2   7  28          0.76         -0.78         3.58 o                         
   3   7  28          4.72          1.79         4.16 o                         
   4   7  28          4.59          4.20         7.15 o                         
   1   1  29         30.01         32.25         2.53 o                         
   2   1  29         10.94         12.43         2.06 o                         
   3   1  29          9.15         12.37         2.03 o                         
   4   1  29          0.03         -1.75         1.75 o                         
   5   1  29          0.78          0.36         1.86 o                         
   6   1  29         33.83         24.41         2.44 o                         
   7   1  29          3.40          1.14         2.31 o                         
   8   1  29         32.77         30.36         3.22 o                         
   9   1  29          2.53          2.63         2.80 o                         
  10   1  29          4.82          3.09         3.75 o                         
   0   2  29        250.85        250.38         7.63 o                         
   1   2  29         76.67         72.76         2.85 o                         
   2   2  29        121.28         98.22         3.26 o                         
   3   2  29         10.67         12.44         2.05 o                         
   4   2  29         14.07         17.63         2.30 o                         
   5   2  29         18.26         14.25         2.31 o                         
   6   2  29         72.49         73.19         3.41 o                         
   7   2  29         17.44         19.20         3.00 o                         
   8   2  29          2.93         -1.55         2.71 o                         
   9   2  29          5.62          1.04         3.38 o                         
  10   2  29          0.30          2.04         3.50 o                         
   1   3  29          1.01         -0.29         1.61 o                         
   2   3  29         42.07         44.35         2.66 o                         
   3   3  29         48.28         41.56         2.66 o                         
   4   3  29          6.63          2.82         2.10 o                         
   5   3  29          8.18          7.18         2.34 o                         
   6   3  29        132.56        138.00         4.46 o                         
   7   3  29         31.83         32.26         3.43 o                         
   8   3  29          2.43          7.06         2.88 o                         
   9   3  29          0.00          3.71         3.85 o                         
   0   4  29        189.48        173.69         6.13 o                         
   1   4  29         17.28         13.78         2.56 o                         
   2   4  29         13.28          3.88         2.05 o                         
   3   4  29          1.62          2.78         2.06 o                         
   4   4  29         75.20         87.64         3.59 o                         
   5   4  29          3.75          3.25         2.35 o                         
   6   4  29          8.20          5.28         2.76 o                         
   7   4  29          0.80          0.05         3.16 o                         
   8   4  29         24.25         28.52         6.63 o                         
   1   5  29          2.55          7.39         2.92 o                         
   2   5  29         66.44         64.09         4.60 o                         
   3   5  29         18.64         17.27         3.62 o                         
   4   5  29          0.23          0.03         2.80 o                         
   5   5  29          7.87          8.13         3.19 o                         
   6   5  29         19.37         19.21         3.17 o                         
   7   5  29          1.76          9.20         4.10 o                         
   0   6  29          3.91          4.86         4.53 o                         
   1   6  29          5.28          8.61         3.24 o                         
   2   6  29          2.30          3.49         2.63 o                         
   3   6  29          7.28          9.33         2.89 o                         
   4   6  29          4.30          4.89         2.96 o                         
   5   6  29         11.05         11.84         3.71 o                         
   6   6  29          0.36         -1.22         4.12 o                         
   1   7  29          7.64          5.29         4.76 o                         
   2   7  29          2.74         -1.77        11.19 o                         
   3   7  29         12.55         -0.43        11.66 o                         
   0   0  30        166.00        163.83         9.23 o                         
   1   0  30          0.25          2.31         3.06 o                         
   2   0  30         17.08         15.41         3.19 o                         
   3   0  30        505.51        471.80        10.01 o                         
   4   0  30         74.69         69.99         4.58 o                         
   5   0  30         51.53         40.66         3.53 o                         
   6   0  30        139.00        160.06         6.46 o                         
   7   0  30          0.26          2.21         3.29 o                         
   8   0  30          0.41         -3.37         3.37 o                         
   9   0  30          0.33          4.76         4.15 o                         
  10   0  30          4.29         12.02         5.46 o                         
   1   1  30        180.54        191.33         4.62 o                         
   2   1  30         65.57         64.11         3.05 o                         
   3   1  30        144.39        131.78         3.71 o                         
   4   1  30         52.04         61.82         2.93 o                         
   5   1  30          8.12          1.87         1.98 o                         
   6   1  30         37.49         42.26         3.00 o                         
   7   1  30          5.23          7.44         2.64 o                         
   8   1  30         32.05         47.33         3.56 o                         
   9   1  30         11.62         13.55         3.15 o                         
   0   2  30         30.55         24.23         3.58 o                         
   1   2  30         77.88         81.88         3.02 o                         
   2   2  30          8.02          8.59         2.01 o                         
   3   2  30         55.77         53.73         2.88 o                         
   4   2  30         53.78         64.41         3.25 o                         
   5   2  30         27.82         19.77         2.51 o                         
   6   2  30         13.68         20.24         2.61 o                         
   7   2  30          0.21         -0.01         2.62 o                         
   8   2  30         10.37         15.71         3.43 o                         
   9   2  30          0.17         -1.98         3.13 o                         
   1   3  30         35.02         41.97         2.53 o                         
   2   3  30         85.20         88.84         3.37 o                         
   3   3  30         48.31         39.44         2.83 o                         
   4   3  30         22.34         29.22         2.76 o                         
   5   3  30          5.89          2.68         2.34 o                         
   6   3  30          4.11         -0.42         2.49 o                         
   7   3  30          0.29         -0.98         2.69 o                         
   8   3  30         87.52         93.74         5.15 o                         
   9   3  30          9.10         16.28         5.22 o                         
   0   4  30          0.02          5.16         2.89 o                         
   1   4  30         25.26         29.23         2.53 o                         
   2   4  30          2.91          0.07         2.04 o                         
   3   4  30          4.74          3.10         2.19 o                         
   4   4  30         21.71         26.03         2.73 o                         
   5   4  30         28.98         23.96         2.81 o                         
   6   4  30          4.16          5.73         2.86 o                         
   7   4  30          0.08         -4.04         4.04 o                         
   8   4  30         15.91         16.77         4.86 o                         
   1   5  30          0.07         -1.94         2.78 o                         
   2   5  30         10.47         12.09         3.38 o                         
   3   5  30          6.77          8.70         3.41 o                         
   4   5  30          1.95         -0.31         2.88 o                         
   5   5  30          1.83          2.28         3.08 o                         
   6   5  30          2.63          5.35         2.91 o                         
   7   5  30         49.29         61.78        11.16 o                         
   0   6  30         87.67         91.89         6.58 o                         
   1   6  30         18.92         20.72         3.83 o                         
   2   6  30          0.12          0.05         2.59 o                         
   3   6  30          2.24          3.06         3.54 o                         
   4   6  30          0.40          1.65         3.38 o                         
   5   6  30         48.68         47.69         5.88 o                         
   1   7  30          3.51         13.16        11.37 o                         
   1   1  31         15.75         22.59         2.45 o                         
   2   1  31          6.24          7.83         2.14 o                         
   3   1  31          0.04         -0.12         1.90 o                         
   4   1  31          0.51          1.23         1.94 o                         
   5   1  31          9.90          3.78         2.10 o                         
   6   1  31          0.02          0.92         2.39 o                         
   7   1  31          0.05         -0.72         2.45 o                         
   8   1  31         26.20         32.00         3.36 o                         
   9   1  31         19.80         20.75         3.72 o                         
   0   2  31          3.32          3.85         2.67 o                         
   1   2  31         10.72         10.85         2.21 o                         
   2   2  31         46.27         36.44         2.67 o                         
   3   2  31          0.74         -0.53         1.98 o                         
   4   2  31         12.63         10.83         2.50 o                         
   5   2  31          6.50          5.39         2.28 o                         
   6   2  31         14.65         21.84         2.87 o                         
   7   2  31          0.29          1.97         2.74 o                         
   8   2  31         10.04         11.73         3.39 o                         
   9   2  31          0.27         -3.15         3.72 o                         
   1   3  31          1.23         -1.63         1.95 o                         
   2   3  31         55.62         60.90         3.25 o                         
   3   3  31          1.66         -1.98         1.98 o                         
   4   3  31         15.56         16.51         2.62 o                         
   5   3  31          0.02         -2.31         2.31 o                         
   6   3  31          0.01          0.23         2.45 o                         
   7   3  31          2.70         -2.85         2.85 o                         
   8   3  31         14.38         32.80         4.25 o                         
   0   4  31        142.85        165.55         7.31 o                         
   1   4  31          0.08         -2.29         2.29 o                         
   2   4  31          5.62         13.67         2.75 o                         
   3   4  31          3.38          2.40         2.27 o                         
   4   4  31          6.56          6.98         2.46 o                         
   5   4  31         12.49         16.45         2.82 o                         
   6   4  31          8.35         10.99         3.79 o                         
   7   4  31          5.50          4.40         4.16 o                         
   1   5  31          0.15         -2.98         2.98 o                         
   2   5  31         84.22         93.03         5.34 o                         
   3   5  31         12.55         17.55         3.68 o                         
   4   5  31         22.98         23.45         3.56 o                         
   5   5  31         14.59         10.25         4.56 o                         
   6   5  31          3.54          7.78         3.74 o                         
   0   6  31         11.57         14.95         4.81 o                         
   1   6  31          0.07          0.89         2.73 o                         
   2   6  31          0.16         -0.81         3.10 o                         
   3   6  31          1.89         -1.31         5.66 o                         
   4   6  31         27.45         32.06         5.26 o                         
   0   0  32        188.85        169.96         9.77 o                         
   1   0  32          0.54          0.08         2.86 o                         
   2   0  32          2.02          2.05         2.89 o                         
   3   0  32        298.38        284.95         8.05 o                         
   4   0  32        137.68        128.75         7.21 o                         
   5   0  32         81.54         96.89         4.90 o                         
   6   0  32         19.88         27.03         4.12 o                         
   7   0  32          0.00         -3.13         3.13 o                         
   8   0  32         43.01         38.81         6.19 o                         
   9   0  32          2.09          7.52         5.13 o                         
   1   1  32        152.47        135.26         4.22 o                         
   2   1  32        262.20        256.03         5.37 o                         
   3   1  32         73.31         80.40         3.90 o                         
   4   1  32         15.45         23.52         2.55 o                         
   5   1  32          1.45         -0.48         2.18 o                         
   6   1  32         55.28         53.48         3.52 o                         
   7   1  32          0.15         -1.21         2.53 o                         
   8   1  32         23.97         35.01         3.48 o                         
   9   1  32          0.69         -0.25         4.13 o                         
   0   2  32        381.92        391.14         9.03 o                         
   1   2  32         26.08         29.82         2.80 o                         
   2   2  32         31.38         42.49         2.89 o                         
   3   2  32         55.48         51.96         3.09 o                         
   4   2  32         50.94         47.33         3.05 o                         
   5   2  32          8.48          7.06         2.37 o                         
   6   2  32          9.71          8.38         2.79 o                         
   7   2  32          5.32         10.02         3.21 o                         
   8   2  32         19.91         20.96         4.49 o                         
   1   3  32         11.20          8.19         2.55 o                         
   2   3  32        105.11        120.67         4.59 o                         
   3   3  32          8.07          1.53         2.48 o                         
   4   3  32         49.79         57.83         3.55 o                         
   5   3  32         10.20          8.05         2.65 o                         
   6   3  32         24.48         19.55         3.23 o                         
   7   3  32          2.40         -1.98         6.94 o                         
   8   3  32         37.60         43.57         4.95 o                         
   0   4  32        158.01        182.10        10.95 o                         
   1   4  32         15.49         13.57         3.83 o                         
   2   4  32         99.92        110.42         4.13 o                         
   3   4  32         12.28         14.68         2.63 o                         
   4   4  32         13.08          9.89         2.59 o                         
   5   4  32          2.37          6.93         2.57 o                         
   6   4  32         30.89         36.39         4.48 o                         
   7   4  32          5.56          4.80         4.17 o                         
   1   5  32          0.08         -3.00         3.00 o                         
   2   5  32          8.61          4.87         3.48 o                         
   3   5  32          5.04          1.84         3.40 o                         
   4   5  32          0.00         -3.49         3.49 o                         
   5   5  32          0.67          2.00         4.29 o                         
   0   6  32          1.36          4.36         7.37 o                         
   1   6  32          3.94          2.30         3.39 o                         
   2   6  32          3.09          7.26         5.42 o                         
   3   6  32          0.67         -2.91         4.86 o                         
   1   1  33         65.88         63.71         3.22 o                         
   2   1  33          8.08         11.67         2.45 o                         
   3   1  33         33.53         39.57         2.83 o                         
   4   1  33          1.46          1.89         2.21 o                         
   5   1  33         34.17         34.85         3.01 o                         
   6   1  33          5.86          4.85         2.63 o                         
   7   1  33          2.43          4.00         2.69 o                         
   8   1  33         13.09         16.12         3.62 o                         
   0   2  33         51.08         52.43         4.35 o                         
   1   2  33         42.12         37.53         2.86 o                         
   2   2  33          0.50         -0.87         2.14 o                         
   3   2  33        143.84        147.75         4.37 o                         
   4   2  33         35.11         43.98         3.10 o                         
   5   2  33         24.82         27.08         2.91 o                         
   6   2  33          2.09          0.39         2.60 o                         
   7   2  33         13.94          9.57         3.42 o                         
   8   2  33          6.00          5.95         3.92 o                         
   1   3  33         87.64         86.35         3.97 o                         
   2   3  33         25.64         34.76         3.16 o                         
   3   3  33         81.24         81.43         4.43 o                         
   4   3  33          9.99         12.14         2.93 o                         
   5   3  33          5.65          2.11         2.75 o                         
   6   3  33         35.49         33.06         3.98 o                         
   7   3  33          0.47         -0.72         4.03 o                         
   0   4  33         54.73         73.19         5.54 o                         
   1   4  33         42.34         40.56         3.07 o                         
   2   4  33         21.22         26.70         2.88 o                         
   3   4  33          4.85          1.88         2.40 o                         
   4   4  33          3.56          1.58         2.46 o                         
   5   4  33          5.17          4.20         2.90 o                         
   6   4  33          3.86          0.07         4.91 o                         
   1   5  33          7.46          4.92         3.51 o                         
   2   5  33          7.44          3.58         3.55 o                         
   3   5  33          3.81          1.68         5.15 o                         
   4   5  33         21.85         27.82         5.03 o                         
   1   6  33         21.19         22.09         5.12 o                         
   0   0  34         73.70         66.12         7.67 o                         
   1   0  34        310.34        303.30         9.57 o                         
   2   0  34         15.35         15.36         3.68 o                         
   3   0  34          3.83          7.89         3.47 o                         
   4   0  34         63.54         74.94         5.23 o                         
   5   0  34         35.46         52.10         4.82 o                         
   6   0  34         14.47         20.74         4.11 o                         
   7   0  34         15.17         14.44         5.34 o                         
   8   0  34          0.08          0.46         4.65 o                         
   1   1  34         26.44         29.87         2.79 o                         
   2   1  34         21.61         24.30         2.79 o                         
   3   1  34         76.45         88.72         3.73 o                         
   4   1  34          1.49          1.17         2.28 o                         
   5   1  34         13.23         14.21         2.63 o                         
   6   1  34         23.25         15.05         2.90 o                         
   7   1  34         44.69         47.93         4.23 o                         
   0   2  34          0.39          4.05         3.21 o                         
   1   2  34         34.12         34.92         2.87 o                         
   2   2  34          4.30          6.76         2.42 o                         
   3   2  34         12.41         19.32         2.67 o                         
   4   2  34         20.36         19.04         2.74 o                         
   5   2  34         21.55         21.28         3.02 o                         
   6   2  34          0.36          2.68         2.72 o                         
   7   2  34          2.26          2.14         3.64 o                         
   1   3  34          0.79          0.30         2.41 o                         
   2   3  34          0.01         -0.07         2.44 o                         
   3   3  34          0.02          3.78         2.65 o                         
   4   3  34          7.16         10.94         2.99 o                         
   5   3  34          6.49          7.48         3.03 o                         
   6   3  34          0.45          0.11         3.82 o                         
   0   4  34         11.63         17.47         4.13 o                         
   1   4  34          3.76          2.92         2.71 o                         
   2   4  34          0.00         -2.04         2.31 o                         
   3   4  34          0.08         -2.35         2.35 o                         
   4   4  34          0.00         -2.30         2.79 o                         
   5   4  34          6.12          0.89         3.03 o                         
   1   5  34          0.95         -1.40         4.66 o                         
   2   5  34          1.04         -4.81         4.81 o                         
   3   5  34          4.08         -6.13         6.13 o                         
   1   1  35          0.21         -0.91         2.17 o                         
   2   1  35          6.93          6.50         2.41 o                         
   3   1  35          1.77          4.83         2.40 o                         
   4   1  35          0.18         -1.86         2.25 o                         
   5   1  35          7.10          7.26         2.74 o                         
   6   1  35          2.91          3.97         2.79 o                         
   7   1  35          3.37          5.09         3.24 o                         
   0   2  35          1.30          1.16         3.12 o                         
   1   2  35         71.17         76.62         3.45 o                         
   2   2  35          0.03          0.89         2.35 o                         
   3   2  35         27.48         25.31         2.84 o                         
   4   2  35          5.43         -2.26         2.52 o                         
   5   2  35         16.59         21.70         3.10 o                         
   6   2  35          3.43          0.56         3.20 o                         
   1   3  35          3.00          2.80         2.51 o                         
   2   3  35          0.28         -0.20         2.55 o                         
   3   3  35         31.90         42.77         3.76 o                         
   4   3  35          0.76         -2.93         2.93 o                         
   5   3  35          0.09          0.19         3.29 o                         
   6   3  35          0.26          1.30         4.70 o                         
   0   4  35         13.76         14.06         4.83 o                         
   1   4  35          1.49          2.62         2.65 o                         
   2   4  35          3.73         -2.74         2.74 o                         
   3   4  35          1.77          0.95         3.22 o                         
   4   4  35          0.00         -2.98         3.13 o                         
   2   5  35          0.04         -5.94         9.51 o                         
   0   0  36          0.39         -4.29         4.51 o                         
   1   0  36         50.54         57.40         6.62 o                         
   2   0  36          9.49          7.90         3.58 o                         
   3   0  36         14.93         11.61         3.67 o                         
   4   0  36          2.17         -2.83         2.83 o                         
   5   0  36         38.78         32.92         4.88 o                         
   6   0  36          7.56         10.21         4.32 o                         
   1   1  36         45.55         40.51         3.27 o                         
   2   1  36          0.04          0.39         2.30 o                         
   3   1  36         85.91         84.81         5.27 o                         
   4   1  36          0.37         -2.29         2.29 o                         
   5   1  36          0.03         -2.19         2.56 o                         
   6   1  36          1.71         -1.23         2.86 o                         
   0   2  36          1.11         -1.29         3.14 o                         
   1   2  36         61.98         80.11         3.57 o                         
   2   2  36          6.90          8.77         2.59 o                         
   3   2  36         41.67         33.92         3.24 o                         
   4   2  36          9.92          6.87         2.72 o                         
   5   2  36         83.19         87.33         8.03 o                         
   6   2  36          0.00         -0.33         3.62 o                         
   1   3  36         70.68         78.35         4.37 o                         
   2   3  36          0.35          6.92         2.93 o                         
   3   3  36         56.34         65.56         4.54 o                         
   4   3  36          0.23         -3.14         3.37 o                         
   5   3  36          4.86          3.33         4.05 o                         
   0   4  36         20.41         28.14         5.47 o                         
   1   4  36          5.91          2.40         3.18 o                         
   2   4  36          0.28         -1.91         3.87 o                         
   3   4  36         37.15         27.85         5.99 o                         
   1   1  37          0.16          1.16         2.54 o                         
   2   1  37          0.46          2.85         2.44 o                         
   3   1  37          0.20         -1.21         2.38 o                         
   4   1  37         25.64         30.64         3.73 o                         
   5   1  37          0.35         -0.92         2.83 o                         
   0   2  37         27.45         27.84         5.36 o                         
   1   2  37          1.01          3.06         2.40 o                         
   2   2  37          4.87          3.36         2.55 o                         
   3   2  37         15.12          9.27         2.81 o                         
   4   2  37          0.00         -0.12         2.95 o                         
   5   2  37          0.00         -3.40         3.40 o                         
   1   3  37         48.74         43.93         4.42 o                         
   2   3  37         14.52         18.16         3.66 o                         
   3   3  37         26.24         27.94         4.45 o                         
   4   3  37          1.07          6.13         4.09 o                         
   0   4  37          0.72          7.44         5.72 o                         
   1   4  37         45.48         41.00         5.03 o                         
   0   0  38        148.30        172.48         9.42 o                         
   1   0  38          0.82          3.79         3.73 o                         
   2   0  38         20.13         27.92         4.44 o                         
   3   0  38          8.02         -0.26         3.73 o                         
   4   0  38          1.52         -2.55         3.75 o                         
   5   0  38          1.45          0.26         4.63 o                         
   1   1  38         12.38         14.90         3.06 o                         
   2   1  38         64.01         71.33         4.00 o                         
   3   1  38          3.30          0.56         2.59 o                         
   4   1  38         19.75         20.04         3.34 o                         
   0   2  38         38.38         38.62         5.12 o                         
   1   2  38         40.41         36.05         3.79 o                         
   2   2  38          1.41          3.36         2.84 o                         
   3   2  38          3.64          0.84         3.09 o                         
   4   2  38         11.62          7.30         3.85 o                         
   1   3  38          2.92          5.53         5.66 o                         
   2   3  38         15.60         14.07         4.38 o                         
   1   1  39          1.81          1.36         2.78 o                         
   2   1  39         14.12         19.29         3.31 o                         
   3   1  39          0.14         -0.20         2.79 o                         
   0   2  39         11.29         16.69         4.52 o                         
   1   2  39          1.08         -1.33         3.13 o                         
   2   2  39          0.18          0.34         3.72 o                         
   0   0  40         70.61         98.06         9.78 o                         
   1   0  40          8.78         12.84         5.49 o                         
   1   1  40          0.17         -0.24         2.85 o                         
                                                                                
